# Supplementary material for: Thermal behavior of a two-story concrete building under controlled winter and heat wave scenarios in the sense-city equipment through temperature, flux and energy consumption dataset
Source: Data Brief. 2020 Oct 23;33:106458. doi: 10.1016/j.dib.2020.106458 (PMC7599433; doi:10.1016/j.dib.2020.106458)
Supplement: Supplementary file 1 [file mmc1.zip]

Archive with 7 entries (7 files):
- Building_plan.pdf
- Data_scenario1.txt
- Data_scenario1.xlsx
- Data_Scenario2.txt
- Data_Scenario2.xlsx
- Data_Scenario3.txt
- Data_Scenario3.xlsx
