# Supplementary material for: Thermal behavior of a two-story concrete building under controlled winter and heat wave scenarios in the sense-city equipment through temperature, flux and energy consumption dataset
Source: Data Brief. 2020 Oct 23;33:106458. doi: 10.1016/j.dib.2020.106458 (PMC7599433; doi:10.1016/j.dib.2020.106458)
Supplement: Supplementary file 1 [file mmc1.zip › Data_scenario1.txt]

Date	Tout	T_office1 - Z1	T_office2_Z1	Tsi_Z1-S	Tse_Z1-S	Tsi_Z1-E	Tse_Z1-E	Flux_int_Z1-E	Flux_ext_Z1-E
(D/M/Y H:M)	(�C)	(�C)	(�C)	(�C)	(�C)	(�C)	(�C)	(W/m2)	(W/m2)
28/11/19 0:00	13	13.3	13.1	12.4	12.4	12.5	12.5	0.8	0.3
28/11/19 0:15	13	13.3	13.1	12.4	12.4	12.5	12.5	1.1	0.3
28/11/19 0:30	13	13.3	13.1	12.4	12.4	12.5	12.5	1.1	0.3
28/11/19 0:45	13	13.3	13.1	12.4	12.4	12.5	12.5	0.8	0.3
28/11/19 1:00	13	13.3	13.1	12.4	12.4	12.5	12.5	0.8	0.6
28/11/19 1:15	13	13.3	13.1	12.4	12.4	12.5	12.5	0.8	0.3
28/11/19 1:30	13	13.3	13.1	12.4	12.4	12.5	12.5	1.1	0.6
28/11/19 1:45	12.9	13.3	13.1	12.4	12.4	12.5	12.5	0.8	0.3
28/11/19 2:00	12.9	13.3	13.1	12.4	12.4	12.5	12.5	0.8	0.3
28/11/19 2:15	12.9	13.3	13.2	12.5	12.4	12.5	12.5	0.8	0.3
28/11/19 2:30	12.9	13.3	13.1	12.5	12.4	12.5	12.5	0.8	0.3
28/11/19 2:45	12.9	13.3	13.2	12.5	12.5	12.5	12.5	1.1	0.6
28/11/19 3:00	12.9	13.3	13.2	12.5	12.5	12.5	12.5	0.8	0.6
28/11/19 3:15	12.9	13.3	13.2	12.5	12.5	12.5	12.5	0.8	0.6
28/11/19 3:30	12.9	13.3	13.2	12.5	12.4	12.5	12.5	1.1	0.6
28/11/19 3:45	12.9	13.3	13.2	12.5	12.5	12.5	12.5	0.8	0.6
28/11/19 4:00	12.9	13.3	13.2	12.5	12.5	12.5	12.5	0.8	0.6
28/11/19 4:15	12.8	13.3	13.2	12.5	12.5	12.5	12.5	1.1	0.6
28/11/19 4:30	12.8	13.3	13.2	12.5	12.5	12.5	12.5	0.8	0.6
28/11/19 4:45	12.8	13.3	13.2	12.5	12.5	12.6	12.5	0.8	0.6
28/11/19 5:00	12.8	13.3	13.2	12.5	12.5	12.6	12.5	0.8	0.6
28/11/19 5:15	12.8	13.3	13.2	12.5	12.5	12.6	12.5	0.8	0.6
28/11/19 5:30	12.8	13.3	13.2	12.5	12.5	12.6	12.5	0.8	0.6
28/11/19 5:45	12.8	13.3	13.2	12.5	12.5	12.6	12.5	0.8	0.6
28/11/19 6:00	12.8	13.3	13.2	12.5	12.5	12.6	12.5	0.8	0.6
28/11/19 6:15	12.8	13.3	13.2	12.5	12.5	12.6	12.5	0.8	0.6
28/11/19 6:30	12.8	13.3	13.2	12.5	12.5	12.6	12.5	0.8	0.6
28/11/19 6:45	12.8	13.3	13.2	12.5	12.5	12.6	12.5	0.8	0.6
28/11/19 7:00	12.8	13.4	13.2	12.5	12.5	12.6	12.5	0.8	0.6
28/11/19 7:15	12.8	13.4	13.2	12.5	12.5	12.6	12.5	0.8	0.6
28/11/19 7:30	12.8	13.4	13.2	12.5	12.5	12.6	12.5	0.8	0.6
28/11/19 7:45	12.7	13.4	13.2	12.5	12.5	12.6	12.5	0.8	0.6
28/11/19 8:00	12.7	13.3	13.2	12.5	12.5	12.6	12.5	0.8	0.6
28/11/19 8:15	12.7	13.4	13.2	12.5	12.5	12.6	12.5	0.8	0.6
28/11/19 8:30	12.7	13.3	13.2	12.5	12.5	12.6	12.5	0.8	0.6
28/11/19 8:45	12.7	13.4	13.2	12.5	12.5	12.6	12.5	0.8	0.6
28/11/19 9:00	12.7	13.4	13.2	12.5	12.5	12.6	12.5	0.8	0.6
28/11/19 9:15	12.7	13.4	13.2	12.5	12.5	12.6	12.5	1.1	0.6
28/11/19 9:30	12.7	13.4	13.2	12.5	12.5	12.6	12.5	0.8	0.6
28/11/19 9:45	12.7	13.4	13.2	12.5	12.5	12.6	12.5	0.8	0.6
28/11/19 10:00	12.7	13.3	13.2	12.5	12.4	12.6	12.5	0.8	0.3
28/11/19 10:15	11.8	13.3	13.2	12.5	12.1	12.6	12.3	0.8	3.1
28/11/19 10:30	10.9	13.4	13.2	12.5	11.7	12.6	11.9	0.8	6.7
28/11/19 10:45	10.2	13.4	13.2	12.5	11.3	12.6	11.6	1.1	9.9
28/11/19 11:00	9.4	13.3	13.2	12.5	10.9	12.6	11.3	0.8	12.7
28/11/19 11:15	8.6	13.3	13.2	12.5	10.5	12.5	11.0	0.8	15.2
28/11/19 11:30	7.8	13.3	13.2	12.5	10.2	12.5	10.6	0.8	17.7
28/11/19 11:45	7.1	13.3	13.1	12.4	9.9	12.5	10.3	0.8	18.8
28/11/19 12:00	6.3	13.2	13.1	12.4	9.4	12.5	10.0	0.8	20.9
28/11/19 12:15	5.6	13.2	13.1	12.3	9.1	12.4	9.7	0.8	22.0
28/11/19 12:30	5.1	13.2	13.0	12.2	8.8	12.4	9.3	0.8	25.6
28/11/19 12:45	5.1	13.1	13.0	12.2	8.7	12.3	9.2	0.8	23.4
28/11/19 13:00	5.2	13.1	13.0	12.1	8.6	12.2	9.1	1.1	22.0
28/11/19 13:15	5.2	13.1	12.9	12.0	8.5	12.2	9.0	1.1	22.7
28/11/19 13:30	5.2	13.0	12.9	11.9	8.4	12.1	8.9	0.8	22.7
28/11/19 13:45	5.3	13.0	12.8	11.8	8.3	12.0	8.8	0.8	22.0
28/11/19 14:00	5.2	12.9	12.8	11.7	8.2	11.9	8.8	0.8	21.3
28/11/19 14:15	5.2	12.9	12.7	11.6	8.2	11.8	8.7	1.1	22.0
28/11/19 14:30	5.2	12.8	12.7	11.5	8.1	11.8	8.6	1.1	20.9
28/11/19 14:45	5.2	12.7	12.6	11.4	8.1	11.7	8.6	0.8	22.4
28/11/19 15:00	5.2	12.7	12.6	11.3	8.0	11.6	8.5	1.5	19.9
28/11/19 15:15	5.3	12.6	12.5	11.2	7.6	11.5	8.5	1.1	19.9
28/11/19 15:30	5.1	12.5	12.5	11.1	7.4	11.4	8.4	1.1	18.4
28/11/19 15:45	5.1	16.7	16.2	11.2	7.4	11.5	8.4	9.1	18.8
28/11/19 16:00	5.1	20.2	19.6	11.6	7.6	11.7	8.3	14.3	18.8
28/11/19 16:15	5.1	20.6	19.9	11.7	7.6	11.9	8.2	15.3	18.8
28/11/19 16:30	5.1	21.0	20.3	11.8	7.6	12.0	8.2	16.3	18.8
28/11/19 16:45	5.1	21.1	20.4	11.9	7.6	12.0	8.1	17.0	19.9
28/11/19 17:00	5.1	21.3	20.5	11.9	7.6	12.1	8.1	16.0	19.2
28/11/19 17:15	5	21.2	20.6	12.0	7.5	12.1	8.1	16.3	17.0
28/11/19 17:30	5	21.4	20.5	12.0	7.6	12.1	8.1	16.0	16.7
28/11/19 17:45	5.1	21.3	20.6	12.0	7.6	12.2	8.0	15.6	14.9
28/11/19 18:00	5	21.5	20.6	12.1	7.6	12.2	8.0	15.6	17.0
28/11/19 18:15	5	21.5	20.7	12.1	7.6	12.2	8.0	16.3	20.2
28/11/19 18:30	5	21.6	20.8	12.1	7.6	12.2	8.1	17.7	16.3
28/11/19 18:45	5	21.7	20.8	12.2	7.6	12.2	8.0	17.0	16.3
28/11/19 19:00	5	21.5	20.8	12.2	7.7	12.2	8.0	16.0	15.9
28/11/19 19:15	5	21.6	20.9	12.2	7.7	12.2	8.0	17.4	15.6
28/11/19 19:30	5	21.8	20.8	12.2	7.7	12.2	8.0	16.7	17.0
28/11/19 19:45	5	21.8	20.9	12.2	7.7	12.2	8.0	17.4	17.0
28/11/19 20:00	5	21.7	20.9	12.2	7.7	12.2	7.9	17.4	15.6
28/11/19 20:15	5	21.7	20.9	12.2	7.7	12.2	8.0	17.7	17.4
28/11/19 20:30	5	21.9	21.0	12.2	7.7	12.2	8.0	18.4	16.7
28/11/19 20:45	5	21.9	21.1	12.3	7.8	12.2	8.0	18.1	17.4
28/11/19 21:00	5	21.8	21.0	12.3	7.8	12.2	8.0	17.7	18.8
28/11/19 21:15	5	21.9	21.1	12.3	7.8	12.2	8.0	17.4	16.3
28/11/19 21:30	5	22.0	20.9	12.3	7.8	12.2	8.0	18.4	15.6
28/11/19 21:45	5	21.9	21.1	12.3	7.8	12.3	7.9	17.7	17.0
28/11/19 22:00	5	21.8	21.0	12.3	7.8	12.2	7.9	18.4	15.6
28/11/19 22:15	5	21.9	20.9	12.3	7.9	12.2	8.0	18.1	15.2
28/11/19 22:30	5	21.9	21.0	12.3	7.9	12.3	8.0	18.8	15.9
28/11/19 22:45	5	21.8	21.0	12.3	7.9	12.3	8.0	17.7	15.6
28/11/19 23:00	5	21.8	21.0	12.3	7.9	12.2	8.0	18.8	15.9
28/11/19 23:15	5	21.8	21.0	12.3	7.9	12.2	8.0	17.4	16.7
28/11/19 23:30	5	21.8	21.1	12.3	7.9	12.2	7.9	17.4	16.7
28/11/19 23:45	5	21.8	21.0	12.3	7.9	12.2	8.0	17.4	17.0
29/11/19 0:00	5	21.9	21.0	12.4	7.9	12.2	7.9	18.8	16.7
29/11/19 0:15	5	21.9	21.1	12.4	7.9	12.2	8.0	18.1	14.5
29/11/19 0:30	5	22.1	21.1	12.4	7.9	12.3	8.0	17.4	18.8
29/11/19 0:45	5	21.7	20.9	12.4	7.9	12.2	7.9	16.7	20.2
29/11/19 1:00	5	21.8	21.0	12.4	7.9	12.2	7.9	18.4	15.6
29/11/19 1:15	5	21.8	21.0	12.4	8.0	12.2	7.9	17.7	14.2
29/11/19 1:30	5	21.8	20.9	12.4	8.0	12.2	7.8	17.4	18.4
29/11/19 1:45	4.9	21.9	20.9	12.4	8.0	12.2	7.8	18.4	23.1
29/11/19 2:00	4.9	21.8	21.0	12.4	8.0	12.2	7.9	17.4	16.7
29/11/19 2:15	4.9	21.7	21.0	12.4	8.0	12.2	7.9	17.0	26.3
29/11/19 2:30	4.9	21.8	21.0	12.4	8.0	12.2	7.9	17.0	17.7
29/11/19 2:45	4.9	21.8	21.0	12.4	8.0	12.2	7.8	17.7	20.9
29/11/19 3:00	5	21.9	21.0	12.4	8.1	12.2	7.8	17.0	16.7
29/11/19 3:15	4.9	21.9	21.0	12.5	8.1	12.2	7.8	17.7	19.5
29/11/19 3:30	4.9	21.7	21.0	12.5	8.1	12.2	7.5	17.7	26.6
29/11/19 3:45	5	21.9	21.0	12.5	8.0	12.2	7.5	16.7	25.9
29/11/19 4:00	4.9	21.8	21.1	12.5	8.1	12.2	7.4	17.4	25.9
29/11/19 4:15	4.9	21.9	21.0	12.5	8.1	12.2	7.3	18.8	20.6
29/11/19 4:30	4.9	21.9	21.0	12.5	8.1	12.2	7.3	16.7	21.6
29/11/19 4:45	4.9	21.9	20.9	12.5	8.1	12.2	7.3	18.1	23.4
29/11/19 5:00	4.9	21.8	20.9	12.5	8.1	12.1	7.4	18.4	11.0
29/11/19 5:15	4.8	21.9	21.0	12.5	8.1	12.1	7.3	17.7	19.2
29/11/19 5:30	4.8	21.8	20.9	12.5	8.1	12.1	7.2	17.7	26.3
29/11/19 5:45	4.8	21.8	20.9	12.5	8.1	12.1	7.3	18.1	18.8
29/11/19 6:00	4.8	21.7	20.9	12.5	8.1	12.1	7.3	16.3	14.5
29/11/19 6:15	4.7	21.6	20.8	12.5	8.1	12.1	7.3	17.0	16.7
29/11/19 6:30	4.7	21.7	20.8	12.5	8.1	12.0	7.2	18.8	14.2
29/11/19 6:45	4.9	21.5	20.9	12.5	8.1	12.0	7.2	17.4	27.0
29/11/19 7:00	5.2	21.7	20.7	12.5	8.1	12.0	7.3	17.7	18.4
29/11/19 7:15	5.1	21.6	20.8	12.5	8.2	12.0	7.4	17.7	23.4
29/11/19 7:30	5.1	21.6	20.7	12.5	8.2	11.9	7.5	17.4	16.7
29/11/19 7:45	5.1	21.7	20.9	12.5	8.2	11.9	7.3	17.7	26.6
29/11/19 8:00	5.2	21.8	20.9	12.5	8.2	11.9	7.2	17.7	24.8
29/11/19 8:15	5.1	21.8	20.8	12.5	8.2	11.9	7.6	17.7	16.3
29/11/19 8:30	5.1	21.7	20.9	12.5	8.2	11.9	7.4	18.1	25.6
29/11/19 8:45	5.2	21.8	21.0	12.5	8.2	11.9	7.2	18.4	25.6
29/11/19 9:00	5.1	21.6	20.9	12.5	8.1	11.9	7.2	17.7	18.4
29/11/19 9:15	5.1	21.8	20.9	12.5	8.1	11.9	7.2	17.0	16.7
29/11/19 9:30	5	21.7	20.9	12.5	8.2	11.9	7.2	18.1	14.9
29/11/19 9:45	5	21.6	20.8	12.5	8.2	11.9	7.2	18.8	21.6
29/11/19 10:00	5	21.7	20.9	12.6	8.1	11.9	7.1	18.8	19.2
29/11/19 10:15	5	21.7	20.8	12.6	8.2	11.9	7.3	16.7	17.7
29/11/19 10:30	5	21.6	20.8	12.6	8.2	11.8	7.2	17.0	19.9
29/11/19 10:45	4.9	21.7	20.9	12.6	8.2	11.8	7.2	18.4	16.3
29/11/19 11:00	4.9	21.7	20.8	12.6	8.2	11.8	7.2	18.4	20.6
29/11/19 11:15	5	21.7	21.0	12.6	8.2	11.8	7.2	18.8	21.6
29/11/19 11:30	5	21.6	20.8	12.6	8.2	11.8	7.1	17.4	19.9
29/11/19 11:45	4.9	21.6	20.9	12.6	8.2	11.8	7.2	18.1	14.9
29/11/19 12:00	4.8	21.7	20.8	12.6	8.2	11.8	7.2	18.8	14.2
29/11/19 12:15	4.9	21.7	20.8	12.6	8.2	11.8	7.2	18.1	13.1
29/11/19 12:30	4.9	21.7	20.8	12.6	8.2	11.8	7.1	18.4	23.4
29/11/19 12:45	4.9	21.7	20.8	12.6	8.2	11.8	7.1	18.8	19.2
29/11/19 13:00	4.9	21.5	20.7	12.6	8.2	11.7	7.2	18.1	17.7
29/11/19 13:15	4.9	21.4	20.7	12.6	8.2	11.7	7.2	18.1	15.9
29/11/19 13:30	4.9	21.5	20.8	12.6	8.2	11.7	7.2	17.4	13.8
29/11/19 13:45	4.9	21.5	20.8	12.6	8.2	11.7	7.2	17.7	15.2
29/11/19 14:00	4.9	21.5	20.7	12.6	8.2	11.7	7.1	18.1	22.4
29/11/19 14:15	4.8	21.6	20.7	12.6	8.2	11.7	7.2	18.4	15.2
29/11/19 14:30	4.9	21.5	20.6	12.6	8.2	11.7	7.2	17.4	14.9
29/11/19 14:45	4.9	21.5	20.7	12.6	8.2	11.7	7.1	17.4	16.3
29/11/19 15:00	4.9	21.6	20.8	12.6	8.3	11.7	7.1	17.0	25.9
29/11/19 15:15	5	21.6	20.8	12.6	8.2	11.7	7.1	18.8	24.1
29/11/19 15:30	5	21.5	20.7	12.6	8.2	11.7	7.1	17.0	23.4
29/11/19 15:45	4.9	21.5	20.8	12.6	8.2	11.7	7.1	17.7	22.4
29/11/19 16:00	4.9	21.6	20.7	12.6	8.2	11.7	7.1	17.4	23.1
29/11/19 16:15	4.9	21.6	20.8	12.6	8.2	11.7	7.1	19.1	23.4
29/11/19 16:30	4.9	21.6	20.7	12.6	8.2	11.6	7.4	18.4	19.9
29/11/19 16:45	4.9	21.6	20.8	12.6	8.2	11.6	7.2	18.1	22.0
29/11/19 17:00	4.9	21.5	20.8	12.6	8.2	11.6	7.2	18.4	21.3
29/11/19 17:15	5	21.4	20.6	12.6	8.2	11.6	7.4	17.7	17.0
29/11/19 17:30	5	21.6	20.6	12.6	8.3	11.6	7.2	18.8	23.8
29/11/19 17:45	4.9	21.5	20.7	12.6	8.2	11.6	7.2	18.4	22.7
29/11/19 18:00	4.9	21.5	20.7	12.6	8.2	11.6	7.2	19.1	19.2
29/11/19 18:15	4.8	21.5	20.7	12.6	8.2	11.6	7.3	19.1	19.2
29/11/19 18:30	4.8	21.5	20.8	12.6	8.2	11.6	7.3	18.8	23.4
29/11/19 18:45	4.9	21.5	20.7	12.6	8.3	11.6	7.3	18.8	22.0
29/11/19 19:00	4.9	21.6	20.8	12.6	8.2	11.6	7.3	18.4	23.4
29/11/19 19:15	4.8	21.6	20.7	12.6	8.2	11.6	7.3	18.4	22.0
29/11/19 19:30	4.9	21.7	20.8	12.6	8.3	11.7	7.2	18.8	21.3
29/11/19 19:45	4.8	21.6	20.7	12.6	8.3	11.6	7.2	19.1	22.4
29/11/19 20:00	4.8	21.5	20.8	12.6	8.2	11.7	7.4	19.1	20.2
29/11/19 20:15	4.8	21.8	20.8	12.6	8.3	11.6	7.4	18.8	20.9
29/11/19 20:30	4.8	21.7	20.7	12.6	8.2	11.7	7.3	17.7	20.2
29/11/19 20:45	4.7	21.8	20.8	12.6	8.2	11.7	7.2	20.1	21.6
29/11/19 21:00	4.8	21.9	20.9	12.6	8.2	11.7	7.2	17.7	21.6
29/11/19 21:15	4.8	21.8	20.8	12.6	8.2	11.7	7.2	18.8	22.4
29/11/19 21:30	4.8	21.8	20.9	12.6	8.2	11.7	7.3	18.8	16.7
29/11/19 21:45	4.9	21.8	21.0	12.6	8.2	11.7	7.4	18.1	13.5
29/11/19 22:00	4.8	21.7	20.7	12.6	8.2	11.7	7.2	18.4	21.6
29/11/19 22:15	4.8	21.6	20.8	12.6	8.3	11.7	7.2	18.4	22.0
29/11/19 22:30	4.8	21.7	20.8	12.6	8.3	11.7	7.2	17.4	22.7
29/11/19 22:45	4.8	21.6	20.7	12.6	8.3	11.7	7.2	17.7	20.2
29/11/19 23:00	4.8	21.6	20.8	12.6	8.3	11.7	7.2	19.1	19.9
29/11/19 23:15	4.7	21.6	20.6	12.6	8.2	11.6	7.1	18.1	22.0
29/11/19 23:30	4.7	21.6	20.7	12.6	8.3	11.7	7.2	19.4	21.6
29/11/19 23:45	4.8	21.5	20.8	12.6	8.3	11.6	7.2	19.1	21.6
30/11/19 0:00	4.8	21.5	20.8	12.6	8.3	11.7	7.2	18.8	20.6
30/11/19 0:15	4.8	21.6	20.7	12.6	8.3	11.7	7.3	18.8	20.9
30/11/19 0:30	4.8	21.4	20.8	12.6	8.3	11.7	7.4	18.8	20.6
30/11/19 0:45	4.9	21.4	20.6	12.6	8.3	11.6	7.3	18.4	18.1
30/11/19 1:00	4.9	21.6	20.8	12.6	8.3	11.6	7.3	19.8	19.2
30/11/19 1:15	4.8	21.5	20.7	12.6	8.3	11.6	7.2	18.1	20.6
30/11/19 1:30	4.9	21.5	20.7	12.6	8.3	11.6	7.3	18.8	21.6
30/11/19 1:45	4.9	21.6	20.7	12.6	8.3	11.6	7.3	19.1	22.0
30/11/19 2:00	4.8	21.7	20.8	12.6	8.3	11.6	7.2	18.4	20.2
30/11/19 2:15	4.9	21.5	20.8	12.6	8.3	11.6	7.4	17.4	21.6
30/11/19 2:30	4.9	21.6	20.7	12.6	8.3	11.7	7.4	18.1	20.9
30/11/19 2:45	4.9	21.6	20.8	12.6	8.3	11.7	7.3	19.1	21.3
30/11/19 3:00	4.9	21.5	20.7	12.6	8.3	11.7	7.2	18.1	21.6
30/11/19 3:15	4.8	21.7	20.7	12.6	8.3	11.7	7.3	18.4	21.6
30/11/19 3:30	4.8	21.5	20.8	12.6	8.2	11.7	7.2	18.4	19.5
30/11/19 3:45	4.9	21.6	20.7	12.6	8.3	11.7	7.4	18.1	14.5
30/11/19 4:00	4.9	21.6	20.8	12.6	8.3	11.7	7.2	19.8	20.6
30/11/19 4:15	4.8	21.5	20.7	12.6	8.2	11.7	7.2	18.8	21.6
30/11/19 4:30	4.8	21.7	20.7	12.6	8.2	11.7	7.2	19.1	19.5
30/11/19 4:45	4.8	21.5	20.6	12.6	8.3	11.6	7.1	19.8	20.9
30/11/19 5:00	4.8	21.6	20.8	12.6	8.2	11.7	7.2	18.1	19.9
30/11/19 5:15	4.9	21.6	20.7	12.6	8.3	11.7	7.2	18.1	21.3
30/11/19 5:30	4.8	21.5	20.7	12.6	8.2	11.7	7.2	18.1	20.2
30/11/19 5:45	4.8	21.6	20.6	12.6	8.2	11.7	7.2	17.4	22.0
30/11/19 6:00	4.9	21.5	20.6	12.6	8.2	11.7	7.1	19.4	22.4
30/11/19 6:15	4.8	21.5	20.7	12.6	8.3	11.6	7.1	18.1	21.3
30/11/19 6:30	4.8	21.5	20.6	12.6	8.2	11.6	7.1	18.8	22.0
30/11/19 6:45	4.9	21.5	20.7	12.6	8.2	11.6	7.2	17.7	13.5
30/11/19 7:00	4.8	21.5	20.6	12.6	8.2	11.6	7.3	18.1	20.2
30/11/19 7:15	4.8	21.3	20.6	12.6	8.2	11.6	7.2	18.4	21.6
30/11/19 7:30	4.8	21.3	20.5	12.6	8.2	11.6	7.2	18.1	15.2
30/11/19 7:45	4.8	21.4	20.6	12.6	8.2	11.6	7.1	18.1	20.9
30/11/19 8:00	4.9	21.5	20.7	12.6	8.2	11.6	7.2	18.8	20.9
30/11/19 8:15	4.9	21.5	20.7	12.6	8.2	11.6	7.1	19.8	19.9
30/11/19 8:30	4.9	21.5	20.7	12.6	8.2	11.6	7.1	17.7	21.6
30/11/19 8:45	5	21.4	20.7	12.6	8.2	11.6	7.1	18.4	20.2
30/11/19 9:00	5	21.5	20.6	12.6	8.2	11.6	7.1	17.4	20.6
30/11/19 9:15	5	21.3	20.6	12.6	8.3	11.6	7.1	18.1	21.3
30/11/19 9:30	5	21.3	20.7	12.6	8.3	11.6	7.1	18.8	19.5
30/11/19 9:45	5	21.4	20.6	12.6	8.2	11.6	7.1	17.7	20.9
30/11/19 10:00	5.1	21.5	20.8	12.6	8.3	11.6	7.1	19.1	19.5
30/11/19 10:15	5	21.5	20.7	12.6	8.3	11.6	7.3	17.7	15.9
30/11/19 10:30	5.1	21.5	20.7	12.6	8.3	11.6	7.2	18.4	22.4
30/11/19 10:45	5.1	21.5	20.7	12.6	8.2	11.6	7.4	19.1	18.1
30/11/19 11:00	5.1	21.6	20.7	12.6	8.2	11.6	7.1	18.8	20.9
30/11/19 11:15	5.1	21.5	20.8	12.6	8.3	11.6	7.1	19.8	20.2
30/11/19 11:30	5.2	21.5	20.6	12.6	8.3	11.6	7.1	19.1	21.3
30/11/19 11:45	5.1	21.5	20.7	12.6	8.2	11.6	7.1	18.8	19.2
30/11/19 12:00	5.1	21.5	20.7	12.6	8.3	11.6	7.1	19.1	22.4
30/11/19 12:15	5.2	21.4	20.7	12.6	8.3	11.6	7.4	19.1	12.4
30/11/19 12:30	5.2	21.6	20.7	12.6	8.3	11.6	7.3	18.4	17.0
30/11/19 12:45	5.2	21.5	20.7	12.6	8.2	11.6	7.4	18.4	17.7
30/11/19 13:00	5.2	21.6	20.7	12.6	8.3	11.6	7.5	18.4	11.3
30/11/19 13:15	5.2	21.5	20.7	12.6	8.3	11.6	7.4	19.1	20.6
30/11/19 13:30	5.2	21.7	20.8	12.6	8.3	11.6	7.4	19.4	22.4
30/11/19 13:45	5.2	21.6	20.7	12.6	8.3	11.6	7.6	17.4	12.4
30/11/19 14:00	5.2	21.7	20.8	12.6	8.3	11.6	7.5	18.4	19.2
30/11/19 14:15	5.2	21.8	20.7	12.6	8.3	11.6	7.4	18.4	21.3
30/11/19 14:30	5.2	21.6	20.9	12.6	8.3	11.6	7.5	19.4	23.4
30/11/19 14:45	5.2	21.6	20.8	12.6	8.3	11.6	7.5	18.4	20.2
30/11/19 15:00	5.3	21.7	20.8	12.6	8.3	11.7	7.5	19.8	22.7
30/11/19 15:15	5.2	21.7	20.7	12.6	8.3	11.6	7.5	18.4	20.9
30/11/19 15:30	5.2	21.7	20.8	12.6	8.3	11.7	7.5	18.1	18.1
30/11/19 15:45	5.3	21.7	20.9	12.6	8.3	11.7	7.4	19.4	23.1
30/11/19 16:00	5.2	21.7	20.9	12.6	8.3	11.7	7.6	19.1	21.3
30/11/19 16:15	5.2	21.7	20.9	12.6	8.3	11.7	7.6	19.1	23.4
30/11/19 16:30	5.2	21.6	20.8	12.6	8.3	11.7	7.5	19.1	23.4
30/11/19 16:45	5.3	21.7	20.8	12.6	8.3	11.7	7.7	18.8	18.1
30/11/19 17:00	5.3	21.6	20.8	12.6	8.3	11.7	7.6	19.1	18.4
30/11/19 17:15	5.3	21.6	20.8	12.6	8.3	11.7	7.6	17.7	19.2
30/11/19 17:30	5.3	21.6	20.7	12.6	8.3	11.7	7.5	19.4	25.2
30/11/19 17:45	5.3	21.7	20.8	12.6	8.3	11.7	7.7	17.7	14.9
30/11/19 18:00	5.3	21.6	20.7	12.6	8.4	11.7	7.7	18.1	12.0
30/11/19 18:15	5.3	21.5	20.8	12.6	8.3	11.8	7.5	17.4	24.5
30/11/19 18:30	5.3	21.5	20.7	12.6	8.3	11.7	7.7	17.7	20.6
30/11/19 18:45	5.4	21.6	20.8	12.6	8.3	11.8	7.7	18.4	20.6
30/11/19 19:00	5.3	21.5	20.7	12.6	8.3	11.8	7.7	18.8	16.3
30/11/19 19:15	5.3	21.6	20.9	12.6	8.3	11.8	7.5	18.1	19.5
30/11/19 19:30	5.3	21.6	20.8	12.6	8.3	11.8	7.7	18.1	20.6
30/11/19 19:45	5.3	21.7	20.9	12.6	8.3	11.8	7.7	18.8	21.3
30/11/19 20:00	5.3	21.7	20.9	12.7	8.3	11.8	7.6	19.4	17.4
30/11/19 20:15	5.3	21.7	20.9	12.7	8.3	11.8	7.7	18.4	10.3
30/11/19 20:30	5.4	21.8	20.9	12.7	8.3	11.8	7.8	18.8	13.8
30/11/19 20:45	5.3	21.8	20.9	12.7	8.3	11.8	7.7	18.4	11.7
30/11/19 21:00	5.4	21.8	21.0	12.7	8.3	11.9	7.8	18.8	15.6
30/11/19 21:15	5.3	21.7	20.9	12.7	8.3	11.9	7.8	18.8	11.7
30/11/19 21:30	5.3	21.8	20.9	12.7	8.3	11.9	7.9	18.8	17.0
30/11/19 21:45	5.3	21.7	20.8	12.7	8.3	11.9	7.7	19.1	14.5
30/11/19 22:00	5.3	21.7	21.0	12.7	8.3	11.9	7.8	18.4	14.5
30/11/19 22:15	5.3	21.7	20.8	12.7	8.3	11.9	7.8	18.4	16.7
30/11/19 22:30	5.3	21.7	20.9	12.7	8.3	11.9	7.8	18.8	13.8
30/11/19 22:45	5.3	21.6	20.7	12.7	8.3	11.9	7.8	18.4	16.3
30/11/19 23:00	5.3	21.7	20.8	12.7	8.3	11.9	7.8	17.7	12.0
30/11/19 23:15	5.3	21.6	20.8	12.7	8.3	11.9	7.9	17.0	14.5
30/11/19 23:30	5.3	21.8	20.8	12.7	8.3	11.9	7.7	18.4	23.1
30/11/19 23:45	5.3	21.7	20.9	12.7	8.3	11.9	7.8	17.7	10.6
1/12/19 0:00	5.3	21.7	20.8	12.7	8.3	11.9	7.7	18.1	15.6
1/12/19 0:15	5.3	21.7	20.8	12.7	8.3	11.9	7.8	17.7	16.3
1/12/19 0:30	5.3	21.8	20.8	12.7	8.3	11.9	7.9	18.4	12.0
1/12/19 0:45	5.3	21.6	20.8	12.7	8.3	11.9	7.7	17.7	20.9
1/12/19 1:00	5.3	21.7	20.8	12.7	8.3	11.9	7.8	18.1	14.2
1/12/19 1:15	5.3	21.6	20.8	12.7	8.3	11.9	7.8	18.1	22.4
1/12/19 1:30	5.3	21.6	20.8	12.7	8.3	12.0	7.7	16.7	19.9
1/12/19 1:45	5.3	21.7	20.8	12.7	8.3	12.0	7.7	17.7	10.3
1/12/19 2:00	5.3	21.5	20.9	12.7	8.3	12.0	7.6	18.1	24.1
1/12/19 2:15	5.3	21.6	20.9	12.6	8.3	11.9	7.9	18.4	13.5
1/12/19 2:30	5.3	21.7	20.7	12.7	8.3	11.9	7.8	17.0	19.5
1/12/19 2:45	5.3	21.7	20.9	12.6	8.3	11.9	7.8	18.1	18.8
1/12/19 3:00	5.4	21.7	20.9	12.7	8.3	12.0	7.8	17.4	20.9
1/12/19 3:15	5.3	21.7	20.9	12.7	8.3	12.0	7.8	19.1	24.1
1/12/19 3:30	5.3	21.8	20.9	12.7	8.3	12.0	7.9	17.7	11.3
1/12/19 3:45	5.3	21.7	20.9	12.7	8.3	12.0	7.8	18.4	25.2
1/12/19 4:00	5.3	21.7	20.9	12.7	8.4	12.0	7.9	19.1	12.7
1/12/19 4:15	5.3	21.8	20.9	12.7	8.4	12.0	7.8	18.1	21.3
1/12/19 4:30	5.4	21.8	21.0	12.7	8.4	12.0	7.9	19.1	13.1
1/12/19 4:45	5.4	21.8	21.0	12.7	8.4	12.0	8.0	19.1	11.7
1/12/19 5:00	5.3	21.8	21.0	12.7	8.4	12.0	7.9	18.8	13.8
1/12/19 5:15	5.4	21.8	20.9	12.7	8.4	12.0	7.9	19.4	14.2
1/12/19 5:30	5.4	21.8	20.9	12.7	8.3	12.0	8.0	17.7	13.5
1/12/19 5:45	5.4	21.7	21.0	12.7	8.4	12.0	7.9	18.8	18.4
1/12/19 6:00	5.4	21.8	21.0	12.7	8.4	12.0	8.0	18.1	15.2
1/12/19 6:15	5.3	21.9	21.0	12.7	8.4	12.0	8.0	18.1	12.0
1/12/19 6:30	5.3	21.8	20.9	12.7	8.4	12.0	8.0	17.7	14.5
1/12/19 6:45	5.4	21.8	21.0	12.7	8.4	12.0	7.9	18.1	19.2
1/12/19 7:00	5.4	21.8	20.9	12.7	8.4	12.0	7.9	18.4	22.0
1/12/19 7:15	5.4	21.9	21.0	12.7	8.3	12.0	7.9	17.4	19.5
1/12/19 7:30	5.4	21.8	21.0	12.7	8.3	12.0	7.9	19.1	14.9
1/12/19 7:45	5.4	21.7	20.9	12.7	8.4	12.0	8.0	17.7	13.5
1/12/19 8:00	5.4	21.6	20.9	12.7	8.4	12.0	8.0	17.4	13.8
1/12/19 8:15	5.4	21.7	20.9	12.7	8.3	12.0	7.9	17.7	17.7
1/12/19 8:30	5.4	21.8	20.9	12.7	8.4	12.0	8.0	18.1	11.7
1/12/19 8:45	5.4	21.6	20.8	12.7	8.4	12.1	8.0	17.4	13.8
1/12/19 9:00	5.4	21.8	20.8	12.7	8.4	12.1	8.0	17.0	18.8
1/12/19 9:15	5.4	21.7	20.9	12.7	8.3	12.1	8.0	16.3	13.1
1/12/19 9:30	5.4	21.8	20.9	12.7	8.4	12.1	7.9	17.7	21.6
1/12/19 9:45	5.4	21.7	20.9	12.7	8.3	12.1	8.0	19.1	18.1
1/12/19 10:00	5.4	21.6	20.8	12.7	8.3	12.1	8.0	17.7	16.3
1/12/19 10:15	5.4	21.7	20.8	12.7	8.3	12.1	8.0	17.4	15.2
1/12/19 10:30	5.4	21.6	20.8	12.7	8.3	12.1	8.0	17.7	12.4
1/12/19 10:45	5.4	21.5	20.9	12.7	8.3	12.1	8.0	18.4	14.5
1/12/19 11:00	5.4	21.7	20.7	12.7	8.3	12.1	8.0	18.1	12.0
1/12/19 11:15	5.4	21.8	20.9	12.7	8.3	12.1	8.0	17.0	15.2
1/12/19 11:30	5.4	21.6	21.0	12.7	8.4	12.1	8.0	18.8	18.4
1/12/19 11:45	5.5	21.8	20.9	12.7	8.3	12.1	8.0	17.7	17.0
1/12/19 12:00	5.4	21.7	21.0	12.7	8.3	12.1	8.0	18.8	13.5
1/12/19 12:15	5.4	21.9	20.9	12.7	8.3	12.1	8.0	16.7	13.5
1/12/19 12:30	5.4	21.8	20.8	12.7	8.3	12.1	8.0	17.7	12.4
1/12/19 12:45	5.4	21.7	20.9	12.7	8.3	12.1	8.0	18.1	14.2
1/12/19 13:00	5.4	21.7	20.9	12.7	8.3	12.1	8.0	17.0	12.4
1/12/19 13:15	5.4	21.7	20.9	12.7	8.3	12.1	8.0	19.1	14.5
1/12/19 13:30	5.4	21.6	20.9	12.7	8.4	12.1	7.9	18.1	14.9
1/12/19 13:45	5.4	21.7	21.0	12.7	8.3	12.1	7.9	18.8	17.0
1/12/19 14:00	5.4	21.9	21.0	12.7	8.3	12.1	8.0	18.4	16.7
1/12/19 14:15	5.4	21.7	20.9	12.7	8.3	12.1	7.9	17.7	13.8
1/12/19 14:30	5.4	21.8	21.0	12.7	8.4	12.1	7.8	17.7	21.6
1/12/19 14:45	5.4	21.8	21.0	12.7	8.3	12.1	7.9	18.4	17.0
1/12/19 15:00	5.4	21.7	21.0	12.7	8.3	12.1	7.9	17.7	20.2
1/12/19 15:15	5.4	21.7	21.0	12.7	8.3	12.1	7.9	17.7	22.0
1/12/19 15:30	5.4	21.9	21.0	12.7	8.3	12.1	7.9	19.1	15.2
1/12/19 15:45	5.4	21.9	21.0	12.7	8.3	12.1	7.9	17.7	20.9
1/12/19 16:00	5.4	21.9	20.9	12.7	8.3	12.1	7.9	18.8	13.8
1/12/19 16:15	5.4	21.9	21.0	12.7	8.3	12.1	7.8	18.1	21.3
1/12/19 16:30	5.4	22.0	21.0	12.7	8.3	12.1	7.9	17.7	15.9
1/12/19 16:45	5.4	21.7	21.1	12.7	8.3	12.1	7.9	18.8	11.3
1/12/19 17:00	5.4	21.8	21.0	12.7	8.3	12.1	7.8	19.1	22.0
1/12/19 17:15	5.4	21.7	20.9	12.7	8.3	12.1	7.8	18.1	17.7
1/12/19 17:30	5.4	21.8	20.9	12.7	8.3	12.1	7.8	17.4	19.9
1/12/19 17:45	5.4	21.7	20.9	12.7	8.3	12.1	7.8	18.4	21.6
1/12/19 18:00	5.4	21.7	20.8	12.7	8.3	12.1	7.7	18.4	20.9
1/12/19 18:15	5.4	21.8	20.9	12.7	8.3	12.1	7.9	17.4	17.4
1/12/19 18:30	5.4	21.6	20.9	12.7	8.3	12.1	7.9	17.7	16.3
1/12/19 18:45	5.4	21.6	20.9	12.7	8.3	12.1	7.9	17.4	13.8
1/12/19 19:00	5.4	21.8	20.8	12.7	8.3	12.1	7.6	18.4	24.1
1/12/19 19:15	5.4	21.7	20.8	12.7	8.3	12.1	7.7	19.1	15.6
1/12/19 19:30	5.4	21.8	20.8	12.7	8.3	12.1	7.8	17.7	22.4
1/12/19 19:45	5.4	21.6	20.9	12.7	8.4	12.1	7.6	17.7	17.7
1/12/19 20:00	5.4	21.7	20.8	12.7	8.3	12.1	7.7	19.1	18.4
1/12/19 20:15	5.4	21.8	20.9	12.7	8.3	12.1	7.9	18.8	18.8
1/12/19 20:30	5.4	21.7	21.0	12.7	8.4	12.1	7.9	18.1	15.2
1/12/19 20:45	5.4	21.7	20.9	12.7	8.3	12.1	7.8	17.7	15.6
1/12/19 21:00	5.4	21.8	20.9	12.7	8.3	12.1	7.8	18.8	17.0
1/12/19 21:15	5.4	21.9	21.0	12.7	8.4	12.1	7.8	18.4	16.3
1/12/19 21:30	5.4	21.9	21.0	12.7	8.3	12.1	7.8	19.1	18.4
1/12/19 21:45	5.4	21.8	21.0	12.8	8.3	12.1	7.8	17.4	19.5
1/12/19 22:00	5.4	21.9	21.1	12.8	8.4	12.1	7.8	18.8	14.5
1/12/19 22:15	5.4	21.8	21.1	12.8	8.4	12.1	7.8	18.1	20.6
1/12/19 22:30	5.4	21.9	21.1	12.8	8.4	12.1	7.7	18.4	19.5
1/12/19 22:45	5.4	21.7	20.9	12.8	8.3	12.1	7.9	17.4	15.6
1/12/19 23:00	5.4	21.8	20.9	12.8	8.4	12.1	7.8	17.7	22.4
1/12/19 23:15	5.4	21.9	21.0	12.8	8.4	12.1	7.8	17.7	14.5
1/12/19 23:30	5.4	21.8	20.9	12.8	8.3	12.1	7.7	17.7	23.4
1/12/19 23:45	5.4	21.7	20.9	12.8	8.3	12.1	7.8	17.0	16.7
2/12/19 0:00	5.4	21.8	21.0	12.8	8.3	12.1	7.6	17.4	26.3
2/12/19 0:15	5.4	21.8	21.1	12.8	8.3	12.1	7.5	19.1	22.7
2/12/19 0:30	5.4	21.7	20.9	12.8	8.4	12.1	7.7	18.1	11.0
2/12/19 0:45	5.4	21.8	20.9	12.8	8.3	12.1	7.7	18.4	18.1
2/12/19 1:00	5.4	21.8	20.9	12.8	8.4	12.1	7.6	18.4	19.9
2/12/19 1:15	5.4	21.9	20.9	12.8	8.3	12.1	7.6	18.4	16.7
2/12/19 1:30	5.4	21.9	21.0	12.8	8.4	12.1	7.8	17.7	23.8
2/12/19 1:45	5.4	21.9	21.0	12.8	8.3	12.1	7.8	17.7	21.6
2/12/19 2:00	5.4	21.9	20.9	12.8	8.4	12.1	7.7	19.1	21.3
2/12/19 2:15	5.4	21.8	20.9	12.8	8.3	12.1	7.7	18.1	17.7
2/12/19 2:30	5.4	21.7	21.0	12.8	8.3	12.0	7.7	18.4	16.3
2/12/19 2:45	5.4	21.8	20.9	12.8	8.4	12.0	7.8	18.4	12.0
2/12/19 3:00	5.4	21.8	20.9	12.8	8.4	12.0	7.6	17.0	20.6
2/12/19 3:15	5.4	21.7	20.9	12.8	8.4	12.0	7.7	17.7	10.3
2/12/19 3:30	5.4	21.8	20.9	12.8	8.4	12.0	7.7	18.8	12.7
2/12/19 3:45	5.4	21.7	20.9	12.8	8.4	12.0	7.7	19.4	21.3
2/12/19 4:00	5.4	21.8	20.9	12.7	8.4	12.0	7.6	18.4	13.5
2/12/19 4:15	5.4	21.8	20.9	12.8	8.4	12.0	7.7	17.7	13.1
2/12/19 4:30	5.4	21.8	20.9	12.8	8.4	12.0	7.7	17.7	14.2
2/12/19 4:45	5.4	21.8	20.9	12.8	8.4	12.0	7.6	18.4	22.4
2/12/19 5:00	5.4	21.7	20.9	12.8	8.4	12.0	7.7	20.1	16.3
2/12/19 5:15	5.4	21.7	20.8	12.8	8.4	12.0	7.7	18.4	11.7
2/12/19 5:30	5.4	21.5	20.8	12.8	8.4	12.0	7.8	18.4	13.5
2/12/19 5:45	5.4	21.6	20.9	12.8	8.4	12.0	7.8	17.7	13.8
2/12/19 6:00	5.4	21.7	20.8	12.8	8.4	12.0	7.8	16.7	19.9
2/12/19 6:15	5.4	21.8	21.1	12.8	8.4	12.0	7.8	20.1	15.2
2/12/19 6:30	5.5	21.9	21.0	12.8	8.5	12.0	7.7	18.4	20.9
2/12/19 6:45	5.4	21.8	20.9	12.8	8.4	12.0	7.8	18.4	13.8
2/12/19 7:00	5.4	21.9	21.0	12.8	8.4	12.0	7.7	19.1	13.1
2/12/19 7:15	5.4	21.7	20.9	12.8	8.4	12.0	7.8	18.4	12.4
2/12/19 7:30	5.4	21.6	20.8	12.8	8.4	12.0	7.7	17.7	15.9
2/12/19 7:45	5.5	21.6	20.8	12.8	8.4	12.0	7.8	17.4	13.1
2/12/19 8:00	5.4	21.8	20.9	12.8	8.5	12.0	7.7	17.7	14.9
2/12/19 8:15	5.4	21.7	20.9	12.8	8.4	12.0	7.8	18.4	21.3
2/12/19 8:30	5.4	21.8	20.9	12.8	8.4	12.0	7.8	18.1	18.8
2/12/19 8:45	5.5	21.9	20.9	12.8	8.4	12.0	7.8	18.4	12.7
2/12/19 9:00	5.4	21.8	20.9	12.8	8.4	12.0	7.8	19.1	18.4
2/12/19 9:15	5.4	21.7	20.9	12.8	8.4	12.0	7.7	18.4	22.4
2/12/19 9:30	5.4	21.8	20.9	12.8	8.4	12.0	7.8	18.4	16.7
2/12/19 9:45	5.4	21.8	20.8	12.8	8.4	12.0	7.8	19.1	13.5
2/12/19 10:00	5.4	21.9	20.8	12.8	8.4	12.0	7.7	19.1	19.2
2/12/19 10:15	5.5	21.7	20.9	12.8	8.5	12.0	7.7	18.1	12.7
2/12/19 10:30	5.4	21.7	20.9	12.8	8.5	12.0	7.8	17.4	14.5
2/12/19 10:45	5.5	21.7	20.8	12.8	8.4	12.0	7.8	17.7	11.7
2/12/19 11:00	5.4	21.7	20.8	12.8	8.4	12.0	7.8	19.4	15.6
2/12/19 11:15	5.4	21.7	20.8	12.8	8.4	12.0	7.7	17.7	26.3
2/12/19 11:30	5.5	21.8	20.9	12.8	8.4	12.0	7.8	19.1	15.9
2/12/19 11:45	5.5	21.8	20.9	12.8	8.5	12.0	7.6	18.1	23.8
2/12/19 12:00	5.4	21.8	20.9	12.8	8.5	12.0	7.9	16.7	13.5
2/12/19 12:15	5.5	21.7	21.0	12.8	8.5	12.0	7.8	18.4	13.1
2/12/19 12:30	5.5	21.8	20.9	12.8	8.5	12.0	7.8	19.1	14.5
2/12/19 12:45	5.5	21.7	20.9	12.8	8.5	12.1	7.8	19.4	20.9
2/12/19 13:00	5.5	21.8	20.8	12.8	8.5	12.1	7.8	18.4	14.5
2/12/19 13:15	5.5	21.7	21.0	12.8	8.5	12.1	7.9	18.8	12.7
2/12/19 13:30	5.5	21.8	20.9	12.8	8.5	12.1	7.8	18.8	20.6
2/12/19 13:45	5.5	21.7	21.0	12.8	8.5	12.0	7.9	18.8	14.2
2/12/19 14:00	5.5	21.9	21.0	12.8	8.5	12.1	7.9	19.1	19.9
2/12/19 14:15	5.5	21.8	20.9	12.8	8.5	12.1	7.9	19.8	12.4
2/12/19 14:30	5.5	21.9	21.1	12.8	8.5	12.1	7.9	18.8	16.7
2/12/19 14:45	5.5	21.8	21.1	12.8	8.5	12.1	7.8	18.4	15.2
2/12/19 15:00	5.5	21.9	21.0	12.8	8.5	12.1	7.9	18.4	17.4
2/12/19 15:15	5.5	21.7	21.0	12.8	8.5	12.1	7.9	18.1	12.0
2/12/19 15:30	5.5	21.9	21.1	12.9	8.5	12.1	7.9	19.8	13.8
2/12/19 15:45	5.5	21.9	21.0	12.8	8.5	12.1	7.9	19.4	15.6
2/12/19 16:00	5.5	21.9	21.0	12.9	8.5	12.1	7.9	18.1	12.4
2/12/19 16:15	5.5	21.9	21.1	12.9	8.5	12.1	7.9	19.1	19.2
2/12/19 16:30	5.5	21.9	21.0	12.9	8.5	12.1	7.9	18.4	20.6
2/12/19 16:45	5.5	21.8	21.0	12.9	8.5	12.1	7.9	18.1	12.7
2/12/19 17:00	5.5	21.8	21.0	12.9	8.5	12.1	8.0	18.1	12.7
2/12/19 17:15	5.5	21.8	20.9	12.9	8.5	12.1	7.9	18.8	25.2
2/12/19 17:30	5.5	21.8	20.9	12.9	8.5	12.1	7.9	18.8	15.6
2/12/19 17:45	5.5	21.9	21.0	12.9	8.5	12.1	7.9	18.8	23.1
2/12/19 18:00	5.5	21.8	21.0	12.9	8.5	12.1	8.0	18.4	13.8
2/12/19 18:15	5.5	21.8	21.0	12.9	8.5	12.1	8.0	18.1	13.5
2/12/19 18:30	5.5	21.8	21.0	12.9	8.5	12.1	7.9	20.1	20.6
2/12/19 18:45	5.5	21.9	21.1	12.9	8.5	12.1	8.0	18.1	13.1
2/12/19 19:00	5.5	21.9	21.0	12.9	8.5	12.1	8.0	17.4	14.2
2/12/19 19:15	5.6	21.9	21.1	12.9	8.6	12.1	8.0	19.4	14.5
2/12/19 19:30	5.5	21.9	21.0	12.9	8.6	12.1	8.0	20.1	16.7
2/12/19 19:45	5.5	21.8	21.0	12.9	8.6	12.2	8.0	18.4	19.9
2/12/19 20:00	5.5	21.9	20.9	12.9	8.6	12.1	8.0	19.4	14.9
2/12/19 20:15	5.5	21.8	20.9	12.9	8.6	12.2	8.0	18.1	13.8
2/12/19 20:30	5.5	22.0	21.0	12.9	8.6	12.1	8.0	17.7	12.0
2/12/19 20:45	5.5	21.8	21.1	12.9	8.5	12.2	8.0	18.8	15.6
2/12/19 21:00	5.5	21.8	21.1	12.9	8.6	12.2	8.0	18.8	15.9
2/12/19 21:15	5.5	22.0	21.1	12.9	8.6	12.2	7.9	19.4	25.6
2/12/19 21:30	5.5	22.1	21.1	12.9	8.5	12.2	8.0	18.8	16.7
2/12/19 21:45	5.5	22.0	21.1	12.9	8.5	12.2	8.1	18.8	12.4
2/12/19 22:00	5.5	22.0	21.1	12.9	8.6	12.2	8.0	18.1	12.7
2/12/19 22:15	5.5	21.9	21.1	12.9	8.6	12.2	8.0	18.8	13.1
2/12/19 22:30	5.5	22.1	21.1	12.9	8.6	12.2	8.0	17.7	12.7
2/12/19 22:45	5.5	21.8	21.1	12.9	8.6	12.2	8.0	17.7	14.2
2/12/19 23:00	5.5	21.9	21.0	12.9	8.6	12.2	8.0	18.8	22.4
2/12/19 23:15	5.6	21.9	20.9	12.9	8.6	12.2	8.0	18.4	19.5
2/12/19 23:30	5.6	21.9	21.0	12.9	8.6	12.2	8.0	19.4	14.5
2/12/19 23:45	5.5	21.9	21.1	12.9	8.6	12.2	8.1	18.1	12.4
3/12/19 0:00	5.6	21.9	21.0	12.9	8.6	12.2	8.0	18.8	19.9
3/12/19 0:15	5.5	21.9	20.9	12.9	8.6	12.2	8.1	18.4	14.2
3/12/19 0:30	5.5	21.9	21.1	12.9	8.6	12.2	8.1	18.1	13.8
3/12/19 0:45	5.5	21.9	21.1	12.9	8.6	12.2	8.1	17.7	15.9
3/12/19 1:00	5.5	21.7	21.0	12.9	8.6	12.2	8.1	18.4	14.2
3/12/19 1:15	5.5	21.8	20.9	12.9	8.6	12.2	8.1	18.4	13.5
3/12/19 1:30	5.5	21.9	21.0	12.9	8.6	12.2	8.0	18.1	14.2
3/12/19 1:45	5.5	21.9	21.0	12.9	8.6	12.2	8.0	18.8	22.0
3/12/19 2:00	5.5	22.0	21.0	12.9	8.6	12.2	8.1	18.1	18.1
3/12/19 2:15	5.5	22.0	21.1	12.9	8.6	12.2	8.0	17.7	20.2
3/12/19 2:30	5.5	22.0	21.0	12.9	8.6	12.2	8.1	17.4	14.9
3/12/19 2:45	5.5	22.0	21.1	12.9	8.6	12.2	8.1	17.4	14.2
3/12/19 3:00	5.5	22.0	21.1	12.9	8.6	12.2	8.1	18.8	13.5
3/12/19 3:15	5.5	21.9	21.1	12.9	8.6	12.2	8.1	18.1	15.6
3/12/19 3:30	5.5	22.1	21.2	12.9	8.6	12.2	8.0	17.4	14.9
3/12/19 3:45	5.5	21.9	21.0	13.0	8.6	12.2	8.1	18.1	13.8
3/12/19 4:00	5.5	22.1	21.1	13.0	8.6	12.2	8.0	18.4	19.9
3/12/19 4:15	5.5	22.0	21.1	13.0	8.6	12.2	8.1	18.4	13.8
3/12/19 4:30	5.5	22.1	21.1	13.0	8.6	12.2	8.0	18.1	15.2
3/12/19 4:45	5.5	22.0	21.1	13.0	8.6	12.2	8.1	18.1	15.2
3/12/19 5:00	5.5	21.9	21.1	13.0	8.6	12.2	8.1	18.8	15.9
3/12/19 5:15	5.5	21.9	21.2	13.0	8.7	12.3	8.0	18.1	18.1
3/12/19 5:30	5.5	21.9	21.0	13.0	8.6	12.2	8.1	18.1	16.7
3/12/19 5:45	5.5	22.0	21.1	13.0	8.6	12.2	8.0	16.7	23.8
3/12/19 6:00	5.5	21.9	21.1	13.0	8.6	12.3	8.0	17.7	13.5
3/12/19 6:15	5.5	21.9	21.0	13.0	8.6	12.3	8.1	17.0	14.2
3/12/19 6:30	5.5	21.9	21.0	13.0	8.6	12.2	8.0	17.7	14.2
3/12/19 6:45	5.5	21.9	21.0	12.9	8.6	12.2	8.1	18.4	17.0
3/12/19 7:00	5.5	21.8	21.0	12.9	8.6	12.2	8.1	17.4	15.9
3/12/19 7:15	5.5	21.9	21.0	12.9	8.6	12.2	8.0	17.4	23.4
3/12/19 7:30	5.5	21.8	21.1	13.0	8.6	12.2	8.1	18.1	14.9
3/12/19 7:45	5.5	21.8	21.1	12.9	8.7	12.2	8.0	18.4	18.4
3/12/19 8:00	5.5	21.9	21.0	12.9	8.6	12.2	8.1	17.0	15.9
3/12/19 8:15	5.5	21.9	21.1	12.9	8.6	12.2	8.1	17.4	13.1
3/12/19 8:30	5.5	22.0	21.1	12.9	8.6	12.3	8.1	18.4	14.2
3/12/19 8:45	5.5	22.0	21.3	13.0	8.6	12.2	8.0	18.4	13.8
3/12/19 9:00	5.5	22.1	21.1	12.9	8.6	12.3	8.1	18.8	17.4
3/12/19 9:15	5.5	22.0	21.2	13.0	8.6	12.3	8.1	19.1	15.9
3/12/19 9:30	5.5	22.1	21.2	13.0	8.6	12.3	7.9	17.7	23.8
3/12/19 9:45	5.5	22.1	21.2	13.0	8.6	12.3	8.1	16.7	13.1
3/12/19 10:00	5.5	22.1	21.1	13.0	8.6	12.3	8.0	18.1	18.4
3/12/19 10:15	5.5	22.1	21.3	13.0	8.6	12.3	8.1	18.8	15.9
3/12/19 10:30	5.5	21.9	21.0	13.0	8.6	12.3	8.1	18.4	17.7
3/12/19 10:45	5.5	21.9	21.0	13.0	8.6	12.3	8.0	18.1	15.6
3/12/19 11:00	5.6	21.8	21.1	13.0	8.6	12.3	8.1	18.1	14.5
3/12/19 11:15	5.6	21.9	21.0	13.0	8.6	12.3	8.1	18.1	13.8
3/12/19 11:30	5.6	21.9	21.1	13.0	8.6	12.3	8.1	18.4	15.2
3/12/19 11:45	5.6	21.9	21.0	12.9	8.6	12.3	8.1	18.4	14.2
3/12/19 12:00	5.6	21.9	20.9	12.9	8.6	12.3	8.1	18.8	18.4
3/12/19 12:15	5.6	21.8	21.0	12.9	8.7	12.3	8.1	17.7	13.5
3/12/19 12:30	5.5	21.9	21.0	12.9	8.6	12.3	8.1	16.7	14.9
3/12/19 12:45	5.6	21.9	21.0	12.9	8.7	12.2	8.1	18.4	16.3
3/12/19 13:00	5.6	21.9	21.0	12.9	8.6	12.3	8.1	18.4	13.1
3/12/19 13:15	5.6	21.9	20.9	12.9	8.6	12.3	8.1	16.7	14.9
3/12/19 13:30	5.5	21.9	21.0	12.9	8.6	12.3	8.1	17.7	17.0
3/12/19 13:45	5.6	22.1	21.0	12.9	8.6	12.3	8.1	17.4	17.0
3/12/19 14:00	5.6	21.9	21.1	12.9	8.7	12.3	8.1	19.1	17.4
3/12/19 14:15	5.6	22.0	21.1	12.9	8.6	12.3	8.1	17.4	15.6
3/12/19 14:30	5.6	21.9	21.1	12.9	8.7	12.3	8.1	17.7	17.7
3/12/19 14:45	5.6	21.9	21.0	12.9	8.6	12.3	8.1	17.0	19.5
3/12/19 15:00	5.6	21.7	20.9	13.0	8.7	12.3	8.1	17.4	18.4
3/12/19 15:15	5.6	22.0	21.1	12.9	8.7	12.3	8.1	18.8	15.2
3/12/19 15:30	5.6	21.6	20.9	12.9	8.6	12.3	8.1	17.4	17.4
3/12/19 15:45	5.6	22.0	21.1	12.9	8.7	12.3	8.1	17.4	15.2
3/12/19 16:00	5.6	21.9	21.1	12.9	8.7	12.3	8.1	16.7	16.7
3/12/19 16:15	5.6	21.9	21.0	12.9	8.7	12.3	8.1	18.1	13.1
3/12/19 16:30	5.6	21.9	21.1	12.9	8.7	12.3	8.1	18.8	14.9
3/12/19 16:45	5.6	22.0	21.1	12.9	8.7	12.3	8.1	19.1	16.7
3/12/19 17:00	5.6	21.9	21.0	12.9	8.7	12.3	8.1	17.0	16.7
3/12/19 17:15	5.6	21.8	21.0	12.9	8.7	12.3	8.1	17.4	18.4
3/12/19 17:30	5.6	21.8	21.0	12.9	8.7	12.3	8.1	17.4	17.0
3/12/19 17:45	5.6	21.9	21.0	12.9	8.7	12.3	8.1	17.4	18.1
3/12/19 18:00	5.6	21.8	21.0	12.9	8.7	12.3	8.1	18.1	15.2
3/12/19 18:15	5.6	21.9	21.0	12.9	8.7	12.3	8.1	19.1	17.4
3/12/19 18:30	5.5	22.0	21.0	12.9	8.7	12.3	8.1	18.8	17.7
3/12/19 18:45	5.5	21.9	21.1	12.9	8.7	12.3	8.2	17.4	17.4
3/12/19 19:00	5.6	21.8	21.0	12.9	8.7	12.3	8.2	17.7	14.9
3/12/19 19:15	5.6	22.0	21.1	12.9	8.7	12.3	8.2	16.7	16.7
3/12/19 19:30	5.6	21.8	21.2	12.9	8.7	12.3	8.2	18.1	16.3
3/12/19 19:45	5.6	22.1	21.1	13.0	8.7	12.3	8.1	18.1	18.1
3/12/19 20:00	5.5	22.0	21.2	13.0	8.7	12.3	8.1	18.1	16.7
3/12/19 20:15	5.5	22.1	21.1	13.0	8.7	12.3	8.1	18.1	15.9
3/12/19 20:30	5.5	22.2	21.3	13.0	8.6	12.3	8.2	18.8	14.5
3/12/19 20:45	5.5	22.2	21.2	13.0	8.7	12.3	8.2	18.8	15.2
3/12/19 21:00	5.5	22.0	21.0	13.0	8.6	12.3	8.1	17.7	16.3
3/12/19 21:15	5.5	21.8	21.0	13.0	8.7	12.3	8.2	18.4	15.9
3/12/19 21:30	5.5	21.8	21.0	13.0	8.6	12.3	8.2	17.7	17.4
3/12/19 21:45	5.5	22.0	21.2	13.0	8.6	12.3	8.2	18.4	17.4
3/12/19 22:00	5.5	22.1	21.1	13.0	8.6	12.3	8.2	17.4	17.0
3/12/19 22:15	5.5	22.1	21.1	13.0	8.6	12.3	8.2	17.7	17.4
3/12/19 22:30	5.6	22.1	21.1	13.0	8.7	12.3	8.2	17.0	16.3
3/12/19 22:45	5.6	22.0	21.1	13.0	8.7	12.3	8.2	17.7	16.3
3/12/19 23:00	5.6	22.0	21.1	13.0	8.7	12.3	8.2	17.0	17.0
3/12/19 23:15	5.6	22.1	21.1	13.0	8.7	12.3	8.2	18.4	16.3
3/12/19 23:30	5.5	22.0	21.2	13.0	8.6	12.3	8.2	18.1	17.4
3/12/19 23:45	5.5	22.0	21.0	13.0	8.7	12.3	8.2	17.7	15.2
4/12/19 0:00	5.5	22.0	21.1	13.0	8.6	12.3	8.2	18.4	18.4
4/12/19 0:15	5.5	22.1	21.3	13.0	8.6	12.3	8.2	19.1	18.1
4/12/19 0:30	5.5	22.1	21.1	13.0	8.6	12.3	8.2	18.4	16.3
4/12/19 0:45	5.5	22.1	21.2	13.0	8.6	12.3	8.2	18.4	18.1
4/12/19 1:00	5.5	22.1	21.2	13.0	8.6	12.4	8.1	17.7	19.5
4/12/19 1:15	5.5	22.1	21.2	13.0	8.6	12.4	8.2	18.8	18.4
4/12/19 1:30	5.5	22.2	21.3	13.0	8.6	12.4	8.2	18.1	17.4
4/12/19 1:45	5.5	22.1	21.3	13.0	8.7	12.4	8.2	17.4	14.2
4/12/19 2:00	5.5	22.1	21.3	13.0	8.6	12.4	8.3	18.4	17.4
4/12/19 2:15	5.6	22.0	21.2	13.0	8.6	12.4	8.2	18.8	17.4
4/12/19 2:30	5.5	21.9	21.1	13.0	8.6	12.4	8.2	17.4	16.7
4/12/19 2:45	5.5	21.9	21.0	13.0	8.6	12.4	8.2	17.7	17.0
4/12/19 3:00	5.5	22.0	21.0	13.0	8.6	12.4	8.2	17.0	17.4
4/12/19 3:15	5.6	21.9	21.1	12.9	8.6	12.4	8.3	17.0	16.7
4/12/19 3:30	5.6	22.0	21.0	12.9	8.6	12.4	8.3	17.0	14.9
4/12/19 3:45	5.5	22.0	21.1	12.9	8.6	12.4	8.2	19.1	15.9
4/12/19 4:00	5.5	21.9	21.1	12.9	8.6	12.4	8.2	18.8	17.0
4/12/19 4:15	5.6	22.0	21.2	12.9	8.6	12.4	8.2	18.8	16.7
4/12/19 4:30	5.6	22.0	21.0	12.9	8.6	12.3	8.2	18.1	16.3
4/12/19 4:45	5.5	22.1	21.2	12.9	8.6	12.3	8.2	18.1	16.3
4/12/19 5:00	5.5	22.0	21.2	12.9	8.6	12.4	8.2	17.0	16.7
4/12/19 5:15	5.6	22.2	21.3	12.9	8.6	12.4	8.2	17.7	18.4
4/12/19 5:30	5.5	22.1	21.1	12.9	8.6	12.4	8.2	18.4	16.7
4/12/19 5:45	5.5	22.1	21.2	12.9	8.6	12.4	8.2	17.7	18.1
4/12/19 6:00	5.6	22.1	21.1	13.0	8.6	12.4	8.3	17.4	16.3
4/12/19 6:15	5.6	22.1	21.2	13.0	8.6	12.4	8.2	18.4	17.7
4/12/19 6:30	5.6	22.2	21.3	13.0	8.7	12.4	8.2	18.1	14.9
4/12/19 6:45	5.6	22.2	21.2	13.0	8.7	12.4	8.2	18.4	17.7
4/12/19 7:00	5.6	22.1	21.2	13.0	8.7	12.4	8.3	18.4	17.0
4/12/19 7:15	5.6	22.0	21.1	13.0	8.7	12.4	8.2	19.1	17.4
4/12/19 7:30	5.6	21.9	21.0	12.9	8.7	12.4	8.3	18.4	17.0
4/12/19 7:45	5.6	22.0	21.1	13.0	8.6	12.4	8.2	18.1	18.4
4/12/19 8:00	5.6	21.8	21.2	13.0	8.6	12.4	8.2	18.1	17.7
4/12/19 8:15	5.6	21.9	21.0	12.9	8.7	12.4	8.2	18.1	16.7
4/12/19 8:30	5.6	21.9	21.1	12.9	8.7	12.4	8.2	18.1	16.7
4/12/19 8:45	5.6	22.0	21.1	12.9	8.7	12.4	8.2	18.4	17.4
4/12/19 9:00	5.6	22.0	21.0	12.9	8.6	12.4	8.2	17.7	16.3
4/12/19 9:15	5.5	21.9	21.0	12.9	8.7	12.4	8.2	18.4	18.4
4/12/19 9:30	5.6	21.9	21.0	12.9	8.7	12.4	8.2	17.4	15.9
4/12/19 9:45	5.5	21.9	21.1	12.9	8.7	12.4	8.2	18.1	17.7
4/12/19 10:00	5.6	21.9	21.1	12.9	8.7	12.4	8.2	17.4	17.7
4/12/19 10:15	5.6	21.9	21.1	12.9	8.7	12.4	8.2	17.7	15.9
4/12/19 10:30	5.6	21.7	21.2	12.9	8.7	12.3	8.2	19.1	18.8
4/12/19 10:45	5.5	21.8	21.1	13.0	8.7	12.4	8.3	17.0	17.0
4/12/19 11:00	5.6	21.8	21.0	12.9	8.7	12.4	8.2	18.1	16.7
4/12/19 11:15	5.6	22.0	21.1	13.0	8.7	12.4	8.2	17.7	15.2
4/12/19 11:30	5.6	21.8	20.9	12.9	8.7	12.3	8.2	17.0	18.1
4/12/19 11:45	5.6	22.1	21.0	13.0	8.7	12.4	8.3	17.7	17.0
4/12/19 12:00	5.6	22.0	21.0	12.9	8.7	12.4	8.3	19.1	16.3
4/12/19 12:15	5.6	21.9	21.2	13.0	8.7	12.4	8.2	19.1	18.1
4/12/19 12:30	5.6	21.8	21.0	13.0	8.8	12.4	8.2	18.1	15.6
4/12/19 12:45	5.6	22.0	21.1	13.0	8.8	12.4	8.2	16.7	17.4
4/12/19 13:00	5.6	22.0	21.0	13.0	8.7	12.3	8.2	17.4	15.9
4/12/19 13:15	5.6	22.0	21.1	13.0	8.8	12.3	8.2	17.0	17.0
4/12/19 13:30	5.6	22.0	21.0	13.0	8.8	12.4	8.2	18.1	17.0
4/12/19 13:45	5.6	22.1	21.2	13.0	8.8	12.4	8.3	18.1	16.7
4/12/19 14:00	5.6	22.0	21.2	13.0	8.8	12.4	8.3	18.8	18.1
4/12/19 14:15	5.6	22.0	21.1	13.0	8.8	12.4	8.3	18.1	16.7
4/12/19 14:30	5.6	21.9	21.2	13.0	8.8	12.4	8.2	17.0	17.0
4/12/19 14:45	5.6	22.0	21.1	13.0	8.8	12.4	8.2	17.0	17.0
4/12/19 15:00	5.6	22.1	21.1	13.0	8.8	12.4	8.3	19.4	18.1
4/12/19 15:15	5.6	22.0	21.1	13.0	8.7	12.4	8.2	19.1	17.0
4/12/19 15:30	5.6	22.0	21.1	13.0	8.7	12.4	8.3	17.7	16.7
4/12/19 15:45	5.6	22.1	21.1	13.0	8.7	12.4	8.3	17.4	15.9
4/12/19 16:00	5.6	22.0	21.2	13.0	8.7	12.4	8.3	19.1	19.2
4/12/19 16:15	5.6	22.0	21.1	13.0	8.8	12.4	8.2	18.8	18.1
4/12/19 16:30	5.6	22.0	21.2	13.0	8.8	12.4	8.3	17.7	15.9
4/12/19 16:45	5.6	22.0	21.2	13.0	8.8	12.4	8.3	18.4	16.7
4/12/19 17:00	5.6	22.0	21.1	13.0	8.8	12.4	8.3	17.7	16.7
4/12/19 17:15	5.6	21.9	21.0	13.0	8.8	12.4	8.3	18.1	15.6
4/12/19 17:30	5.6	22.0	21.1	13.0	8.8	12.4	8.3	19.4	17.4
4/12/19 17:45	5.6	22.0	21.1	13.0	8.8	12.4	8.3	18.1	17.7
4/12/19 18:00	5.6	22.0	21.0	13.0	8.8	12.4	8.2	17.4	17.4
4/12/19 18:15	5.6	21.9	21.1	13.0	8.8	12.4	8.3	18.4	18.1
4/12/19 18:30	5.6	21.9	21.1	13.0	8.9	12.4	8.2	19.1	15.6
4/12/19 18:45	5.6	21.9	21.2	13.0	8.8	12.4	8.2	19.1	17.7
4/12/19 19:00	5.6	22.0	21.1	13.0	8.8	12.4	8.3	18.8	16.7
4/12/19 19:15	5.6	22.0	21.2	13.0	8.8	12.4	8.3	18.4	16.7
4/12/19 19:30	5.6	22.0	21.2	13.0	8.8	12.4	8.3	17.4	16.3
4/12/19 19:45	5.6	22.1	21.0	13.0	8.8	12.4	8.3	18.8	15.2
4/12/19 20:00	5.6	22.1	21.1	13.0	8.8	12.4	8.2	17.7	15.6
4/12/19 20:15	5.6	22.1	21.2	13.0	8.8	12.4	8.3	18.1	17.4
4/12/19 20:30	5.6	22.1	21.1	13.0	8.8	12.4	8.3	18.1	16.3
4/12/19 20:45	5.6	22.1	21.2	13.1	8.8	12.4	8.3	17.7	16.7
4/12/19 21:00	5.6	22.1	21.1	13.0	8.8	12.4	8.3	17.0	17.0
4/12/19 21:15	5.6	21.9	21.2	13.0	8.8	12.4	8.3	18.4	17.7
4/12/19 21:30	5.6	22.1	21.2	13.1	8.7	12.4	8.3	18.8	18.4
4/12/19 21:45	5.6	22.2	21.3	13.1	8.8	12.4	8.3	17.7	17.4
4/12/19 22:00	5.6	22.2	21.3	13.1	8.8	12.4	8.3	19.1	17.0
4/12/19 22:15	5.6	22.1	21.2	13.1	8.8	12.4	8.3	18.4	16.3
4/12/19 22:30	5.6	22.0	21.2	13.1	8.8	12.4	8.3	18.8	15.6
4/12/19 22:45	5.6	21.9	21.1	13.1	8.8	12.4	8.2	18.1	17.7
4/12/19 23:00	5.6	22.1	21.1	13.1	8.8	12.4	8.3	17.4	16.7
4/12/19 23:15	5.6	22.0	21.1	13.1	8.8	12.4	8.2	17.7	17.7
4/12/19 23:30	5.6	22.0	21.1	13.1	8.8	12.4	8.3	18.1	16.7
4/12/19 23:45	5.6	22.0	21.2	13.1	8.8	12.4	8.2	18.1	15.9
5/12/19 0:00	5.6	22.0	21.2	13.1	8.8	12.4	8.2	19.4	17.4
5/12/19 0:15	5.6	22.2	21.3	13.1	8.8	12.4	8.3	19.1	17.7
5/12/19 0:30	5.6	22.2	21.3	13.1	8.9	12.4	8.3	18.8	16.7
5/12/19 0:45	5.6	22.1	21.3	13.1	8.8	12.4	8.2	18.4	17.4
5/12/19 1:00	5.6	22.1	21.3	13.1	8.8	12.4	8.2	17.9	17.4
5/12/19 1:15	5.6	22.1	21.3	13.1	8.8	12.4	8.2	17.4	17.4
5/12/19 1:30	5.6	22.3	21.2	13.1	8.8	12.4	8.2	18.4	17.7
5/12/19 1:45	5.6	22.3	21.3	13.1	8.8	12.4	8.2	19.1	17.4
5/12/19 2:00	5.6	22.2	21.3	13.1	8.8	12.4	8.2	19.8	16.3
5/12/19 2:15	5.6	22.1	21.2	13.1	8.8	12.4	8.2	18.1	18.1
5/12/19 2:30	5.6	22.1	21.3	13.1	8.8	12.4	8.2	18.8	16.3
5/12/19 2:45	5.6	22.3	21.3	13.1	8.8	12.4	8.3	18.1	15.9
5/12/19 3:00	5.6	22.2	21.3	13.1	8.8	12.4	8.3	18.1	17.4
5/12/19 3:15	5.6	22.2	21.3	13.1	8.8	12.4	8.3	17.7	15.6
5/12/19 3:30	5.6	22.3	21.2	13.1	8.9	12.4	8.3	18.8	15.9
5/12/19 3:45	5.6	22.2	21.3	13.1	8.8	12.4	8.3	17.4	17.0
5/12/19 4:00	5.6	22.2	21.4	13.2	8.8	12.4	8.3	17.7	16.3
5/12/19 4:15	5.6	22.3	21.2	13.1	8.8	12.4	8.3	18.8	16.3
5/12/19 4:30	5.6	22.2	21.3	13.1	8.9	12.4	8.3	19.1	17.0
5/12/19 4:45	5.6	22.3	21.4	13.1	8.8	12.4	8.3	18.4	15.9
5/12/19 5:00	5.6	22.2	21.3	13.1	8.9	12.4	8.3	19.1	15.6
5/12/19 5:15	5.6	22.2	21.3	13.2	8.9	12.4	8.3	18.1	15.9
5/12/19 5:30	5.6	22.1	21.3	13.2	8.9	12.4	8.3	18.1	16.7
5/12/19 5:45	5.6	22.2	21.2	13.1	8.9	12.4	8.3	18.1	16.7
5/12/19 6:00	5.6	22.2	21.3	13.1	8.9	12.4	8.3	18.4	15.9
5/12/19 6:15	5.6	22.1	21.3	13.2	8.9	12.4	8.3	18.1	16.3
5/12/19 6:30	5.6	22.1	21.2	13.2	8.9	12.4	8.3	17.0	14.5
5/12/19 6:45	5.6	22.0	21.1	13.1	8.9	12.4	8.3	18.8	16.7
5/12/19 7:00	5.6	22.1	21.3	13.2	8.9	12.4	8.3	18.4	19.9
5/12/19 7:15	5.6	22.0	21.2	13.1	8.9	12.4	8.3	17.4	14.9
5/12/19 7:30	5.6	22.0	21.2	13.1	8.9	12.4	8.3	18.1	18.1
5/12/19 7:45	5.6	22.0	21.1	13.1	8.9	12.4	8.3	18.1	17.7
5/12/19 8:00	5.7	22.0	21.1	13.1	8.9	12.4	8.3	18.1	17.4
5/12/19 8:15	5.6	22.0	21.0	13.1	8.9	12.4	8.3	17.4	18.1
5/12/19 8:30	5.6	21.8	21.2	13.1	8.9	12.4	8.3	18.4	17.4
5/12/19 8:45	5.6	21.9	21.1	13.1	8.9	12.4	8.3	17.4	16.7
5/12/19 9:00	5.6	21.9	21.0	13.1	8.9	12.4	8.3	17.4	17.0
5/12/19 9:15	5.6	21.9	21.0	13.1	8.9	12.4	8.3	18.8	16.7
5/12/19 9:30	5.6	21.8	21.0	13.1	8.9	12.4	8.3	18.4	18.8
5/12/19 9:45	5.6	21.9	21.1	13.1	8.9	12.4	8.3	18.8	18.4
5/12/19 10:00	5.6	21.9	21.0	13.1	8.9	12.4	8.3	16.3	16.7
5/12/19 10:15	5.6	22.0	21.0	13.1	8.9	12.4	8.3	19.1	15.9
5/12/19 10:30	5.6	21.9	21.0	13.1	8.9	12.4	8.3	18.1	18.4
5/12/19 10:45	5.6	21.9	21.1	13.1	8.9	12.4	8.3	18.1	17.4
5/12/19 11:00	5.6	21.9	21.0	13.1	8.9	12.4	8.3	17.0	15.9
5/12/19 11:15	5.6	21.9	21.0	13.1	8.9	12.4	8.3	17.7	16.3
5/12/19 11:30	5.6	21.7	21.1	13.1	8.9	12.4	8.3	18.8	17.0
5/12/19 11:45	5.6	21.8	21.1	13.1	8.9	12.4	8.3	17.4	17.0
5/12/19 12:00	5.6	21.9	21.0	13.1	8.9	12.4	8.3	17.7	16.7
5/12/19 12:15	5.6	21.9	21.0	13.1	8.9	12.4	8.3	17.4	14.9
5/12/19 12:30	5.6	21.9	21.0	13.1	8.9	12.4	8.3	16.3	18.1
5/12/19 12:45	5.6	22.0	21.0	13.1	8.9	12.4	8.3	18.1	17.0
5/12/19 13:00	5.6	21.9	21.1	13.1	8.9	12.4	8.3	18.4	15.9
5/12/19 13:15	5.6	21.9	21.1	13.1	8.9	12.4	8.3	18.1	16.7
5/12/19 13:30	5.6	22.0	21.1	13.1	8.9	12.4	8.3	17.0	16.3
5/12/19 13:45	5.6	21.9	20.9	13.1	8.9	12.4	8.3	18.4	17.4
5/12/19 14:00	5.6	21.9	21.0	13.1	8.9	12.4	8.3	19.4	18.8
5/12/19 14:15	5.6	21.9	21.0	13.1	8.9	12.4	8.3	17.4	15.9
5/12/19 14:30	5.6	22.0	21.1	13.1	8.9	12.4	8.3	18.1	15.9
5/12/19 14:45	5.6	21.9	21.2	13.1	8.9	12.4	8.3	18.4	17.7
5/12/19 15:00	5.6	21.9	21.1	13.1	8.9	12.4	8.3	17.7	17.0
5/12/19 15:15	5.6	22.0	21.1	13.1	8.9	12.4	8.3	18.8	16.7
5/12/19 15:30	5.6	22.0	21.1	13.1	9.0	12.4	8.3	18.1	16.7
5/12/19 15:45	5.6	22.0	21.0	13.1	8.9	12.4	8.3	17.4	17.0
5/12/19 16:00	5.6	22.0	21.1	13.1	9.0	12.4	8.3	18.4	18.8
5/12/19 16:15	5.6	21.9	21.1	13.1	8.9	12.4	8.3	17.0	15.9
5/12/19 16:30	5.7	21.9	21.1	13.1	8.9	12.4	8.3	18.4	17.0
5/12/19 16:45	5.7	21.9	21.1	13.1	8.9	12.4	8.3	17.4	17.7
5/12/19 17:00	5.7	21.9	21.1	13.1	8.9	12.4	8.3	18.1	17.4
5/12/19 17:15	5.6	21.9	21.0	13.1	8.9	12.4	8.3	17.7	15.9
5/12/19 17:30	5.6	21.9	21.0	13.1	8.9	12.4	8.3	18.1	17.4
5/12/19 17:45	5.6	21.9	21.0	13.1	9.0	12.4	8.3	17.7	17.4
5/12/19 18:00	5.7	21.8	21.0	13.1	9.0	12.4	8.3	19.1	15.6
5/12/19 18:15	5.6	21.9	21.0	13.1	9.0	12.4	8.3	18.4	17.0
5/12/19 18:30	5.7	21.9	21.1	13.1	9.0	12.4	8.3	17.4	17.0
5/12/19 18:45	5.6	21.9	21.0	13.1	9.0	12.4	8.3	17.7	16.7
5/12/19 19:00	5.6	21.8	20.9	13.1	9.0	12.4	8.3	17.7	16.7
5/12/19 19:15	5.7	21.8	21.1	13.1	9.0	12.4	8.3	18.8	16.7
5/12/19 19:30	5.6	22.0	21.1	13.1	9.0	12.4	8.3	17.7	17.0
5/12/19 19:45	5.6	21.9	21.1	13.1	9.0	12.4	8.3	19.1	16.3
5/12/19 20:00	5.7	22.0	21.1	13.1	9.0	12.4	8.3	18.1	17.4
5/12/19 20:15	5.6	22.0	21.1	13.1	9.0	12.4	8.3	17.4	16.7
5/12/19 20:30	5.7	22.1	21.2	13.2	9.0	12.4	8.3	17.7	18.4
5/12/19 20:45	5.6	22.1	21.1	13.2	9.0	12.4	8.3	18.4	17.0
5/12/19 21:00	5.6	22.1	21.3	13.2	9.0	12.4	8.3	18.4	15.9
5/12/19 21:15	5.6	22.1	21.1	13.2	9.0	12.4	8.3	18.4	16.3
5/12/19 21:30	5.6	22.0	21.2	13.2	9.0	12.4	8.3	18.4	18.1
5/12/19 21:45	5.7	22.1	21.3	13.2	9.0	12.4	8.3	18.1	15.9
5/12/19 22:00	5.6	22.1	21.3	13.2	9.0	12.4	8.3	18.4	17.0
5/12/19 22:15	5.6	22.2	21.3	13.2	9.0	12.4	8.3	19.1	17.4
5/12/19 22:30	5.6	22.2	21.2	13.2	9.1	12.4	8.3	17.7	15.9
5/12/19 22:45	5.6	22.0	21.1	13.2	9.1	12.4	8.3	18.8	16.7
5/12/19 23:00	5.7	21.9	21.2	13.2	9.1	12.4	8.2	19.1	16.7
5/12/19 23:15	5.7	22.1	21.1	13.2	9.1	12.4	8.3	17.7	17.0
5/12/19 23:30	5.7	22.1	21.2	13.2	9.1	12.4	8.3	18.8	13.5
5/12/19 23:45	5.6	22.1	21.2	13.2	9.1	12.4	8.3	17.7	17.7
6/12/19 0:00	5.7	22.1	21.3	13.2	9.1	12.4	8.3	18.4	17.0
6/12/19 0:15	5.7	22.1	21.3	13.2	9.1	12.4	8.3	18.8	16.3
6/12/19 0:30	5.6	22.1	21.2	13.2	9.1	12.4	8.3	18.8	18.1
6/12/19 0:45	5.6	22.2	21.2	13.2	9.1	12.4	8.3	18.8	17.0
6/12/19 1:00	5.6	22.1	21.2	13.2	9.1	12.4	8.3	17.4	17.7
6/12/19 1:15	5.6	22.1	21.2	13.2	9.1	12.4	8.3	19.1	17.4
6/12/19 1:30	5.6	22.2	21.3	13.2	9.1	12.4	8.3	18.8	17.7
6/12/19 1:45	5.7	22.2	21.3	13.2	9.1	12.4	8.3	18.4	17.0
6/12/19 2:00	5.6	22.2	21.3	13.2	9.1	12.5	8.3	19.1	17.7
6/12/19 2:15	5.6	22.1	21.3	13.2	9.1	12.4	8.3	17.7	18.1
6/12/19 2:30	5.6	22.2	21.2	13.2	9.1	12.4	8.3	18.4	16.7
6/12/19 2:45	5.7	22.2	21.3	13.3	9.1	12.4	8.3	18.8	15.2
6/12/19 3:00	5.7	22.2	21.2	13.3	9.1	12.4	8.3	18.1	18.1
6/12/19 3:15	5.7	22.1	21.2	13.3	9.1	12.4	8.3	18.8	16.3
6/12/19 3:30	5.6	22.2	21.3	13.3	9.2	12.4	8.3	18.8	16.7
6/12/19 3:45	5.6	22.2	21.2	13.3	9.1	12.4	8.3	18.4	16.7
6/12/19 4:00	5.7	22.2	21.2	13.3	9.1	12.4	8.3	17.4	17.0
6/12/19 4:15	5.6	22.2	21.2	13.3	9.2	12.4	8.3	17.7	17.0
6/12/19 4:30	5.7	22.2	21.3	13.3	9.2	12.4	8.3	18.4	17.0
6/12/19 4:45	5.7	22.1	21.3	13.3	9.2	12.4	8.3	18.8	16.3
6/12/19 5:00	5.6	22.1	21.2	13.3	9.2	12.4	8.3	19.1	16.7
6/12/19 5:15	5.7	22.2	21.2	13.3	9.1	12.4	8.3	19.1	16.7
6/12/19 5:30	5.6	22.2	21.2	13.3	9.1	12.4	8.3	18.4	16.7
6/12/19 5:45	5.6	22.1	21.3	13.3	9.1	12.4	8.4	18.1	18.1
6/12/19 6:00	5.6	22.1	21.0	13.3	9.1	12.4	8.4	17.4	16.3
6/12/19 6:15	5.7	22.2	21.3	13.3	9.2	12.4	8.3	18.8	17.4
6/12/19 6:30	5.7	22.3	21.3	13.3	9.2	12.4	8.3	17.4	16.7
6/12/19 6:45	5.7	22.2	21.3	13.3	9.2	12.4	8.4	18.1	15.6
6/12/19 7:00	5.7	22.1	21.3	13.3	9.1	12.4	8.3	17.7	17.0
6/12/19 7:15	5.6	22.1	21.2	13.3	9.2	12.4	8.3	17.7	17.7
6/12/19 7:30	5.7	22.0	21.3	13.3	9.2	12.4	8.3	18.8	18.8
6/12/19 7:45	5.7	21.9	21.1	13.3	9.2	12.4	8.3	17.7	16.7
6/12/19 8:00	5.7	22.0	21.1	13.3	9.1	12.4	8.3	18.1	16.7
6/12/19 8:15	5.7	22.2	21.2	13.3	9.1	12.4	8.3	19.1	17.0
6/12/19 8:30	5.6	22.2	21.3	13.3	9.1	12.5	8.3	19.8	15.9
6/12/19 8:45	5.7	22.0	21.2	13.3	9.2	12.4	8.3	19.1	17.0
6/12/19 9:00	5.7	22.0	21.2	13.3	9.2	12.5	8.3	18.8	18.1
6/12/19 9:15	5.7	22.2	21.2	13.3	9.2	12.5	8.3	19.1	17.0
6/12/19 9:30	5.6	22.2	21.2	13.3	9.2	12.5	8.3	18.4	16.7
6/12/19 9:45	5.7	22.2	21.2	13.3	9.2	12.4	8.3	19.1	18.4
6/12/19 10:00	5.7	22.1	21.3	13.3	9.2	12.4	8.3	17.0	17.7
6/12/19 10:15	5.7	22.0	21.1	13.3	9.2	12.4	8.3	17.7	18.8
6/12/19 10:30	5.7	22.1	21.2	13.3	9.2	12.4	8.3	17.0	16.3
6/12/19 10:45	5.6	22.0	21.1	13.3	9.2	12.4	8.3	18.4	17.0
6/12/19 11:00	5.7	22.1	21.1	13.3	9.2	12.4	8.3	18.1	17.4
6/12/19 11:15	5.7	22.1	21.2	13.3	9.2	12.4	8.4	18.1	17.7
6/12/19 11:30	5.7	22.2	21.2	13.3	9.1	12.4	8.3	19.1	15.6
6/12/19 11:45	5.7	22.1	21.1	13.3	9.1	12.4	8.3	18.1	15.9
6/12/19 12:00	5.7	21.9	21.2	13.3	9.2	12.4	8.3	18.4	15.9
6/12/19 12:15	5.7	22.1	21.1	13.3	9.2	12.4	8.3	17.4	16.3
6/12/19 12:30	5.7	21.9	21.1	13.3	9.2	12.4	8.3	16.7	18.1
6/12/19 12:45	5.7	22.0	21.1	13.3	9.1	12.4	8.4	18.1	15.9
6/12/19 13:00	5.7	22.1	21.1	13.3	9.2	12.4	8.3	17.7	17.7
6/12/19 13:15	5.7	22.1	21.1	13.3	9.2	12.4	8.3	18.4	15.9
6/12/19 13:30	5.7	22.0	21.2	13.3	9.1	12.4	8.4	17.7	16.3
6/12/19 13:45	5.7	22.0	21.2	13.3	9.2	12.4	8.4	17.4	15.6
6/12/19 14:00	5.7	22.0	21.2	13.3	9.2	12.4	8.3	18.1	17.0
6/12/19 14:15	5.7	22.0	21.2	13.3	9.2	12.4	8.3	17.7	15.6
6/12/19 14:30	5.7	22.1	21.3	13.3	9.2	12.4	8.3	18.4	17.4
6/12/19 14:45	5.7	22.1	21.3	13.3	9.1	12.4	8.3	18.4	17.4
6/12/19 15:00	5.7	22.2	21.3	13.3	9.1	12.5	8.3	19.1	16.3
6/12/19 15:15	5.7	22.0	21.3	13.3	9.1	12.5	8.3	18.1	16.7
6/12/19 15:30	5.7	22.3	21.3	13.3	9.1	12.4	8.3	18.4	17.0
6/12/19 15:45	5.7	22.2	21.3	13.3	9.1	12.4	8.3	18.4	17.7
6/12/19 16:00	5.7	22.3	21.3	13.3	9.2	12.5	8.3	17.0	15.6
6/12/19 16:15	5.7	22.1	21.2	13.3	9.1	12.5	8.3	17.4	17.0
6/12/19 16:30	5.7	22.2	21.4	13.3	9.1	12.5	8.3	18.4	18.1
6/12/19 16:45	5.7	22.2	21.2	13.3	9.1	12.5	8.3	19.1	15.9
6/12/19 17:00	5.7	22.2	21.3	13.3	9.1	12.5	8.3	18.8	17.7
6/12/19 17:15	5.7	22.2	21.3	13.3	9.1	12.5	8.3	18.1	16.7
6/12/19 17:30	5.7	22.1	21.2	13.3	9.1	12.5	8.3	17.7	18.4
6/12/19 17:45	5.7	22.2	21.3	13.3	9.1	12.5	8.3	19.4	17.0
6/12/19 18:00	5.7	22.2	21.3	13.3	9.1	12.5	8.4	17.7	16.3
6/12/19 18:15	5.7	22.3	21.3	13.3	9.1	12.4	8.4	18.8	16.7
6/12/19 18:30	5.7	22.2	21.3	13.3	9.1	12.5	8.4	18.8	18.1
6/12/19 18:45	5.7	22.2	21.4	13.3	9.1	12.5	8.3	19.1	17.0
6/12/19 19:00	5.7	22.2	21.2	13.3	9.1	12.5	8.3	18.4	17.0
6/12/19 19:15	5.7	22.2	21.3	13.3	9.1	12.5	8.3	19.1	17.4
6/12/19 19:30	5.7	22.4	21.5	13.3	9.1	12.5	8.3	18.4	17.4
6/12/19 19:45	5.7	22.4	21.4	13.3	9.2	12.5	8.3	19.1	16.7
6/12/19 20:00	5.7	22.2	21.4	13.3	9.1	12.5	8.4	19.1	17.4
6/12/19 20:15	5.7	22.2	21.3	13.3	9.1	12.5	8.3	18.8	17.7
6/12/19 20:30	5.7	22.1	21.4	13.3	9.1	12.5	8.4	18.4	16.3
6/12/19 20:45	5.8	22.2	21.3	13.3	9.1	12.5	8.3	17.4	17.0
6/12/19 21:00	5.8	22.2	21.3	13.3	9.1	12.5	8.4	18.4	17.0
6/12/19 21:15	5.8	22.2	21.4	13.4	9.1	12.5	8.4	18.8	16.3
6/12/19 21:30	5.7	22.4	21.3	13.4	9.1	12.5	8.4	18.1	17.4
6/12/19 21:45	5.8	22.3	21.4	13.4	9.1	12.5	8.4	17.7	17.7
6/12/19 22:00	5.8	22.4	21.4	13.4	9.1	12.5	8.4	17.7	17.7
6/12/19 22:15	5.8	22.3	21.3	13.4	9.1	12.5	8.4	17.4	15.9
6/12/19 22:30	5.8	22.3	21.4	13.4	9.1	12.5	8.4	19.1	15.9
6/12/19 22:45	5.8	22.4	21.4	13.4	9.1	12.5	8.4	19.4	17.7
6/12/19 23:00	5.7	22.3	21.4	13.4	9.1	12.5	8.4	19.1	15.9
6/12/19 23:15	5.8	22.2	21.3	13.4	9.1	12.5	8.4	18.1	18.1
6/12/19 23:30	5.8	22.3	21.4	13.4	9.1	12.5	8.4	18.8	17.0
6/12/19 23:45	5.8	22.3	21.4	13.4	9.1	12.5	8.3	18.4	18.1
7/12/19 0:00	5.7	22.4	21.5	13.4	9.1	12.5	8.3	17.7	16.3
7/12/19 0:15	5.7	22.1	21.4	13.4	9.1	12.5	8.4	18.8	17.4
7/12/19 0:30	5.7	22.3	21.4	13.4	9.1	12.5	8.4	18.4	17.4
7/12/19 0:45	5.7	22.3	21.4	13.4	9.1	12.5	8.4	18.8	17.0
7/12/19 1:00	5.7	22.4	21.5	13.4	9.1	12.5	8.3	17.7	15.9
7/12/19 1:15	5.7	22.3	21.4	13.4	9.1	12.5	8.4	18.4	17.0
7/12/19 1:30	5.7	22.4	21.4	13.4	9.1	12.5	8.3	18.1	16.7
7/12/19 1:45	5.7	22.3	21.4	13.4	9.1	12.5	8.4	19.4	15.2
7/12/19 2:00	5.7	22.2	21.2	13.4	9.1	12.5	8.4	19.4	17.7
7/12/19 2:15	5.7	22.2	21.3	13.4	9.1	12.5	8.3	17.0	16.7
7/12/19 2:30	5.7	22.2	21.3	13.4	9.2	12.5	8.4	18.8	15.9
7/12/19 2:45	5.7	22.1	21.3	13.4	9.1	12.5	8.4	19.1	18.4
7/12/19 3:00	5.7	22.3	21.4	13.4	9.2	12.5	8.4	18.4	18.1
7/12/19 3:15	5.7	22.4	21.4	13.4	9.2	12.5	8.4	19.4	17.7
7/12/19 3:30	5.7	22.3	21.4	13.4	9.1	12.5	8.3	18.8	17.7
7/12/19 3:45	5.7	22.4	21.4	13.4	9.1	12.5	8.3	18.8	17.7
7/12/19 4:00	5.7	22.3	21.4	13.4	9.2	12.5	8.3	18.1	16.7
7/12/19 4:15	5.7	22.4	21.5	13.4	9.2	12.5	8.4	18.4	17.0
7/12/19 4:30	5.7	22.4	21.5	13.4	9.1	12.5	8.4	19.8	17.0
7/12/19 4:45	5.7	22.4	21.4	13.4	9.2	12.5	8.4	19.8	16.3
7/12/19 5:00	5.7	22.4	21.4	13.4	9.2	12.5	8.4	17.4	17.7
7/12/19 5:15	5.7	22.3	21.4	13.4	9.2	12.5	8.3	18.4	18.1
7/12/19 5:30	5.7	22.2	21.5	13.4	9.2	12.5	8.3	18.1	16.3
7/12/19 5:45	5.7	22.3	21.4	13.4	9.2	12.5	8.4	17.7	16.7
7/12/19 6:00	5.7	22.3	21.4	13.4	9.2	12.5	8.4	18.1	17.4
7/12/19 6:15	5.7	22.2	21.4	13.4	9.2	12.5	8.4	18.1	16.3
7/12/19 6:30	5.7	22.4	21.4	13.4	9.2	12.5	8.4	18.4	17.7
7/12/19 6:45	5.7	22.3	21.4	13.4	9.2	12.5	8.4	18.8	18.1
7/12/19 7:00	5.7	22.3	21.4	13.4	9.2	12.5	8.3	19.1	19.2
7/12/19 7:15	5.7	22.4	21.4	13.4	9.2	12.5	8.4	18.1	17.4
7/12/19 7:30	5.7	22.4	21.4	13.4	9.2	12.5	8.4	17.4	17.0
7/12/19 7:45	5.7	22.2	21.5	13.4	9.2	12.5	8.3	18.8	18.8
7/12/19 8:00	5.7	22.3	21.3	13.4	9.2	12.5	8.3	18.1	16.3
7/12/19 8:15	5.7	22.3	21.5	13.4	9.2	12.5	8.4	18.1	18.1
7/12/19 8:30	5.7	22.3	21.3	13.4	9.2	12.5	8.3	18.4	17.4
7/12/19 8:45	5.7	22.3	21.4	13.4	9.2	12.5	8.3	17.0	17.4
7/12/19 9:00	5.7	22.2	21.4	13.4	9.2	12.5	8.3	17.4	18.8
7/12/19 9:15	5.7	22.3	21.2	13.4	9.3	12.5	8.3	19.1	16.7
7/12/19 9:30	5.7	22.1	21.3	13.4	9.2	12.5	8.3	18.1	18.4
7/12/19 9:45	5.7	22.3	21.4	13.4	9.2	12.5	8.3	17.4	16.7
7/12/19 10:00	5.7	22.2	21.4	13.4	9.2	12.5	8.3	18.4	19.2
7/12/19 10:15	5.7	22.3	21.3	13.4	9.2	12.5	8.3	19.4	17.4
7/12/19 10:30	5.7	22.1	21.4	13.4	9.3	12.5	8.4	17.4	17.0
7/12/19 10:45	5.7	22.3	21.3	13.4	9.3	12.5	8.3	18.1	18.8
7/12/19 11:00	5.7	22.2	21.3	13.4	9.2	12.5	8.3	18.1	17.0
7/12/19 11:15	5.7	22.1	21.4	13.4	9.2	12.5	8.3	18.1	17.0
7/12/19 11:30	5.7	22.3	21.3	13.4	9.2	12.5	8.3	17.7	18.1
7/12/19 11:45	5.7	22.2	21.3	13.4	9.2	12.5	8.3	18.4	17.4
7/12/19 12:00	5.7	22.3	21.3	13.4	9.2	12.5	8.3	18.1	16.3
7/12/19 12:15	5.7	22.2	21.3	13.4	9.2	12.5	8.3	17.7	18.1
7/12/19 12:30	5.7	22.3	21.4	13.4	9.2	12.5	8.3	18.4	17.7
7/12/19 12:45	5.7	22.2	21.3	13.4	9.2	12.5	8.3	18.1	17.7
7/12/19 13:00	5.7	22.2	21.3	13.4	9.2	12.5	8.3	18.8	17.7
7/12/19 13:15	5.7	22.2	21.3	13.4	9.3	12.5	8.4	19.1	18.1
7/12/19 13:30	5.7	22.3	21.4	13.4	9.2	12.5	8.3	17.0	19.5
7/12/19 13:45	5.7	22.1	21.4	13.4	9.2	12.5	8.3	18.4	18.1
7/12/19 14:00	5.7	22.3	21.4	13.4	9.2	12.5	8.3	17.7	18.1
7/12/19 14:15	5.7	22.3	21.4	13.4	9.2	12.5	8.3	18.1	18.8
7/12/19 14:30	5.7	22.4	21.5	13.4	9.2	12.5	8.3	18.8	17.4
7/12/19 14:45	5.7	22.4	21.4	13.4	9.2	12.5	8.3	18.1	17.7
7/12/19 15:00	5.7	22.2	21.4	13.4	9.2	12.5	8.3	18.1	16.7
7/12/19 15:15	5.7	22.2	21.4	13.4	9.2	12.5	8.4	18.1	15.9
7/12/19 15:30	5.7	22.2	21.4	13.4	9.2	12.5	8.4	18.1	16.3
7/12/19 15:45	5.7	22.3	21.4	13.4	9.2	12.5	8.3	18.4	17.4
7/12/19 16:00	5.7	22.3	21.4	13.4	9.2	12.5	8.3	18.1	18.8
7/12/19 16:15	5.7	22.3	21.4	13.4	9.2	12.5	8.3	18.8	17.4
7/12/19 16:30	5.7	22.3	21.3	13.4	9.2	12.5	8.3	20.5	17.0
7/12/19 16:45	5.7	22.3	21.3	13.4	9.2	12.5	8.3	17.0	17.4
7/12/19 17:00	5.7	22.2	21.3	13.4	9.3	12.5	8.4	17.4	18.4
7/12/19 17:15	5.7	22.2	21.3	13.4	9.2	12.5	8.3	18.8	18.8
7/12/19 17:30	5.7	22.2	21.3	13.4	9.3	12.5	8.3	18.4	17.4
7/12/19 17:45	5.7	22.2	21.2	13.4	9.2	12.5	8.3	17.4	18.4
7/12/19 18:00	5.7	22.2	21.3	13.4	9.2	12.5	8.4	19.1	17.7
7/12/19 18:15	5.7	22.1	21.3	13.4	9.2	12.5	8.4	18.8	18.4
7/12/19 18:30	5.7	22.1	21.3	13.4	9.3	12.5	8.4	18.4	18.1
7/12/19 18:45	5.7	22.2	21.3	13.4	9.2	12.5	8.3	19.1	19.2
7/12/19 19:00	5.7	22.1	21.2	13.4	9.2	12.5	8.4	18.1	19.2
7/12/19 19:15	5.7	22.1	21.3	13.4	9.2	12.5	8.4	17.4	15.9
7/12/19 19:30	5.8	22.1	21.2	13.4	9.2	12.5	8.3	19.4	17.7
7/12/19 19:45	5.8	22.3	21.4	13.4	9.3	12.5	8.3	18.8	16.3
7/12/19 20:00	5.7	22.2	21.3	13.4	9.2	12.5	8.4	17.0	17.7
7/12/19 20:15	5.8	22.3	21.4	13.4	9.2	12.5	8.3	18.1	16.7
7/12/19 20:30	5.7	22.3	21.4	13.4	9.2	12.5	8.4	18.1	15.2
7/12/19 20:45	5.7	22.3	21.4	13.4	9.2	12.5	8.3	18.4	16.3
7/12/19 21:00	5.8	22.4	21.4	13.4	9.3	12.5	8.4	18.8	17.4
7/12/19 21:15	5.8	22.3	21.3	13.4	9.2	12.5	8.4	20.1	17.4
7/12/19 21:30	5.7	22.4	21.5	13.4	9.3	12.5	8.4	18.8	18.4
7/12/19 21:45	5.8	22.4	21.4	13.4	9.2	12.5	8.4	18.4	16.3
7/12/19 22:00	5.8	22.4	21.4	13.4	9.2	12.5	8.4	18.8	14.2
7/12/19 22:15	5.7	22.3	21.4	13.4	9.3	12.5	8.4	18.4	17.0
7/12/19 22:30	5.7	22.3	21.4	13.4	9.2	12.5	8.4	19.1	17.0
7/12/19 22:45	5.8	22.1	21.3	13.4	9.2	12.5	8.4	17.7	16.3
7/12/19 23:00	5.7	22.0	21.3	13.4	9.2	12.5	8.4	17.4	17.7
7/12/19 23:15	5.7	22.2	21.3	13.4	9.2	12.5	8.4	19.1	16.7
7/12/19 23:30	5.7	22.2	21.4	13.4	9.2	12.5	8.4	18.4	17.0
7/12/19 23:45	5.7	22.2	21.2	13.4	9.3	12.5	8.4	18.8	15.9
8/12/19 0:00	5.7	22.4	21.4	13.4	9.3	12.5	8.4	18.1	17.0
8/12/19 0:15	5.7	22.3	21.3	13.4	9.2	12.5	8.4	18.1	17.4
8/12/19 0:30	5.7	22.2	21.4	13.4	9.2	12.5	8.4	18.4	17.0
8/12/19 0:45	5.8	22.3	21.5	13.4	9.2	12.5	8.4	18.8	17.0
8/12/19 1:00	5.7	22.3	21.3	13.4	9.3	12.5	8.4	17.4	17.0
8/12/19 1:15	5.7	22.3	21.4	13.4	9.2	12.5	8.4	18.4	17.7
8/12/19 1:30	5.7	22.3	21.3	13.4	9.3	12.5	8.4	17.7	18.1
8/12/19 1:45	5.7	22.2	21.5	13.4	9.2	12.5	8.3	18.1	18.4
8/12/19 2:00	5.7	22.2	21.4	13.4	9.2	12.5	8.4	19.1	18.1
8/12/19 2:15	5.7	22.2	21.3	13.4	9.3	12.5	8.3	18.1	17.7
8/12/19 2:30	5.7	22.3	21.4	13.4	9.2	12.5	8.4	19.1	16.7
8/12/19 2:45	5.7	22.3	21.4	13.4	9.2	12.5	8.4	18.8	18.4
8/12/19 3:00	5.7	22.3	21.5	13.4	9.2	12.5	8.4	19.4	18.4
8/12/19 3:15	5.7	22.3	21.5	13.4	9.2	12.5	8.4	18.8	18.4
8/12/19 3:30	5.7	22.3	21.4	13.4	9.3	12.5	8.4	18.4	17.7
8/12/19 3:45	5.7	22.3	21.4	13.4	9.2	12.5	8.3	19.1	16.7
8/12/19 4:00	5.7	22.3	21.4	13.4	9.2	12.5	8.4	18.4	18.8
8/12/19 4:15	5.7	22.4	21.4	13.4	9.2	12.5	8.3	18.4	16.3
8/12/19 4:30	5.6	22.2	21.4	13.4	9.2	12.5	8.3	17.0	17.7
8/12/19 4:45	5.7	22.3	21.4	13.4	9.2	12.5	8.3	17.7	14.9
8/12/19 5:00	5.7	22.3	21.4	13.4	9.2	12.5	8.3	18.4	17.7
8/12/19 5:15	5.7	22.4	21.3	13.4	9.2	12.5	8.3	19.1	16.3
8/12/19 5:30	5.7	22.4	21.4	13.4	9.2	12.5	8.4	17.7	17.7
8/12/19 5:45	5.7	22.3	21.4	13.4	9.2	12.5	8.3	18.4	19.2
8/12/19 6:00	5.7	22.2	21.5	13.4	9.2	12.5	8.3	19.8	15.9
8/12/19 6:15	5.7	22.3	21.4	13.4	9.2	12.5	8.3	18.1	15.9
8/12/19 6:30	5.7	22.4	21.5	13.4	9.2	12.5	8.3	18.1	19.9
8/12/19 6:45	5.7	22.3	21.3	13.4	9.2	12.5	8.3	17.4	17.4
8/12/19 7:00	5.7	22.3	21.5	13.4	9.2	12.5	8.3	17.7	18.1
8/12/19 7:15	5.7	22.3	21.5	13.4	9.2	12.5	8.3	18.4	17.4
8/12/19 7:30	5.7	22.4	21.6	13.4	9.2	12.5	8.4	19.1	18.1
8/12/19 7:45	5.7	22.5	21.5	13.4	9.2	12.5	8.3	18.8	19.2
8/12/19 8:00	5.7	22.4	21.4	13.4	9.2	12.5	8.3	19.1	15.9
8/12/19 8:15	5.7	22.4	21.5	13.4	9.2	12.5	8.4	17.0	17.0
8/12/19 8:30	5.7	22.3	21.5	13.4	9.2	12.5	8.4	18.4	18.4
8/12/19 8:45	5.7	22.4	21.6	13.4	9.2	12.5	8.3	18.4	18.8
8/12/19 9:00	5.7	22.4	21.4	13.4	9.2	12.5	8.3	18.4	18.1
8/12/19 9:15	5.7	22.3	21.4	13.4	9.2	12.5	8.4	18.8	17.4
8/12/19 9:30	5.7	22.4	21.5	13.4	9.2	12.5	8.3	18.4	18.8
8/12/19 9:45	5.7	22.3	21.4	13.4	9.2	12.5	8.3	20.1	16.3
8/12/19 10:00	5.7	22.4	21.4	13.4	9.2	12.5	8.4	17.4	18.8
8/12/19 10:15	5.7	22.2	21.4	13.4	9.2	12.5	8.4	17.7	17.4
8/12/19 10:30	5.7	22.4	21.4	13.4	9.2	12.5	8.3	17.4	17.7
8/12/19 10:45	5.7	22.2	21.3	13.4	9.2	12.5	8.3	19.8	17.4
8/12/19 11:00	5.7	22.3	21.3	13.4	9.2	12.5	8.3	18.8	18.1
8/12/19 11:15	5.7	22.2	21.4	13.4	9.2	12.5	8.3	18.4	18.8
8/12/19 11:30	5.7	22.2	21.2	13.4	9.2	12.5	8.4	17.0	17.4
8/12/19 11:45	5.7	22.3	21.3	13.4	9.2	12.5	8.4	18.8	17.0
8/12/19 12:00	5.7	22.3	21.3	13.4	9.2	12.5	8.3	18.1	17.7
8/12/19 12:15	5.7	22.2	21.4	13.4	9.2	12.5	8.4	18.1	18.1
8/12/19 12:30	5.7	22.2	21.3	13.4	9.2	12.5	8.3	16.7	17.7
8/12/19 12:45	5.7	22.1	21.4	13.4	9.2	12.5	8.3	19.1	17.4
8/12/19 13:00	5.7	22.2	21.3	13.4	9.2	12.5	8.3	17.7	17.7
8/12/19 13:15	5.7	22.2	21.4	13.4	9.2	12.5	8.4	18.4	17.7
8/12/19 13:30	5.7	22.2	21.4	13.3	9.1	12.5	8.4	17.7	18.1
8/12/19 13:45	5.7	22.2	21.4	13.4	9.1	12.5	8.4	17.7	16.3
8/12/19 14:00	5.7	22.2	21.3	13.4	9.2	12.5	8.4	18.4	15.9
8/12/19 14:15	5.7	22.2	21.4	13.4	9.2	12.5	8.4	19.1	17.7
8/12/19 14:30	5.7	22.2	21.3	13.3	9.2	12.5	8.4	17.4	17.0
8/12/19 14:45	5.7	22.3	21.4	13.3	9.2	12.5	8.4	19.1	17.4
8/12/19 15:00	5.7	22.2	21.4	13.3	9.2	12.5	8.4	17.7	17.7
8/12/19 15:15	5.7	22.2	21.3	13.3	9.2	12.5	8.3	19.1	17.4
8/12/19 15:30	5.7	22.2	21.3	13.4	9.2	12.5	8.4	19.1	16.3
8/12/19 15:45	5.7	22.2	21.4	13.3	9.2	12.5	8.3	18.1	16.7
8/12/19 16:00	5.7	22.3	21.4	13.3	9.1	12.5	8.3	18.1	17.0
8/12/19 16:15	5.7	22.3	21.4	13.3	9.1	12.5	8.3	17.7	17.0
8/12/19 16:30	5.7	22.3	21.5	13.3	9.1	12.5	8.4	20.1	16.7
8/12/19 16:45	5.7	22.1	21.3	13.3	9.1	12.5	8.4	18.8	17.0
8/12/19 17:00	5.7	22.2	21.4	13.3	9.1	12.5	8.3	18.8	19.5
8/12/19 17:15	5.7	22.3	21.3	13.3	9.1	12.5	8.3	17.4	17.4
8/12/19 17:30	5.7	22.2	21.3	13.3	9.1	12.5	8.3	18.1	17.4
8/12/19 17:45	5.7	22.2	21.4	13.3	9.1	12.5	8.3	17.7	16.3
8/12/19 18:00	5.7	22.2	21.3	13.3	9.1	12.5	8.4	18.4	18.1
8/12/19 18:15	5.7	22.2	21.3	13.3	9.1	12.5	8.3	17.0	18.8
8/12/19 18:30	5.7	22.1	21.3	13.3	9.1	12.5	8.3	19.8	16.7
8/12/19 18:45	5.7	22.2	21.1	13.3	9.1	12.4	8.3	18.8	18.4
8/12/19 19:00	5.7	22.1	21.2	13.3	9.1	12.5	8.3	18.8	18.1
8/12/19 19:15	5.6	22.1	21.1	13.3	9.1	12.4	8.3	18.1	18.8
8/12/19 19:30	5.6	22.1	21.2	13.3	9.1	12.4	8.3	18.8	18.1
8/12/19 19:45	5.6	22.2	21.3	13.3	9.1	12.4	8.3	18.1	17.0
8/12/19 20:00	5.6	22.2	21.2	13.3	9.1	12.4	8.3	18.1	16.7
8/12/19 20:15	5.7	22.2	21.4	13.3	9.1	12.4	8.3	18.8	17.7
8/12/19 20:30	5.6	22.1	21.3	13.3	9.1	12.4	8.3	18.4	19.9
8/12/19 20:45	5.6	22.3	21.3	13.3	9.1	12.4	8.3	18.1	18.4
8/12/19 21:00	5.6	22.3	21.4	13.3	9.1	12.4	8.3	18.1	16.3
8/12/19 21:15	5.6	22.3	21.4	13.3	9.1	12.4	8.3	19.4	17.7
8/12/19 21:30	5.7	22.2	21.3	13.3	9.1	12.4	8.3	19.8	17.4
8/12/19 21:45	5.7	22.3	21.4	13.3	9.1	12.5	8.3	18.1	18.8
8/12/19 22:00	5.7	22.3	21.5	13.3	9.1	12.5	8.3	18.8	17.7
8/12/19 22:15	5.7	22.3	21.5	13.3	9.1	12.4	8.3	19.4	18.1
8/12/19 22:30	5.7	22.4	21.5	13.3	9.0	12.4	8.3	19.4	17.7
8/12/19 22:45	5.7	22.1	21.3	13.3	9.1	12.4	8.3	18.8	18.1
8/12/19 23:00	5.7	22.2	21.3	13.3	9.0	12.4	8.3	19.1	19.5
8/12/19 23:15	5.6	22.2	21.4	13.3	9.0	12.4	8.3	18.4	17.7
8/12/19 23:30	5.6	22.4	21.5	13.3	9.0	12.5	8.3	19.1	15.2
8/12/19 23:45	5.7	22.3	21.4	13.3	9.1	12.5	8.3	19.1	19.2
9/12/19 0:00	5.7	22.2	21.3	13.3	9.1	12.4	8.3	19.1	17.7
9/12/19 0:15	5.6	22.3	21.4	13.3	9.0	12.5	8.3	19.1	18.4
9/12/19 0:30	5.7	22.2	21.4	13.3	9.0	12.4	8.3	18.1	15.2
9/12/19 0:45	5.6	22.2	21.2	13.3	9.1	12.4	8.3	18.4	15.9
9/12/19 1:00	5.6	22.2	21.3	13.3	9.0	12.4	8.3	18.4	18.1
9/12/19 1:15	5.6	22.1	21.3	13.3	9.0	12.4	8.3	18.1	19.2
9/12/19 1:30	5.6	22.2	21.4	13.3	9.0	12.4	8.3	18.8	18.1
9/12/19 1:45	5.6	22.2	21.3	13.3	9.1	12.4	8.3	19.1	18.4
9/12/19 2:00	5.6	22.2	21.3	13.3	9.0	12.4	8.3	17.7	17.4
9/12/19 2:15	5.6	22.3	21.3	13.3	9.0	12.4	8.2	18.8	18.4
9/12/19 2:30	5.6	22.3	21.3	13.3	9.0	12.4	8.3	18.1	18.8
9/12/19 2:45	5.6	22.2	21.3	13.3	9.0	12.4	8.3	18.8	17.7
9/12/19 3:00	5.6	22.1	21.3	13.3	9.0	12.4	8.3	18.8	17.7
9/12/19 3:15	5.5	22.3	21.3	13.3	9.0	12.4	8.2	17.7	17.7
9/12/19 3:30	5.5	22.3	21.5	13.3	8.9	12.4	8.2	18.4	19.9
9/12/19 3:45	5.6	22.3	21.4	13.3	8.9	12.4	8.2	19.1	18.1
9/12/19 4:00	5.6	22.2	21.4	13.3	8.9	12.4	8.2	18.1	17.7
9/12/19 4:15	5.5	22.3	21.3	13.3	9.0	12.4	8.2	17.7	18.8
9/12/19 4:30	5.5	22.3	21.4	13.3	8.9	12.4	8.2	18.8	19.5
9/12/19 4:45	5.6	22.2	21.4	13.3	8.9	12.4	8.2	18.8	17.7
9/12/19 5:00	5.6	22.3	21.4	13.3	8.9	12.4	8.2	18.4	17.7
9/12/19 5:15	5.6	22.2	21.4	13.3	9.0	12.4	8.2	18.1	17.0
9/12/19 5:30	5.6	22.3	21.3	13.3	9.0	12.4	8.2	18.4	17.0
9/12/19 5:45	5.6	22.3	21.4	13.3	9.0	12.4	8.2	17.7	16.3
9/12/19 6:00	5.6	22.3	21.4	13.3	8.9	12.4	8.2	18.8	17.4
9/12/19 6:15	5.6	22.2	21.4	13.2	9.0	12.4	8.2	19.1	17.7
9/12/19 6:30	5.6	22.2	21.4	13.2	8.9	12.4	8.2	18.8	18.4
9/12/19 6:45	5.6	22.1	21.2	13.2	9.0	12.4	8.2	19.1	16.3
9/12/19 7:00	5.6	22.0	21.2	13.2	8.9	12.4	8.2	17.7	19.9
9/12/19 7:15	5.6	22.2	21.2	13.2	8.9	12.4	8.2	19.4	18.8
9/12/19 7:30	5.6	22.1	21.1	13.2	8.9	12.4	8.2	17.4	19.2
9/12/19 7:45	5.6	21.9	21.1	13.2	8.9	12.4	8.2	17.4	18.1
9/12/19 8:00	5.6	21.9	21.0	13.2	8.9	12.3	8.2	18.1	20.2
9/12/19 8:15	5.6	22.0	21.1	13.2	9.0	12.3	8.2	17.0	16.3
9/12/19 8:30	5.6	22.0	21.1	13.2	9.0	12.3	8.2	19.1	17.0
9/12/19 8:45	5.6	22.0	21.1	13.2	8.9	12.3	8.2	17.0	18.1
9/12/19 9:00	5.6	22.0	21.1	13.2	8.9	12.3	8.2	18.4	17.7
9/12/19 9:15	5.6	21.9	21.0	13.2	9.0	12.3	8.2	17.4	17.4
9/12/19 9:30	5.6	21.9	20.9	13.1	8.9	12.3	8.3	17.7	17.7
9/12/19 9:45	5.6	22.0	21.1	13.2	8.9	12.3	8.2	18.4	17.7
9/12/19 10:00	5.6	22.1	21.1	13.1	8.9	12.3	8.2	17.7	18.4
9/12/19 10:15	5.6	22.0	21.1	13.1	8.9	12.3	8.2	18.4	18.1
9/12/19 10:30	5.6	22.0	21.1	13.1	8.9	12.3	8.2	18.4	17.7
9/12/19 10:45	5.6	21.9	21.1	13.1	8.9	12.3	8.2	18.4	18.4
9/12/19 11:00	5.6	22.0	21.1	13.1	8.9	12.3	8.2	18.4	16.3
9/12/19 11:15	5.6	22.0	21.2	13.1	8.9	12.3	8.2	18.1	18.4
9/12/19 11:30	5.6	22.0	21.1	13.1	8.9	12.3	8.2	18.4	18.4
9/12/19 11:45	5.6	22.1	21.1	13.1	8.9	12.3	8.2	19.1	18.8
9/12/19 12:00	5.6	21.9	21.1	13.1	8.9	12.3	8.2	18.8	17.7
9/12/19 12:15	5.6	22.0	21.1	13.1	8.9	12.3	8.2	18.4	17.7
9/12/19 12:30	5.6	21.8	21.1	13.1	8.9	12.3	8.2	17.4	17.0
9/12/19 12:45	5.6	22.0	21.2	13.1	8.9	12.3	8.2	18.4	18.1
9/12/19 13:00	5.6	21.9	21.1	13.1	8.9	12.3	8.2	18.4	17.0
9/12/19 13:15	5.6	22.0	21.1	13.1	8.8	12.3	8.2	17.7	17.7
9/12/19 13:30	5.6	21.9	21.1	13.1	8.9	12.3	8.1	18.1	17.0
9/12/19 13:45	5.6	22.0	21.0	13.1	8.9	12.3	8.2	18.1	17.7
9/12/19 14:00	5.6	22.0	21.1	13.1	8.9	12.3	8.2	19.4	15.6
9/12/19 14:15	5.6	22.0	21.0	13.1	8.8	12.3	8.2	18.4	16.7
9/12/19 14:30	5.6	22.1	21.0	13.1	8.9	12.3	8.2	19.4	18.8
9/12/19 14:45	5.6	21.8	21.0	13.1	8.9	12.3	8.2	19.8	17.7
9/12/19 15:00	5.6	22.0	21.2	13.1	8.8	12.3	8.2	18.8	15.9
9/12/19 15:15	5.6	22.1	21.2	13.1	8.9	12.3	8.2	18.1	16.3
9/12/19 15:30	5.7	22.0	21.1	13.1	8.9	12.3	8.2	19.4	17.4
9/12/19 15:45	5.6	21.9	21.1	13.1	8.9	12.3	8.2	18.8	15.9
9/12/19 16:00	5.7	22.1	21.2	13.1	8.8	12.3	8.1	18.1	20.2
9/12/19 16:15	5.6	21.9	21.2	13.1	8.9	12.3	8.1	19.1	18.4
9/12/19 16:30	5.5	22.1	21.2	13.1	8.8	12.3	8.1	17.7	19.5
9/12/19 16:45	5.6	22.1	21.1	13.1	8.8	12.3	8.1	17.4	19.5
9/12/19 17:00	5.6	22.0	21.1	13.1	8.8	12.3	8.1	17.7	17.7
9/12/19 17:15	5.6	21.9	21.0	13.1	8.8	12.3	8.1	19.4	17.7
9/12/19 17:30	5.6	21.8	21.0	13.1	8.8	12.3	8.1	18.4	19.9
9/12/19 17:45	5.6	21.8	21.1	13.1	8.8	12.3	8.1	18.1	17.4
9/12/19 18:00	5.5	21.9	21.0	13.1	8.8	12.3	8.1	18.1	19.5
9/12/19 18:15	5.5	21.9	21.1	13.1	8.8	12.3	8.1	18.8	15.9
9/12/19 18:30	5.6	21.9	21.1	13.1	8.8	12.3	8.1	19.1	18.4
9/12/19 18:45	5.6	21.9	21.0	13.1	8.8	12.2	8.1	18.4	19.2
9/12/19 19:00	5.6	21.9	21.0	13.1	8.8	12.3	8.1	18.8	18.8
9/12/19 19:15	5.6	21.9	21.1	13.1	8.8	12.2	8.1	19.1	17.0
9/12/19 19:30	5.6	21.9	21.2	13.1	8.8	12.2	8.1	18.8	16.3
9/12/19 19:45	5.5	22.1	21.2	13.1	8.8	12.2	8.1	18.4	18.8
9/12/19 20:00	5.6	21.9	21.2	13.1	8.8	12.3	8.1	17.4	17.4
9/12/19 20:15	5.6	22.1	21.3	13.1	8.8	12.3	8.1	18.8	16.7
9/12/19 20:30	5.6	22.1	21.2	13.1	8.8	12.3	8.1	18.8	17.7
9/12/19 20:45	5.6	22.0	21.2	13.1	8.8	12.3	8.1	19.1	18.4
9/12/19 21:00	5.6	22.1	21.2	13.1	8.7	12.2	8.1	17.7	17.4
9/12/19 21:15	5.6	22.1	21.2	13.1	8.8	12.3	8.1	18.8	17.0
9/12/19 21:30	5.6	22.0	21.3	13.1	8.8	12.3	8.1	18.1	18.4
9/12/19 21:45	5.6	22.2	21.3	13.1	8.8	12.3	8.1	17.4	18.1
9/12/19 22:00	5.6	22.1	21.2	13.1	8.8	12.3	8.1	17.7	17.0
9/12/19 22:15	5.6	21.9	21.2	13.1	8.8	12.3	8.1	19.1	17.7
9/12/19 22:30	5.6	21.9	21.1	13.1	8.8	12.3	8.1	18.4	14.9
9/12/19 22:45	5.6	22.1	21.1	13.1	8.8	12.2	8.1	19.4	16.7
9/12/19 23:00	5.6	22.1	21.1	13.1	8.8	12.3	8.1	19.1	18.8
9/12/19 23:15	5.6	22.0	21.1	13.1	8.8	12.2	8.1	18.1	18.8
9/12/19 23:30	5.6	22.1	21.2	13.1	8.8	12.2	8.1	19.1	18.1
9/12/19 23:45	5.6	22.2	21.1	13.1	8.8	12.2	8.1	18.1	17.4
10/12/19 0:00	5.6	22.1	21.2	13.1	8.8	12.3	8.1	19.8	19.9
10/12/19 0:15	5.6	22.1	21.3	13.1	8.8	12.2	8.1	17.4	17.7
10/12/19 0:30	5.6	22.1	21.3	13.1	8.8	12.3	8.1	18.4	18.1
10/12/19 0:45	5.6	22.1	21.3	13.1	8.8	12.2	8.1	19.1	17.4
10/12/19 1:00	5.6	22.1	21.2	13.1	8.8	12.3	8.1	18.4	17.7
10/12/19 1:15	5.6	22.1	21.2	13.1	8.8	12.3	8.1	18.4	18.4
10/12/19 1:30	5.6	22.1	21.3	13.1	8.8	12.3	8.1	18.4	17.4
10/12/19 1:45	5.6	22.0	21.3	13.1	8.8	12.3	8.1	18.4	15.9
10/12/19 2:00	5.6	22.1	21.2	13.1	8.8	12.3	8.1	18.8	16.3
10/12/19 2:15	5.6	22.0	21.2	13.1	8.8	12.3	8.1	18.4	18.8
10/12/19 2:30	5.6	22.1	21.1	13.1	8.8	12.3	8.1	19.4	16.3
10/12/19 2:45	5.6	22.1	21.1	13.1	8.8	12.3	8.1	17.4	16.7
10/12/19 3:00	5.6	22.1	21.1	13.1	8.8	12.3	8.1	18.8	18.4
10/12/19 3:15	5.6	22.1	21.2	13.1	8.8	12.3	8.1	18.1	18.8
10/12/19 3:30	5.6	22.0	21.2	13.1	8.8	12.3	8.1	19.1	18.8
10/12/19 3:45	5.6	22.0	21.2	13.1	8.8	12.3	8.1	18.1	17.4
10/12/19 4:00	5.6	22.1	21.2	13.1	8.8	12.3	8.2	18.4	17.7
10/12/19 4:15	5.6	22.0	21.2	13.1	8.8	12.3	8.1	18.8	17.4
10/12/19 4:30	5.6	22.0	21.1	13.1	8.8	12.3	8.1	19.4	18.1
10/12/19 4:45	5.6	22.0	21.2	13.1	8.8	12.3	8.1	19.1	18.1
10/12/19 5:00	5.6	21.9	21.1	13.1	8.8	12.3	8.1	19.1	17.2
10/12/19 5:15	5.4	21.9	21.1	13.1	8.7	12.3	8.1	19.1	16.3
10/12/19 5:30	5.6	22.0	21.2	13.1	8.8	12.3	8.1	19.4	17.7
10/12/19 5:45	5.7	21.8	21.1	13.1	8.7	12.3	8.1	17.7	18.1
10/12/19 6:00	5.6	22.0	21.1	13.1	8.7	12.3	8.0	18.8	19.9
10/12/19 6:15	5.6	21.9	21.1	13.1	8.7	12.2	8.0	17.4	19.2
10/12/19 6:30	5.6	21.9	21.0	13.1	8.8	12.2	8.0	18.1	18.4
10/12/19 6:45	5.6	21.8	21.0	13.1	8.8	12.2	8.0	18.4	18.4
10/12/19 7:00	5.6	21.9	21.1	13.1	8.8	12.2	8.0	18.1	19.2
10/12/19 7:15	5.7	22.0	21.0	13.0	8.8	12.2	8.1	19.1	17.4
10/12/19 7:30	5.6	21.8	20.9	13.0	8.7	12.2	8.1	17.7	17.4
10/12/19 7:45	5.6	16.5	16.2	12.7	8.8	12.0	8.1	7.0	17.7
