# Supplementary material for: Thermal behavior of a two-story concrete building under controlled winter and heat wave scenarios in the sense-city equipment through temperature, flux and energy consumption dataset
Source: Data Brief. 2020 Oct 23;33:106458. doi: 10.1016/j.dib.2020.106458 (PMC7599433; doi:10.1016/j.dib.2020.106458)
Supplement: Supplementary file 1 [file mmc1.zip › Data_scenario1.xlsx]

## Sheet: Feuil1
Date	Tout	T_office1 - Z1	T_office2_Z1	Tsi_Z1-S	Tse_Z1-S	Tsi_Z1-E	Tse_Z1-E	Flux_int_Z1-E	Flux_ext_Z1-E
(D/M/Y H:M)	(°C)	(°C)	(°C)	(°C)	(°C)	(°C)	(°C)	(W/m2)	(W/m2)
2019-11-28	13	13.2776	13.119	12.3826	12.4392	12.4619	12.5412	0.7604	0.290756
2019-11-28 00:15:00	13	13.3002	13.1303	12.3939	12.4279	12.4732	12.5412	1.10639	0.290756
2019-11-28 00:30:00	13	13.2889	13.1303	12.4052	12.4392	12.4845	12.5412	1.10639	0.290756
2019-11-28 00:45:00	13	13.2889	13.1303	12.4052	12.4392	12.4845	12.5412	0.7604	0.290756
2019-11-28 01:00:00	13	13.3116	13.1416	12.4166	12.4392	12.4959	12.5412	0.7604	0.6466
2019-11-28 01:15:00	13	13.2889	13.1416	12.4279	12.4392	12.4959	12.5412	0.7604	0.290756
2019-11-28 01:30:00	13	13.3002	13.1303	12.4279	12.4392	12.4959	12.5412	1.10639	0.6466
2019-11-28 01:45:00	12.9	13.3002	13.1416	12.4392	12.4279	12.5072	12.5299	0.7604	0.290756
2019-11-28 02:00:00	12.9	13.2889	13.1416	12.4392	12.4392	12.5072	12.5412	0.7604	0.290756
2019-11-28 02:15:00	12.9	13.3116	13.153	12.4506	12.4392	12.5185	12.5299	0.7604	0.290756
2019-11-28 02:30:00	12.9	13.3116	13.1416	12.4506	12.4392	12.5185	12.5299	0.7604	0.290756
2019-11-28 02:45:00	12.9	13.3229	13.153	12.4619	12.4506	12.5185	12.5299	1.10639	0.6466
2019-11-28 03:00:00	12.9	13.3229	13.153	12.4619	12.4506	12.5299	12.5299	0.7604	0.6466
2019-11-28 03:15:00	12.9	13.3229	13.153	12.4732	12.4506	12.5299	12.5299	0.7604	0.6466
2019-11-28 03:30:00	12.9	13.3229	13.153	12.4732	12.4392	12.5299	12.5299	1.10639	0.6466
2019-11-28 03:45:00	12.9	13.3342	13.1643	12.4732	12.4506	12.5299	12.5299	0.7604	0.6466
2019-11-28 04:00:00	12.9	13.3116	13.1643	12.4845	12.4619	12.5412	12.5299	0.7604	0.6466
2019-11-28 04:15:00	12.8	13.3342	13.153	12.4845	12.4619	12.5412	12.5299	1.10639	0.6466
2019-11-28 04:30:00	12.8	13.3342	13.1756	12.4845	12.4619	12.5412	12.5299	0.7604	0.6466
2019-11-28 04:45:00	12.8	13.3342	13.1643	12.4959	12.4619	12.5525	12.5299	0.7604	0.6466
2019-11-28 05:00:00	12.8	13.3342	13.1643	12.4959	12.4619	12.5525	12.5185	0.7604	0.6466
2019-11-28 05:15:00	12.8	13.3342	13.1643	12.4959	12.4619	12.5525	12.5299	0.7604	0.6466
2019-11-28 05:30:00	12.8	13.3455	13.1756	12.5072	12.4619	12.5525	12.5299	0.7604	0.6466
2019-11-28 05:45:00	12.8	13.3342	13.1756	12.5072	12.4732	12.5525	12.5185	0.7604	0.6466
2019-11-28 06:00:00	12.8	13.3455	13.1643	12.5072	12.4619	12.5638	12.5185	0.7604	0.6466
2019-11-28 06:15:00	12.8	13.3229	13.153	12.5185	12.4619	12.5638	12.5185	0.7604	0.6466
2019-11-28 06:30:00	12.8	13.3455	13.1756	12.5185	12.4732	12.5638	12.5185	0.7604	0.6466
2019-11-28 06:45:00	12.8	13.3229	13.1643	12.5185	12.4619	12.5638	12.5185	0.7604	0.6466
2019-11-28 07:00:00	12.8	13.3569	13.1756	12.5185	12.4506	12.5638	12.5185	0.7604	0.6466
2019-11-28 07:15:00	12.8	13.3569	13.1983	12.5299	12.4732	12.5638	12.5185	0.7604	0.6466
2019-11-28 07:30:00	12.8	13.3569	13.1869	12.5299	12.4619	12.5638	12.5185	0.7604	0.6466
2019-11-28 07:45:00	12.7	13.3569	13.1756	12.5299	12.4619	12.5752	12.5072	0.7604	0.6466
2019-11-28 08:00:00	12.7	13.3455	13.1643	12.5299	12.4619	12.5752	12.5072	0.7604	0.6466
2019-11-28 08:15:00	12.7	13.3569	13.1869	12.5299	12.4732	12.5752	12.5072	0.7604	0.6466
2019-11-28 08:30:00	12.7	13.3455	13.1869	12.5412	12.4619	12.5752	12.5072	0.7604	0.6466
2019-11-28 08:45:00	12.7	13.3569	13.1756	12.5412	12.4619	12.5752	12.5072	0.7604	0.6466
2019-11-28 09:00:00	12.7	13.3569	13.1869	12.5412	12.4619	12.5752	12.5072	0.7604	0.6466
2019-11-28 09:15:00	12.7	13.3682	13.1983	12.5412	12.4619	12.5752	12.5072	1.10639	0.6466
2019-11-28 09:30:00	12.7	13.3569	13.1756	12.5412	12.4619	12.5752	12.4959	0.7604	0.6466
2019-11-28 09:45:00	12.7	13.3569	13.1869	12.5412	12.4619	12.5752	12.5072	0.7604	0.6466
2019-11-28 10:00:00	12.7	13.3455	13.1756	12.5412	12.4392	12.5752	12.5185	0.7604	0.290756
2019-11-28 10:15:00	11.8	13.3455	13.2096	12.5412	12.1333	12.5752	12.2919	0.7604	3.13751
2019-11-28 10:30:00	10.9	13.4248	13.2209	12.5412	11.7028	12.5752	11.9294	0.7604	6.69595
2019-11-28 10:45:00	10.2	13.3682	13.2096	12.5412	11.295	12.5638	11.6009	1.10639	9.89854
2019-11-28 11:00:00	9.4	13.3455	13.1869	12.5299	10.9325	12.5525	11.2837	0.7604	12.7453
2019-11-28 11:15:00	8.6	13.3229	13.1756	12.5015	10.5473	12.5355	10.9665	0.7604	15.2362
2019-11-28 11:30:00	7.8	13.3002	13.1643	12.4732	10.2187	12.5185	10.6492	0.7604	17.7271
2019-11-28 11:45:00	7.1	13.2662	13.1303	12.4392	9.86754	12.4959	10.3094	0.7604	18.7946
2019-11-28 12:00:00	6.3	13.2436	13.0963	12.3826	9.39172	12.4619	9.99216	0.7604	20.9297
2019-11-28 12:15:00	5.6	13.2209	13.0736	12.3259	9.07451	12.4166	9.68628	0.7604	21.9972
2019-11-28 12:30:00	5.1	13.1756	13.0397	12.2466	8.84793	12.3713	9.32375	0.7604	25.5557
2019-11-28 12:45:00	5.1	13.1416	12.9943	12.1673	8.68933	12.3146	9.23312	0.7604	23.4206
2019-11-28 13:00:00	5.2	13.119	12.9604	12.088	8.59869	12.2466	9.09717	1.10639	21.9972
2019-11-28 13:15:00	5.2	13.0736	12.9264	11.9861	8.49673	12.1787	8.96122	1.10639	22.7089
2019-11-28 13:30:00	5.2	13.017	12.8811	11.8954	8.4061	12.0994	8.91591	0.7604	22.7089
2019-11-28 13:45:00	5.3	12.9604	12.8357	11.7935	8.3268	12.0087	8.82527	0.7604	21.9972
2019-11-28 14:00:00	5.2	12.9377	12.7904	11.7028	8.23617	11.9294	8.7573	0.7604	21.2855
2019-11-28 14:15:00	5.2	12.8584	12.7338	11.6009	8.15686	11.8388	8.66667	1.10639	21.9972
2019-11-28 14:30:00	5.2	12.7791	12.6771	11.4989	8.14553	11.7595	8.59869	1.10639	20.9297
2019-11-28 14:45:00	5.2	12.7225	12.6205	11.4083	8.11155	11.6689	8.58737	0.7604	22.3531
2019-11-28 15:00:00	5.2	12.6658	12.5525	11.3063	8.00959	11.5782	8.51939	1.45238	19.8622
2019-11-28 15:15:00	5.3	12.5978	12.4959	11.2157	7.59041	11.4989	8.45142	1.10639	19.8622
2019-11-28 15:30:00	5.1	12.5412	12.4506	11.1137	7.3525	11.4083	8.44009	1.10639	18.4388
2019-11-28 15:45:00	5.1	16.7103	16.1551	11.227	7.37516	11.4649	8.36078	9.0641	18.7946
2019-11-28 16:00:00	5.1	20.2109	19.5538	11.5669	7.56776	11.7368	8.30414	14.2539	18.7946
2019-11-28 16:15:00	5.1	20.6244	19.9164	11.6972	7.6244	11.8501	8.2475	15.2919	18.7946
2019-11-28 16:30:00	5.1	21.0379	20.2789	11.8275	7.59041	11.9634	8.19085	16.3298	18.7946
2019-11-28 16:45:00	5.1	21.0946	20.4035	11.8954	7.59041	12.0314	8.1342	17.0218	19.8622
2019-11-28 17:00:00	5.1	21.2872	20.4828	11.9407	7.55643	12.0767	8.11155	15.9839	19.1505
2019-11-28 17:15:00	5	21.2192	20.5508	11.9861	7.53377	12.122	8.12288	16.3298	17.0154
2019-11-28 17:30:00	5	21.3551	20.4602	12.0201	7.56776	12.1447	8.0549	15.9839	16.6596
2019-11-28 17:45:00	5.1	21.3098	20.5621	12.0427	7.60174	12.156	8.04357	15.6379	14.8804
2019-11-28 18:00:00	5	21.4571	20.6414	12.0767	7.59041	12.1673	7.99826	15.6379	17.0154
2019-11-28 18:15:00	5	21.5251	20.6754	12.0994	7.61307	12.1787	7.98693	16.3298	20.218
2019-11-28 18:30:00	5	21.5931	20.7547	12.122	7.64706	12.2013	8.0549	17.7138	16.3037
2019-11-28 18:45:00	5	21.661	20.8227	12.156	7.6244	12.2013	7.9756	17.0218	16.3037
2019-11-28 19:00:00	5	21.5477	20.7774	12.156	7.66972	12.2126	7.98693	15.9839	15.9479
2019-11-28 19:15:00	5	21.6044	20.9133	12.1787	7.66972	12.224	7.96427	17.3678	15.592
2019-11-28 19:30:00	5	21.7857	20.8453	12.19	7.69237	12.2353	8.02092	16.6758	17.0154
2019-11-28 19:45:00	5	21.763	20.9246	12.2013	7.68105	12.2353	7.98693	17.3678	17.0154
2019-11-28 20:00:00	5	21.729	20.9133	12.224	7.7037	12.2353	7.94161	17.3678	15.592
2019-11-28 20:15:00	5	21.6724	20.9133	12.2353	7.69237	12.2353	7.99826	17.7138	17.3713
2019-11-28 20:30:00	5	21.865	21.0266	12.2466	7.74902	12.2466	7.96427	18.4058	16.6596
2019-11-28 20:45:00	5	21.8989	21.0719	12.258	7.76035	12.2466	7.9756	18.0598	17.3713
2019-11-28 21:00:00	5	21.763	20.97	12.2919	7.78301	12.2466	7.96427	17.7138	18.7946
2019-11-28 21:15:00	5	21.8763	21.0719	12.2806	7.80566	12.2466	7.99826	17.3678	16.3037
2019-11-28 21:30:00	5	21.9556	20.9473	12.2919	7.78301	12.2466	7.9756	18.4058	15.592
2019-11-28 21:45:00	5	21.8763	21.0606	12.3146	7.82832	12.258	7.94161	17.7138	17.0154
2019-11-28 22:00:00	5	21.763	20.9813	12.3033	7.83965	12.2466	7.93028	18.4058	15.592
2019-11-28 22:15:00	5	21.8536	20.9473	12.3146	7.85098	12.2466	7.95294	18.0598	15.2362
2019-11-28 22:30:00	5	21.8763	20.9926	12.3259	7.86231	12.258	7.98693	18.7518	15.9479
2019-11-28 22:45:00	5	21.7857	20.97	12.3259	7.86231	12.258	7.9756	17.7138	15.592
2019-11-28 23:00:00	5	21.7517	21.0153	12.3259	7.87364	12.2353	7.99826	18.7518	15.9479
2019-11-28 23:15:00	5	21.8423	20.9926	12.3486	7.90763	12.2466	7.96427	17.3678	16.6596
2019-11-28 23:30:00	5	21.7857	21.1172	12.3486	7.86231	12.2466	7.90763	17.3678	16.6596
2019-11-28 23:45:00	5	21.8083	21.0493	12.3486	7.87364	12.224	7.96427	17.3678	17.0154
2019-11-29	5	21.8876	20.9926	12.3826	7.90763	12.2353	7.86231	18.7518	16.6596
2019-11-29 00:15:00	5	21.9103	21.0719	12.3826	7.90763	12.2466	7.95294	18.0598	14.5245
2019-11-29 00:30:00	5	22.0689	21.0946	12.3826	7.90763	12.258	7.95294	17.3678	18.7946
2019-11-29 00:45:00	5	21.7403	20.936	12.3939	7.93028	12.2466	7.90763	16.6758	20.218
2019-11-29 01:00:00	5	21.763	20.9586	12.4052	7.8963	12.2466	7.94161	18.4058	15.592
2019-11-29 01:15:00	5	21.8196	20.9813	12.4052	7.96427	12.2353	7.88497	17.7138	14.1687
2019-11-29 01:30:00	5	21.8423	20.9473	12.4166	7.9756	12.224	7.77168	17.3678	18.4388
2019-11-29 01:45:00	4.9	21.9103	20.9473	12.4052	7.95294	12.224	7.83965	18.4058	23.0648
2019-11-29 02:00:00	4.9	21.8083	20.9926	12.4279	8.02092	12.2126	7.87364	17.3678	16.6596
2019-11-29 02:15:00	4.9	21.729	21.0039	12.4279	8.00959	12.224	7.85098	17.0218	26.2674
2019-11-29 02:30:00	4.9	21.8083	20.9586	12.4279	8.00959	12.2126	7.87364	17.0218	17.7271
2019-11-29 02:45:00	4.9	21.8423	21.0039	12.4279	8.02092	12.224	7.78301	17.7138	20.9297
2019-11-29 03:00:00	5	21.9216	20.97	12.4279	8.0549	12.224	7.79434	17.0218	16.6596
2019-11-29 03:15:00	4.9	21.865	20.9926	12.4506	8.0549	12.2013	7.81699	17.7138	19.5063
2019-11-29 03:30:00	4.9	21.7177	21.0153	12.4619	8.07756	12.2126	7.49978	17.7138	26.6232
2019-11-29 03:45:00	5	21.8763	21.0266	12.4732	8.04357	12.2013	7.47712	16.6758	25.9115
2019-11-29 04:00:00	4.9	21.8083	21.0719	12.4732	8.06623	12.19	7.3525	17.3678	25.9115
2019-11-29 04:15:00	4.9	21.8989	20.97	12.4732	8.10022	12.1787	7.34117	18.7518	20.5739
2019-11-29 04:30:00	4.9	21.8876	21.0379	12.4845	8.11155	12.1673	7.30719	16.6758	21.6414
2019-11-29 04:45:00	4.9	21.9329	20.902	12.4845	8.06623	12.1673	7.31852	18.0598	23.4206
2019-11-29 05:00:00	4.9	21.763	20.8907	12.4845	8.10022	12.1447	7.38649	18.4058	10.9661
2019-11-29 05:15:00	4.8	21.8536	20.97	12.5072	8.10022	12.1333	7.30719	17.7138	19.1505
2019-11-29 05:30:00	4.8	21.7517	20.8793	12.5072	8.11155	12.1107	7.23921	17.7138	26.2674
2019-11-29 05:45:00	4.8	21.8196	20.8907	12.4959	8.08889	12.0767	7.29586	18.0598	18.7946
2019-11-29 06:00:00	4.8	21.661	20.902	12.4959	8.11155	12.0767	7.32985	16.3298	14.5245
2019-11-29 06:15:00	4.7	21.6157	20.8	12.5072	8.12288	12.0767	7.28453	17.0218	16.6596
2019-11-29 06:30:00	4.7	21.695	20.8453	12.4959	8.10022	12.0314	7.22788	18.7518	14.1687
2019-11-29 06:45:00	4.9	21.5477	20.902	12.5072	8.07756	12.0201	7.21656	17.3678	26.979
2019-11-29 07:00:00	5.2	21.661	20.6754	12.4959	8.12288	11.9861	7.2732	17.7138	18.4388
2019-11-29 07:15:00	5.1	21.5931	20.766	12.4845	8.17952	11.9634	7.40915	17.7138	23.4206
2019-11-29 07:30:00	5.1	21.5591	20.6981	12.4845	8.15686	11.9407	7.5451	17.3678	16.6596
2019-11-29 07:45:00	5.1	21.7177	20.9133	12.4959	8.15686	11.9407	7.26187	17.7138	26.6232
2019-11-29 08:00:00	5.2	21.8083	20.902	12.5072	8.16819	11.9294	7.22788	17.7138	24.844
2019-11-29 08:15:00	5.1	21.7857	20.8114	12.5299	8.15686	11.9294	7.55643	17.7138	16.3037
2019-11-29 08:30:00	5.1	21.7403	20.8793	12.5299	8.17952	11.9068	7.38649	18.0598	25.5557
2019-11-29 08:45:00	5.2	21.7857	20.9586	12.5299	8.16819	11.9181	7.22788	18.4058	25.5557
2019-11-29 09:00:00	5.1	21.5591	20.9133	12.5412	8.1342	11.9068	7.1939	17.7138	18.4388
2019-11-29 09:15:00	5.1	21.831	20.8567	12.5299	8.14553	11.8954	7.20523	17.0218	16.6596
2019-11-29 09:30:00	5	21.729	20.9246	12.5412	8.20218	11.8841	7.15991	18.0598	14.8804
2019-11-29 09:45:00	5	21.6157	20.8453	12.5299	8.17952	11.8728	7.17124	18.7518	21.6414
2019-11-29 10:00:00	5	21.6724	20.8907	12.5525	8.1342	11.8728	7.14858	18.7518	19.1505
2019-11-29 10:15:00	5	21.661	20.8453	12.5525	8.16819	11.8614	7.25054	16.6758	17.7271
2019-11-29 10:30:00	5	21.6384	20.8453	12.5525	8.15686	11.8388	7.18257	17.0218	19.8622
2019-11-29 10:45:00	4.9	21.7177	20.868	12.5752	8.16819	11.8275	7.20523	18.4058	16.3037
2019-11-29 11:00:00	4.9	21.7177	20.7774	12.5638	8.17952	11.8275	7.15991	18.4058	20.5739
2019-11-29 11:15:00	5	21.7177	20.97	12.5865	8.19085	11.8048	7.17124	18.7518	21.6414
2019-11-29 11:30:00	5	21.627	20.8114	12.5752	8.22484	11.8048	7.12592	17.3678	19.8622
2019-11-29 11:45:00	4.9	21.627	20.9133	12.5752	8.17952	11.7935	7.1939	18.0598	14.8804
2019-11-29 12:00:00	4.8	21.695	20.834	12.5638	8.17952	11.7935	7.1939	18.7518	14.1687
2019-11-29 12:15:00	4.9	21.729	20.766	12.5638	8.22484	11.7935	7.1939	18.0598	13.1011
2019-11-29 12:30:00	4.9	21.729	20.8114	12.5752	8.23617	11.7821	7.11459	18.4058	23.4206
2019-11-29 12:45:00	4.9	21.7063	20.8453	12.5752	8.23617	11.7708	7.13725	18.7518	19.1505
2019-11-29 13:00:00	4.9	21.5024	20.6981	12.5865	8.22484	11.7482	7.15991	18.0598	17.7271
2019-11-29 13:15:00	4.9	21.4458	20.6528	12.5638	8.22484	11.7255	7.18257	18.0598	15.9479
2019-11-29 13:30:00	4.9	21.4911	20.7774	12.5638	8.22484	11.7368	7.1939	17.3678	13.8128
2019-11-29 13:45:00	4.9	21.5477	20.7547	12.5752	8.2475	11.7368	7.15991	17.7138	15.2362
2019-11-29 14:00:00	4.9	21.5477	20.6867	12.5638	8.21351	11.7142	7.13725	18.0598	22.3531
2019-11-29 14:15:00	4.8	21.5704	20.7207	12.5525	8.22484	11.7142	7.17124	18.4058	15.2362
2019-11-29 14:30:00	4.9	21.4798	20.6301	12.5525	8.22484	11.7142	7.18257	17.3678	14.8804
2019-11-29 14:45:00	4.9	21.4911	20.7207	12.5752	8.22484	11.6802	7.12592	17.3678	16.3037
2019-11-29 15:00:00	4.9	21.5591	20.766	12.5752	8.27015	11.6802	7.10327	17.0218	25.9115
2019-11-29 15:15:00	5	21.5817	20.8114	12.5525	8.22484	11.6802	7.09194	18.7518	24.1323
2019-11-29 15:30:00	5	21.5477	20.6867	12.5865	8.2475	11.6689	7.09194	17.0218	23.4206
2019-11-29 15:45:00	4.9	21.5477	20.8114	12.5865	8.22484	11.6689	7.11459	17.7138	22.3531
2019-11-29 16:00:00	4.9	21.6157	20.6981	12.5865	8.21351	11.6575	7.11459	17.3678	23.0648
2019-11-29 16:15:00	4.9	21.5931	20.766	12.5752	8.22484	11.6575	7.12592	19.0977	23.4206
2019-11-29 16:30:00	4.9	21.6384	20.7321	12.5865	8.21351	11.6462	7.3525	18.4058	19.8622
2019-11-29 16:45:00	4.9	21.5704	20.7887	12.5978	8.22484	11.6349	7.18257	18.0598	21.9972
2019-11-29 17:00:00	4.9	21.5251	20.7887	12.5865	8.23617	11.6349	7.1939	18.4058	21.2855
2019-11-29 17:15:00	5	21.3891	20.6414	12.5752	8.2475	11.6235	7.43181	17.7138	17.0154
2019-11-29 17:30:00	5	21.5704	20.6414	12.5865	8.25882	11.6235	7.23921	18.7518	23.7765
2019-11-29 17:45:00	4.9	21.5138	20.7321	12.5865	8.23617	11.6349	7.23921	18.4058	22.7089
2019-11-29 18:00:00	4.9	21.5364	20.7321	12.5978	8.23617	11.6349	7.22788	19.0977	19.1505
2019-11-29 18:15:00	4.8	21.5138	20.6754	12.5978	8.23617	11.6349	7.2732	19.0977	19.1505
2019-11-29 18:30:00	4.8	21.5364	20.7774	12.5865	8.22484	11.6349	7.32985	18.7518	23.4206
2019-11-29 18:45:00	4.9	21.5364	20.7321	12.5978	8.29281	11.6349	7.26187	18.7518	21.9972
2019-11-29 19:00:00	4.9	21.6497	20.7887	12.5978	8.21351	11.6462	7.28453	18.4058	23.4206
2019-11-29 19:15:00	4.8	21.6384	20.7321	12.6092	8.22484	11.6462	7.25054	18.4058	21.9972
2019-11-29 19:30:00	4.9	21.6724	20.7887	12.5865	8.25882	11.6575	7.22788	18.7518	21.2855
2019-11-29 19:45:00	4.8	21.6497	20.7434	12.5978	8.25316	11.6462	7.20523	19.0977	22.3531
2019-11-29 20:00:00	4.8	21.5477	20.8453	12.6092	8.2475	11.6575	7.38649	19.0977	20.218
2019-11-29 20:15:00	4.8	21.7857	20.8114	12.6205	8.28148	11.6462	7.3525	18.7518	20.9297
2019-11-29 20:30:00	4.8	21.6837	20.7321	12.6092	8.2475	11.6802	7.28453	17.7138	20.218
2019-11-29 20:45:00	4.7	21.7743	20.8453	12.6092	8.24183	11.6689	7.21656	20.1357	21.6414
2019-11-29 21:00:00	4.8	21.8536	20.868	12.6205	8.23617	11.6689	7.15991	17.7138	21.6414
2019-11-29 21:15:00	4.8	21.797	20.834	12.6205	8.24183	11.6802	7.22788	18.7518	22.3531
2019-11-29 21:30:00	4.8	21.8423	20.936	12.6318	8.2475	11.6802	7.29586	18.7518	16.6596
2019-11-29 21:45:00	4.9	21.7743	20.9586	12.6431	8.2475	11.6915	7.43181	18.0598	13.457
2019-11-29 22:00:00	4.8	21.6724	20.7434	12.6318	8.2475	11.6915	7.17124	18.4058	21.6414
2019-11-29 22:15:00	4.8	21.6384	20.7547	12.6205	8.25882	11.6802	7.22788	18.4058	21.9972
2019-11-29 22:30:00	4.8	21.7403	20.834	12.6205	8.27015	11.6802	7.18257	17.3678	22.7089
2019-11-29 22:45:00	4.8	21.5704	20.7207	12.6205	8.27015	11.6689	7.21656	17.7138	20.218
2019-11-29 23:00:00	4.8	21.6157	20.8	12.6205	8.27015	11.6802	7.21656	19.0977	19.8622
2019-11-29 23:15:00	4.7	21.5591	20.6074	12.6092	8.23617	11.6462	7.14858	18.0598	21.9972
2019-11-29 23:30:00	4.7	21.5817	20.6981	12.6092	8.25882	11.6575	7.18257	19.4437	21.6414
2019-11-29 23:45:00	4.8	21.5364	20.7887	12.6318	8.25882	11.6462	7.1939	19.0977	21.6414
2019-11-30 00:00:00	4.8	21.4911	20.8114	12.6205	8.27582	11.6575	7.23921	18.7518	20.5739
2019-11-30 00:15:00	4.8	21.5817	20.7094	12.6092	8.29281	11.6575	7.29586	18.7518	20.9297
2019-11-30 00:30:00	4.8	21.4458	20.7547	12.6092	8.27582	11.6575	7.38649	18.7518	20.5739
2019-11-30 00:45:00	4.9	21.4458	20.5734	12.6092	8.25882	11.6462	7.32985	18.4058	18.083
2019-11-30 01:00:00	4.9	21.6157	20.8	12.6092	8.25882	11.6462	7.2732	19.7897	19.1505
2019-11-30 01:15:00	4.8	21.5364	20.6981	12.6092	8.27015	11.6349	7.21656	18.0598	20.5739
2019-11-30 01:30:00	4.9	21.5138	20.7321	12.6092	8.27015	11.6462	7.29586	18.7518	21.6414
2019-11-30 01:45:00	4.9	21.627	20.7207	12.6092	8.27015	11.6462	7.30719	19.0977	21.9972
2019-11-30 02:00:00	4.8	21.7063	20.8114	12.6092	8.25882	11.6462	7.21656	18.4058	20.218
2019-11-30 02:15:00	4.9	21.5251	20.7774	12.6092	8.29281	11.6349	7.3525	17.3678	21.6414
2019-11-30 02:30:00	4.9	21.6497	20.7207	12.6205	8.27015	11.6575	7.44314	18.0598	20.9297
2019-11-30 02:45:00	4.9	21.5817	20.7547	12.5978	8.25882	11.6575	7.25054	19.0977	21.2855
2019-11-30 03:00:00	4.9	21.4798	20.7321	12.6205	8.27015	11.6575	7.22788	18.0598	21.6414
2019-11-30 03:15:00	4.8	21.7177	20.7207	12.6205	8.28148	11.6802	7.26187	18.4058	21.6414
2019-11-30 03:30:00	4.8	21.5477	20.834	12.6205	8.2475	11.6575	7.20523	18.4058	19.5063
2019-11-30 03:45:00	4.9	21.6044	20.7094	12.6205	8.25316	11.6689	7.42048	18.0598	14.5245
2019-11-30 04:00:00	4.9	21.5704	20.7887	12.6205	8.25882	11.6575	7.21656	19.7897	20.5739
2019-11-30 04:15:00	4.8	21.5024	20.6981	12.6318	8.23617	11.6689	7.22788	18.7518	21.6414
2019-11-30 04:30:00	4.8	21.661	20.6528	12.6205	8.22484	11.6689	7.20523	19.0977	19.5063
2019-11-30 04:45:00	4.8	21.4571	20.6301	12.6092	8.25882	11.6462	7.12592	19.7897	20.9297
2019-11-30 05:00:00	4.8	21.5817	20.766	12.5978	8.2475	11.6802	7.22788	18.0598	19.8622
2019-11-30 05:15:00	4.9	21.5591	20.6981	12.6092	8.25882	11.6689	7.1939	18.0598	21.2855
2019-11-30 05:30:00	4.8	21.4798	20.6981	12.5978	8.2475	11.6689	7.1939	18.0598	20.218
2019-11-30 05:45:00	4.8	21.5817	20.6188	12.6092	8.2475	11.6575	7.18257	17.3678	21.9972
2019-11-30 06:00:00	4.9	21.4684	20.6188	12.5978	8.20218	11.6575	7.12592	19.4437	22.3531
2019-11-30 06:15:00	4.8	21.5251	20.6867	12.5978	8.25882	11.6349	7.13725	18.0598	21.2855
2019-11-30 06:30:00	4.8	21.5024	20.6074	12.5865	8.23617	11.6349	7.12592	18.7518	21.9972
2019-11-30 06:45:00	4.9	21.5251	20.7094	12.5978	8.2475	11.6349	7.21656	17.7138	13.457
2019-11-30 07:00:00	4.8	21.5251	20.5621	12.5752	8.2475	11.6235	7.2732	18.0598	20.218
2019-11-30 07:15:00	4.8	21.2872	20.6414	12.5865	8.2475	11.6235	7.22788	18.4058	21.6414
2019-11-30 07:30:00	4.8	21.3325	20.5281	12.5978	8.2475	11.6235	7.18257	18.0598	15.2362
2019-11-30 07:45:00	4.8	21.4345	20.6188	12.5752	8.23617	11.6122	7.13725	18.0598	20.9297
2019-11-30 08:00:00	4.9	21.5364	20.6754	12.5865	8.22484	11.6122	7.17124	18.7518	20.9297
2019-11-30 08:15:00	4.9	21.4798	20.7094	12.5865	8.2475	11.6122	7.13725	19.7897	19.8622
2019-11-30 08:30:00	4.9	21.4684	20.6754	12.5865	8.23617	11.5782	7.10327	17.7138	21.6414
2019-11-30 08:45:00	5	21.4005	20.6528	12.5865	8.2475	11.6009	7.14858	18.4058	20.218
2019-11-30 09:00:00	5	21.5024	20.5621	12.5752	8.22484	11.6009	7.12592	17.3678	20.5739
2019-11-30 09:15:00	5	21.3438	20.5508	12.5752	8.29281	11.5782	7.10327	18.0598	21.2855
2019-11-30 09:30:00	5	21.3438	20.6528	12.5752	8.25882	11.6122	7.13725	18.7518	19.5063
2019-11-30 09:45:00	5	21.4005	20.5961	12.5752	8.2475	11.5895	7.12592	17.7138	20.9297
2019-11-30 10:00:00	5.1	21.5251	20.7774	12.5752	8.29281	11.5782	7.12592	19.0977	19.5063
2019-11-30 10:15:00	5	21.4684	20.6528	12.5978	8.31547	11.5895	7.28453	17.7138	15.9479
2019-11-30 10:30:00	5.1	21.5138	20.6754	12.5752	8.28148	11.5895	7.18257	18.4058	22.3531
2019-11-30 10:45:00	5.1	21.5364	20.6867	12.5752	8.22484	11.5782	7.3525	19.0977	18.083
2019-11-30 11:00:00	5.1	21.6044	20.6981	12.5865	8.2475	11.5782	7.10327	18.7518	20.9297
2019-11-30 11:15:00	5.1	21.5024	20.766	12.5978	8.28148	11.5782	7.10327	19.7897	20.218
2019-11-30 11:30:00	5.2	21.4571	20.6188	12.5865	8.28148	11.6009	7.11459	19.0977	21.2855
2019-11-30 11:45:00	5.1	21.5364	20.7094	12.5752	8.23617	11.5895	7.12592	18.7518	19.1505
2019-11-30 12:00:00	5.1	21.5364	20.7434	12.5865	8.27015	11.5895	7.13725	19.0977	22.3531
2019-11-30 12:15:00	5.2	21.4005	20.7207	12.5865	8.31547	11.5895	7.39782	19.0977	12.3894
2019-11-30 12:30:00	5.2	21.5704	20.6754	12.5865	8.27582	11.5782	7.26187	18.4058	17.0154
2019-11-30 12:45:00	5.2	21.5251	20.6754	12.5865	8.23617	11.5782	7.39782	18.4058	17.7271
2019-11-30 13:00:00	5.2	21.5817	20.7321	12.5865	8.25882	11.5782	7.46579	18.4058	11.3219
2019-11-30 13:15:00	5.2	21.5251	20.7321	12.5978	8.27015	11.5895	7.39782	19.0977	20.5739
2019-11-30 13:30:00	5.2	21.661	20.7887	12.6092	8.29281	11.6235	7.37516	19.4437	22.3531
2019-11-30 13:45:00	5.2	21.5704	20.7094	12.5978	8.28715	11.6009	7.55643	17.3678	12.3894
2019-11-30 14:00:00	5.2	21.661	20.8114	12.5978	8.28715	11.6122	7.48845	18.4058	19.1505
2019-11-30 14:15:00	5.2	21.763	20.7094	12.5978	8.28148	11.6235	7.36383	18.4058	21.2855
2019-11-30 14:30:00	5.2	21.5591	20.8907	12.6205	8.29848	11.6349	7.45446	19.4437	23.4206
2019-11-30 14:45:00	5.2	21.6157	20.8	12.5978	8.31547	11.6349	7.51111	18.4058	20.218
2019-11-30 15:00:00	5.3	21.7063	20.7887	12.6205	8.33813	11.6575	7.48845	19.7897	22.7089
2019-11-30 15:15:00	5.2	21.7177	20.7321	12.6092	8.33246	11.6462	7.51111	18.4058	20.9297
2019-11-30 15:30:00	5.2	21.695	20.7774	12.6205	8.33246	11.6802	7.48845	18.0598	18.083
2019-11-30 15:45:00	5.3	21.7177	20.868	12.6205	8.3268	11.6802	7.40915	19.4437	23.0648
2019-11-30 16:00:00	5.2	21.7177	20.8793	12.6318	8.31547	11.6915	7.56776	19.0977	21.2855
2019-11-30 16:15:00	5.2	21.695	20.868	12.6205	8.34946	11.7028	7.59041	19.0977	23.4206
2019-11-30 16:30:00	5.2	21.627	20.834	12.6318	8.25882	11.7028	7.45446	19.0977	23.4206
2019-11-30 16:45:00	5.3	21.661	20.834	12.6431	8.30414	11.7028	7.68105	18.7518	18.083
2019-11-30 17:00:00	5.3	21.6157	20.834	12.6318	8.34946	11.7142	7.55643	19.0977	18.4388
2019-11-30 17:15:00	5.3	21.5817	20.8	12.6318	8.31547	11.7142	7.64706	17.7138	19.1505
2019-11-30 17:30:00	5.3	21.5931	20.7434	12.6205	8.28148	11.7142	7.49978	19.4437	25.1998
2019-11-30 17:45:00	5.3	21.6837	20.7774	12.6205	8.34946	11.7482	7.68105	17.7138	14.8804
2019-11-30 18:00:00	5.3	21.5931	20.7321	12.6431	8.36078	11.7482	7.71503	18.0598	12.0336
2019-11-30 18:15:00	5.3	21.5251	20.7774	12.6318	8.31547	11.7595	7.46579	17.3678	24.4881
2019-11-30 18:30:00	5.3	21.5138	20.7207	12.6318	8.29281	11.7482	7.7037	17.7138	20.5739
2019-11-30 18:45:00	5.4	21.6497	20.8114	12.6431	8.33813	11.7708	7.66972	18.4058	20.5739
2019-11-30 19:00:00	5.3	21.5477	20.7207	12.6431	8.30414	11.7821	7.73769	18.7518	16.3037
2019-11-30 19:15:00	5.3	21.627	20.8907	12.6318	8.3268	11.7935	7.53377	18.0598	19.5063
2019-11-30 19:30:00	5.3	21.6384	20.766	12.6431	8.28148	11.8048	7.71503	18.0598	20.5739
2019-11-30 19:45:00	5.3	21.7177	20.902	12.6431	8.3268	11.8048	7.66972	18.7518	21.2855
2019-11-30 20:00:00	5.3	21.661	20.8907	12.6545	8.30414	11.8275	7.59041	19.4437	17.3713
2019-11-30 20:15:00	5.3	21.695	20.868	12.6545	8.31547	11.8388	7.69237	18.4058	10.2544
2019-11-30 20:30:00	5.4	21.763	20.9133	12.6658	8.33813	11.8388	7.78301	18.7518	13.8128
2019-11-30 20:45:00	5.3	21.8423	20.936	12.6658	8.27015	11.8388	7.73769	18.4058	11.6778
2019-11-30 21:00:00	5.4	21.8196	20.9586	12.6658	8.31547	11.8614	7.80566	18.7518	15.592
2019-11-30 21:15:00	5.3	21.695	20.9473	12.6658	8.29281	11.8614	7.78301	18.7518	11.6778
2019-11-30 21:30:00	5.3	21.763	20.936	12.6771	8.27015	11.8841	7.86231	18.7518	17.0154
2019-11-30 21:45:00	5.3	21.7403	20.834	12.6771	8.27015	11.8728	7.69237	19.0977	14.5245
2019-11-30 22:00:00	5.3	21.695	20.9586	12.6885	8.33813	11.8841	7.82832	18.4058	14.5245
2019-11-30 22:15:00	5.3	21.7063	20.8	12.6885	8.31547	11.8841	7.80566	18.4058	16.6596
2019-11-30 22:30:00	5.3	21.729	20.868	12.6771	8.32113	11.8954	7.79434	18.7518	13.8128
2019-11-30 22:45:00	5.3	21.5591	20.6981	12.6545	8.3268	11.8954	7.81699	18.4058	16.3037
2019-11-30 23:00:00	5.3	21.7177	20.8453	12.6658	8.34946	11.9068	7.82832	17.7138	12.0336
2019-11-30 23:15:00	5.3	21.6497	20.7774	12.6658	8.25882	11.9068	7.86231	17.0218	14.5245
2019-11-30 23:30:00	5.3	21.8423	20.7887	12.6545	8.31547	11.9068	7.74902	18.4058	23.0648
2019-11-30 23:45:00	5.3	21.661	20.868	12.6545	8.31547	11.9068	7.81699	17.7138	10.6102
2019-12-01 00:00:00	5.3	21.7063	20.8453	12.6658	8.31547	11.9294	7.69237	18.0598	15.592
2019-12-01 00:15:00	5.3	21.729	20.834	12.6545	8.30414	11.9294	7.82832	17.7138	16.3037
2019-12-01 00:30:00	5.3	21.763	20.8453	12.6658	8.29281	11.9181	7.87364	18.4058	12.0336
2019-12-01 00:45:00	5.3	21.627	20.8227	12.6771	8.29848	11.9181	7.65839	17.7138	20.9297
2019-12-01 01:00:00	5.3	21.695	20.8227	12.6658	8.30414	11.9181	7.80566	18.0598	14.1687
2019-12-01 01:15:00	5.3	21.6157	20.834	12.6771	8.27015	11.9294	7.79434	18.0598	22.3531
2019-12-01 01:30:00	5.3	21.6384	20.8114	12.6658	8.3268	11.9521	7.69237	16.6758	19.8622
2019-12-01 01:45:00	5.3	21.7177	20.8227	12.6545	8.32113	11.9521	7.73769	17.7138	10.2544
2019-12-01 02:00:00	5.3	21.4798	20.9246	12.6658	8.31547	11.9521	7.56776	18.0598	24.1323
2019-12-01 02:15:00	5.3	21.627	20.8567	12.6431	8.34946	11.9407	7.87364	18.4058	13.457
2019-12-01 02:30:00	5.3	21.7063	20.6981	12.6545	8.33813	11.9407	7.83965	17.0218	19.5063
2019-12-01 02:45:00	5.3	21.6837	20.8907	12.6431	8.34379	11.9407	7.83965	18.0598	18.7946
2019-12-01 03:00:00	5.4	21.7403	20.9133	12.6658	8.34946	11.9634	7.79434	17.3678	20.9297
2019-12-01 03:15:00	5.3	21.7177	20.8793	12.6658	8.31547	11.9521	7.78301	19.0977	24.1323
2019-12-01 03:30:00	5.3	21.763	20.936	12.6545	8.34946	11.9634	7.87364	17.7138	11.3219
2019-12-01 03:45:00	5.3	21.7177	20.8907	12.6885	8.33813	11.9634	7.78301	18.4058	25.1998
2019-12-01 04:00:00	5.3	21.7403	20.9473	12.6771	8.37211	11.9747	7.93028	19.0977	12.7453
2019-12-01 04:15:00	5.3	21.831	20.8907	12.6885	8.36078	11.9747	7.81699	18.0598	21.2855
2019-12-01 04:30:00	5.4	21.763	21.0379	12.6658	8.37211	11.9861	7.8963	19.0977	13.1011
2019-12-01 04:45:00	5.4	21.831	20.9926	12.6771	8.38344	12.0087	7.95294	19.0977	11.6778
2019-12-01 05:00:00	5.3	21.831	20.9586	12.6885	8.36078	11.9861	7.93028	18.7518	13.8128
2019-12-01 05:15:00	5.4	21.763	20.936	12.7111	8.38344	12.0087	7.90763	19.4437	14.1687
2019-12-01 05:30:00	5.4	21.7857	20.902	12.6885	8.34946	11.9974	7.95294	17.7138	13.457
2019-12-01 05:45:00	5.4	21.7403	20.9813	12.6998	8.38344	12.0087	7.90763	18.7518	18.4388
2019-12-01 06:00:00	5.4	21.763	20.97	12.6998	8.36078	12.0087	7.96427	18.0598	15.2362
2019-12-01 06:15:00	5.3	21.8876	20.97	12.6998	8.37211	12.0201	7.96427	18.0598	12.0336
2019-12-01 06:30:01	5.3	21.763	20.8793	12.6998	8.36645	12.0314	7.95294	17.7138	14.5245
2019-12-01 06:45:01	5.4	21.7743	20.9813	12.6998	8.36078	12.0314	7.94161	18.0598	19.1505
2019-12-01 07:00:01	5.4	21.7857	20.936	12.7111	8.38344	12.0314	7.93028	18.4058	21.9972
2019-12-01 07:15:01	5.4	21.8876	20.97	12.6998	8.33813	12.0427	7.87364	17.3678	19.5063
2019-12-01 07:30:01	5.4	21.831	20.9586	12.7225	8.33813	12.0427	7.88497	19.0977	14.8804
2019-12-01 07:45:01	5.4	21.7403	20.902	12.7111	8.36645	12.0427	7.96427	17.7138	13.457
2019-12-01 08:00:01	5.4	21.6497	20.8793	12.7111	8.39477	12.0427	7.95294	17.3678	13.8128
2019-12-01 08:15:01	5.4	21.7403	20.9473	12.7338	8.33813	12.0427	7.8963	17.7138	17.7271
2019-12-01 08:30:01	5.4	21.831	20.936	12.7111	8.36078	12.0427	7.95294	18.0598	11.6778
2019-12-01 08:45:01	5.4	21.5704	20.8453	12.7111	8.36078	12.054	7.9756	17.3678	13.8128
2019-12-01 09:00:01	5.4	21.7743	20.766	12.7111	8.38344	12.054	7.95294	17.0218	18.7946
2019-12-01 09:15:01	5.4	21.661	20.8907	12.7225	8.3268	12.0654	7.96427	16.3298	13.1011
2019-12-01 09:30:01	5.4	21.8423	20.8567	12.7225	8.36078	12.054	7.94161	17.7138	21.6414
2019-12-01 09:45:01	5.4	21.729	20.936	12.6998	8.3268	12.0654	7.95294	19.0977	18.083
2019-12-01 10:00:01	5.4	21.6384	20.8114	12.7225	8.34946	12.0654	7.95294	17.7138	16.3037
2019-12-01 10:15:01	5.4	21.7063	20.8227	12.7111	8.3268	12.0654	7.9756	17.3678	15.2362
2019-12-01 10:30:01	5.4	21.6384	20.834	12.7338	8.34946	12.0654	8.00959	17.7138	12.3894
2019-12-01 10:45:01	5.4	21.5251	20.868	12.7225	8.34946	12.0654	7.9756	18.4058	14.5245
2019-12-01 11:00:01	5.4	21.6724	20.6754	12.7225	8.31547	12.054	7.96427	18.0598	12.0336
2019-12-01 11:15:01	5.4	21.7743	20.9473	12.7225	8.34946	12.0654	7.98693	17.0218	15.2362
2019-12-01 11:30:01	5.4	21.5931	20.97	12.7338	8.36078	12.0767	7.96427	18.7518	18.4388
2019-12-01 11:45:01	5.5	21.797	20.9133	12.7338	8.31547	12.0767	7.96427	17.7138	17.0154
2019-12-01 12:00:01	5.4	21.7403	20.9926	12.7338	8.34946	12.088	7.96427	18.7518	13.457
2019-12-01 12:15:01	5.4	21.8536	20.868	12.7225	8.28148	12.0994	8.00959	16.6758	13.457
2019-12-01 12:30:01	5.4	21.7743	20.8114	12.7225	8.30414	12.088	7.98693	17.7138	12.3894
2019-12-01 12:45:01	5.4	21.6724	20.9246	12.7225	8.31547	12.0994	8.00959	18.0598	14.1687
2019-12-01 13:00:01	5.4	21.7063	20.902	12.7111	8.31547	12.0994	8.00959	17.0218	12.3894
2019-12-01 13:15:01	5.4	21.6837	20.8793	12.7225	8.3268	12.088	7.9756	19.0977	14.5245
2019-12-01 13:30:01	5.4	21.6497	20.8907	12.7111	8.37211	12.0994	7.91895	18.0598	14.8804
2019-12-01 13:45:01	5.4	21.695	20.97	12.7225	8.31547	12.0994	7.94161	18.7518	17.0154
2019-12-01 14:00:01	5.4	21.9216	20.97	12.7225	8.31547	12.0994	7.99826	18.4058	16.6596
2019-12-01 14:15:01	5.4	21.661	20.902	12.7111	8.34946	12.0994	7.8963	17.7138	13.8128
2019-12-01 14:30:01	5.4	21.7857	20.9926	12.7111	8.36078	12.122	7.77168	17.7138	21.6414
2019-12-01 14:45:01	5.4	21.831	21.0266	12.7225	8.30414	12.1107	7.91895	18.4058	17.0154
2019-12-01 15:00:01	5.4	21.7403	21.0039	12.7225	8.34946	12.1333	7.87364	17.7138	20.218
2019-12-01 15:15:01	5.4	21.6724	21.0266	12.7225	8.30414	12.1107	7.88497	17.7138	21.9972
2019-12-01 15:30:01	5.4	21.8989	20.9813	12.7338	8.30414	12.122	7.87364	19.0977	15.2362
2019-12-01 15:45:01	5.4	21.865	20.9926	12.7338	8.30414	12.122	7.86231	17.7138	20.9297
2019-12-01 16:00:01	5.4	21.9103	20.9246	12.7225	8.33813	12.1107	7.91895	18.7518	13.8128
2019-12-01 16:15:01	5.4	21.8536	21.0039	12.7338	8.30414	12.1107	7.78301	18.0598	21.2855
2019-12-01 16:30:01	5.4	21.9896	20.97	12.7338	8.29281	12.1107	7.85098	17.7138	15.9479
2019-12-01 16:45:01	5.4	21.729	21.0719	12.7225	8.34946	12.1107	7.86231	18.7518	11.3219
2019-12-01 17:00:01	5.4	21.7857	20.9813	12.7338	8.3268	12.1107	7.78301	19.0977	21.9972
2019-12-01 17:15:01	5.4	21.7177	20.902	12.7451	8.29281	12.1107	7.80566	18.0598	17.7271
2019-12-01 17:30:01	5.4	21.7743	20.902	12.7451	8.33813	12.0994	7.80566	17.3678	19.8622
2019-12-01 17:45:01	5.4	21.7403	20.8567	12.7338	8.29281	12.0994	7.78301	18.4058	21.6414
2019-12-01 18:00:01	5.4	21.729	20.8114	12.7338	8.33813	12.088	7.66972	18.4058	20.9297
2019-12-01 18:15:01	5.4	21.7743	20.8567	12.7225	8.30414	12.0994	7.8963	17.3678	17.3713
2019-12-01 18:30:01	5.4	21.6384	20.9246	12.7338	8.3268	12.0767	7.87364	17.7138	16.3037
2019-12-01 18:45:01	5.4	21.6497	20.8567	12.7225	8.33813	12.0767	7.90763	17.3678	13.8128
2019-12-01 19:00:01	5.4	21.7517	20.834	12.7111	8.30414	12.088	7.61307	18.4058	24.1323
2019-12-01 19:15:01	5.4	21.7403	20.8227	12.7225	8.3268	12.0767	7.68105	19.0977	15.592
2019-12-01 19:30:01	5.4	21.7743	20.8227	12.7111	8.30414	12.0654	7.76035	17.7138	22.3531
2019-12-01 19:45:01	5.4	21.5931	20.8793	12.7338	8.38344	12.0654	7.61307	17.7138	17.7271
2019-12-01 20:00:01	5.4	21.729	20.8227	12.7338	8.33813	12.0767	7.74902	19.0977	18.4388
2019-12-01 20:15:01	5.4	21.8423	20.8567	12.7338	8.33813	12.0654	7.85098	18.7518	18.7946
2019-12-01 20:30:01	5.4	21.729	20.9813	12.7451	8.37211	12.0767	7.85098	18.0598	15.2362
2019-12-01 20:45:01	5.4	21.7177	20.9133	12.7451	8.28148	12.0767	7.78301	17.7138	15.592
2019-12-01 21:00:01	5.4	21.831	20.868	12.7451	8.33813	12.054	7.83965	18.7518	17.0154
2019-12-01 21:15:01	5.4	21.865	20.9586	12.7451	8.36078	12.0767	7.82832	18.4058	16.3037
2019-12-01 21:30:01	5.4	21.9216	20.97	12.7451	8.29281	12.0767	7.77168	19.0977	18.4388
2019-12-01 21:45:01	5.4	21.831	20.9926	12.7791	8.33813	12.054	7.82832	17.3678	19.5063
2019-12-01 22:00:01	5.4	21.9329	21.0946	12.7678	8.37211	12.0767	7.80566	18.7518	14.5245
2019-12-01 22:15:01	5.4	21.831	21.0719	12.7678	8.38344	12.088	7.81699	18.0598	20.5739
2019-12-01 22:30:01	5.4	21.8536	21.0833	12.7791	8.36078	12.0994	7.73769	18.4058	19.5063
2019-12-01 22:45:01	5.4	21.695	20.902	12.7564	8.3268	12.0654	7.85098	17.3678	15.592
2019-12-01 23:00:01	5.4	21.7743	20.9133	12.7678	8.36078	12.0654	7.76035	17.7138	22.3531
2019-12-01 23:15:01	5.4	21.9103	20.9926	12.7564	8.36078	12.0767	7.76035	17.7138	14.5245
2019-12-01 23:30:01	5.4	21.831	20.902	12.7678	8.34946	12.0654	7.73769	17.7138	23.4206
2019-12-01 23:45:01	5.4	21.729	20.8567	12.7791	8.34946	12.054	7.79434	17.0218	16.6596
2019-12-02 00:00:01	5.4	21.8083	20.97	12.7678	8.34946	12.0654	7.57908	17.3678	26.2674
2019-12-02 00:15:01	5.4	21.8196	21.0719	12.7678	8.34946	12.0767	7.53377	19.0977	22.7089
2019-12-02 00:30:01	5.4	21.695	20.902	12.7678	8.37211	12.0767	7.69237	18.0598	10.9661
2019-12-02 00:45:01	5.4	21.797	20.9473	12.7564	8.33813	12.054	7.69237	18.4058	18.083
2019-12-02 01:00:01	5.4	21.8196	20.8793	12.7678	8.38344	12.0654	7.6244	18.4058	19.8622
2019-12-02 01:15:01	5.4	21.8536	20.9246	12.7678	8.34946	12.0654	7.64706	18.4058	16.6596
2019-12-02 01:30:01	5.4	21.8876	21.0039	12.7678	8.41743	12.054	7.76035	17.7138	23.7765
2019-12-02 01:45:01	5.4	21.8876	20.9586	12.7678	8.34946	12.0654	7.77168	17.7138	21.6414
2019-12-02 02:00:01	5.4	21.865	20.902	12.7791	8.37211	12.0654	7.69237	19.0977	21.2855
2019-12-02 02:15:01	5.4	21.7857	20.9133	12.7678	8.3268	12.054	7.73769	18.0598	17.7271
2019-12-02 02:30:01	5.4	21.7177	20.9586	12.7904	8.33813	12.0427	7.73769	18.4058	16.3037
2019-12-02 02:45:00	5.4	21.763	20.902	12.7791	8.4061	12.0314	7.79434	18.4058	12.0336
2019-12-02 03:00:00	5.4	21.797	20.868	12.7678	8.4061	12.0314	7.63573	17.0218	20.5739
2019-12-02 03:15:00	5.4	21.6837	20.902	12.7791	8.39477	12.0314	7.74902	17.7138	10.2544
2019-12-02 03:30:00	5.4	21.7857	20.9473	12.7564	8.4061	12.0427	7.72636	18.7518	12.7453
2019-12-02 03:45:00	5.4	21.695	20.868	12.7564	8.41743	12.0314	7.65839	19.4437	21.2855
2019-12-02 04:00:00	5.4	21.797	20.9133	12.7451	8.38344	12.0314	7.61307	18.4058	13.457
2019-12-02 04:15:00	5.4	21.7857	20.8907	12.7678	8.38344	12.0314	7.65839	17.7138	13.1011
2019-12-02 04:30:00	5.4	21.8423	20.868	12.7678	8.4061	12.0314	7.7037	17.7138	14.1687
2019-12-02 04:45:00	5.4	21.7517	20.8793	12.7791	8.41743	12.0314	7.64706	18.4058	22.3531
2019-12-02 05:00:00	5.4	21.729	20.936	12.7904	8.4061	12.0201	7.69237	20.1357	16.3037
2019-12-02 05:15:00	5.4	21.7177	20.7887	12.7678	8.41743	12.0201	7.66972	18.4058	11.6778
2019-12-02 05:30:00	5.4	21.5138	20.8	12.7678	8.4061	12.0201	7.80566	18.4058	13.457
2019-12-02 05:45:00	5.4	21.5704	20.9246	12.7791	8.42876	12.0087	7.78301	17.7138	13.8128
2019-12-02 06:00:00	5.4	21.661	20.834	12.7791	8.42876	12.0201	7.80566	16.6758	19.8622
2019-12-02 06:15:00	5.4	21.7857	21.0606	12.7791	8.41743	12.0314	7.76035	20.1357	15.2362
2019-12-02 06:30:00	5.5	21.865	20.9813	12.7791	8.47407	12.0314	7.72636	18.4058	20.9297
2019-12-02 06:45:00	5.4	21.8083	20.9473	12.7791	8.38344	12.0427	7.81699	18.4058	13.8128
2019-12-02 07:00:00	5.4	21.8763	20.97	12.7791	8.42876	12.0427	7.74902	19.0977	13.1011
2019-12-02 07:15:00	5.4	21.7403	20.9473	12.7791	8.41743	12.0427	7.79434	18.4058	12.3894
2019-12-02 07:30:00	5.4	21.6497	20.766	12.7904	8.38344	12.0314	7.71503	17.7138	15.9479
2019-12-02 07:45:00	5.5	21.6384	20.8114	12.7791	8.44009	12.0201	7.77168	17.3678	13.1011
2019-12-02 08:00:00	5.4	21.763	20.9133	12.7791	8.45142	12.0201	7.73769	17.7138	14.8804
2019-12-02 08:15:00	5.4	21.695	20.8567	12.7791	8.42876	12.0201	7.76035	18.4058	21.2855
2019-12-02 08:30:00	5.4	21.763	20.8907	12.7904	8.42876	12.0314	7.76035	18.0598	18.7946
2019-12-02 08:45:00	5.5	21.865	20.9133	12.7904	8.42876	12.0314	7.82832	18.4058	12.7453
2019-12-02 09:00:00	5.4	21.763	20.868	12.8131	8.44009	12.0314	7.76035	19.0977	18.4388
2019-12-02 09:15:00	5.4	21.7403	20.9246	12.7904	8.42876	12.0201	7.7037	18.4058	22.3531
2019-12-02 09:30:00	5.4	21.8423	20.8793	12.8018	8.41743	12.0314	7.81699	18.4058	16.6596
2019-12-02 09:45:00	5.4	21.7517	20.834	12.7904	8.44009	12.0201	7.83965	19.0977	13.457
2019-12-02 10:00:00	5.4	21.8763	20.8114	12.7791	8.42876	12.0314	7.68105	19.0977	19.1505
2019-12-02 10:15:00	5.5	21.7403	20.8793	12.8018	8.47407	12.0314	7.71503	18.0598	12.7453
2019-12-02 10:30:00	5.4	21.661	20.8567	12.8018	8.50806	12.0201	7.81699	17.3678	14.5245
2019-12-02 10:45:00	5.5	21.7063	20.8	12.8018	8.41743	12.0314	7.83965	17.7138	11.6778
2019-12-02 11:00:00	5.4	21.729	20.8114	12.8018	8.4061	12.0427	7.81699	19.4437	15.592
2019-12-02 11:15:00	5.4	21.729	20.834	12.7904	8.42876	12.0314	7.71503	17.7138	26.2674
2019-12-02 11:30:00	5.5	21.831	20.902	12.8244	8.44009	12.0314	7.79434	19.0977	15.9479
2019-12-02 11:45:00	5.5	21.7517	20.9246	12.8131	8.4854	12.0314	7.61307	18.0598	23.7765
2019-12-02 12:00:00	5.4	21.7743	20.8907	12.8131	8.47407	12.0314	7.85098	16.6758	13.457
2019-12-02 12:15:00	5.5	21.661	20.9586	12.8018	8.46275	12.0314	7.76035	18.4058	13.1011
2019-12-02 12:30:00	5.5	21.7857	20.868	12.8131	8.4854	12.0427	7.83965	19.0977	14.5245
2019-12-02 12:45:00	5.5	21.695	20.9133	12.8131	8.47407	12.054	7.80566	19.4437	20.9297
2019-12-02 13:00:00	5.5	21.7743	20.8453	12.8131	8.4854	12.054	7.81699	18.4058	14.5245
2019-12-02 13:15:00	5.5	21.695	20.9813	12.8357	8.47407	12.054	7.86231	18.7518	12.7453
2019-12-02 13:30:00	5.5	21.7743	20.868	12.8357	8.46275	12.0654	7.78301	18.7518	20.5739
2019-12-02 13:45:00	5.5	21.7063	20.97	12.8244	8.46275	12.0427	7.88497	18.7518	14.1687
2019-12-02 14:00:00	5.5	21.9216	21.0493	12.8357	8.47407	12.054	7.88497	19.0977	19.8622
2019-12-02 14:15:00	5.5	21.7743	20.9473	12.8471	8.51939	12.0654	7.90763	19.7897	12.3894
2019-12-02 14:30:00	5.5	21.865	21.0946	12.8471	8.53072	12.0767	7.91895	18.7518	16.6596
2019-12-02 14:45:00	5.5	21.8423	21.0606	12.8471	8.4854	12.0767	7.83965	18.4058	15.2362
2019-12-02 15:00:00	5.5	21.8876	20.9586	12.8471	8.4854	12.0767	7.87364	18.4058	17.3713
2019-12-02 15:15:00	5.5	21.7063	21.0039	12.8471	8.50806	12.0767	7.86231	18.0598	12.0336
2019-12-02 15:30:00	5.5	21.9103	21.0719	12.8584	8.51939	12.0767	7.91895	19.7897	13.8128
2019-12-02 15:45:00	5.5	21.865	21.0266	12.8471	8.47407	12.0767	7.90763	19.4437	15.592
2019-12-02 16:00:00	5.5	21.9103	21.0379	12.8697	8.49673	12.088	7.87364	18.0598	12.3894
2019-12-02 16:15:00	5.5	21.865	21.0946	12.8811	8.54205	12.088	7.87364	19.0977	19.1505
2019-12-02 16:30:00	5.5	21.8763	20.97	12.8697	8.53638	12.088	7.88497	18.4058	20.5739
2019-12-02 16:45:00	5.5	21.8423	20.9813	12.8811	8.53072	12.0994	7.90763	18.0598	12.7453
2019-12-02 17:00:00	5.5	21.8423	21.0379	12.8697	8.49673	12.0994	7.98693	18.0598	12.7453
2019-12-02 17:15:00	5.5	21.8423	20.936	12.8811	8.49673	12.1107	7.88497	18.7518	25.1998
2019-12-02 17:30:00	5.5	21.8423	20.8907	12.8584	8.53072	12.1107	7.91895	18.7518	15.592
2019-12-02 17:45:00	5.5	21.865	20.9586	12.8697	8.53072	12.1107	7.88497	18.7518	23.0648
2019-12-02 18:00:00	5.5	21.8083	21.0153	12.8697	8.50806	12.1107	7.95294	18.4058	13.8128
2019-12-02 18:15:00	5.5	21.831	20.9586	12.8924	8.53072	12.1107	7.98693	18.0598	13.457
2019-12-02 18:30:00	5.5	21.7743	21.0266	12.8811	8.51939	12.1107	7.85098	20.1357	20.5739
2019-12-02 18:45:00	5.5	21.9103	21.0833	12.8811	8.53072	12.122	7.96427	18.0598	13.1011
2019-12-02 19:00:00	5.5	21.9103	20.9813	12.9037	8.53072	12.122	7.99826	17.3678	14.1687
2019-12-02 19:15:00	5.6	21.9443	21.0946	12.8924	8.57604	12.1333	7.98693	19.4437	14.5245
2019-12-02 19:30:00	5.5	21.9443	21.0379	12.9037	8.55338	12.1447	8.03224	20.1357	16.6596
2019-12-02 19:45:00	5.5	21.7857	21.0493	12.9377	8.56471	12.156	7.96427	18.4058	19.8622
2019-12-02 20:00:00	5.5	21.8763	20.8793	12.9264	8.56471	12.1447	8.02092	19.4437	14.8804
2019-12-02 20:15:00	5.5	21.797	20.9473	12.915	8.57604	12.156	7.99826	18.0598	13.8128
2019-12-02 20:30:00	5.5	21.9669	21.0039	12.9037	8.56471	12.1447	8.03224	17.7138	12.0336
2019-12-02 20:45:00	5.5	21.8083	21.1172	12.915	8.54205	12.156	8.00959	18.7518	15.592
2019-12-02 21:00:00	5.5	21.8423	21.0833	12.949	8.56471	12.156	7.95294	18.7518	15.9479
2019-12-02 21:15:00	5.5	22.0122	21.0606	12.9264	8.57604	12.1673	7.90763	19.4437	25.5557
2019-12-02 21:30:00	5.5	22.1142	21.1286	12.9264	8.54205	12.1673	8.03224	18.7518	16.6596
2019-12-02 21:45:00	5.5	21.9669	21.0719	12.9264	8.54205	12.19	8.06623	18.7518	12.3894
2019-12-02 22:00:00	5.5	22.0122	21.1059	12.9264	8.55338	12.1673	7.95294	18.0598	12.7453
2019-12-02 22:15:00	5.5	21.865	21.0946	12.949	8.57604	12.1787	8.03224	18.7518	13.1011
2019-12-02 22:30:00	5.5	22.0575	21.1286	12.9377	8.61002	12.19	8.02092	17.7138	12.7453
2019-12-02 22:45:00	5.5	21.7517	21.0833	12.915	8.59869	12.1787	8.04357	17.7138	14.1687
2019-12-02 23:00:00	5.5	21.8536	21.0379	12.9264	8.61002	12.19	7.98693	18.7518	22.3531
2019-12-02 23:15:00	5.6	21.8876	20.936	12.915	8.57604	12.1787	7.99826	18.4058	19.5063
2019-12-02 23:30:00	5.6	21.9443	21.0493	12.9264	8.62135	12.19	8.03224	19.4437	14.5245
2019-12-02 23:45:00	5.5	21.8876	21.0833	12.9264	8.59869	12.19	8.0549	18.0598	12.3894
2019-12-03 00:00:00	5.6	21.9329	21.0379	12.9264	8.57604	12.19	7.9756	18.7518	19.8622
2019-12-03 00:15:00	5.5	21.9329	20.902	12.9264	8.61002	12.19	8.07756	18.4058	14.1687
2019-12-03 00:30:00	5.5	21.865	21.0946	12.9264	8.58737	12.19	8.11155	18.0598	13.8128
2019-12-03 00:45:00	5.5	21.8536	21.0833	12.9377	8.58737	12.2126	8.06623	17.7138	15.9479
2019-12-03 01:00:00	5.5	21.7177	20.97	12.9377	8.57604	12.2013	8.07756	18.4058	14.1687
2019-12-03 01:15:00	5.5	21.8423	20.8907	12.9264	8.64401	12.19	8.0549	18.4058	13.457
2019-12-03 01:30:00	5.5	21.8536	20.9926	12.949	8.64401	12.2013	8.04357	18.0598	14.1687
2019-12-03 01:45:00	5.5	21.865	20.9586	12.9377	8.59869	12.2126	8.03224	18.7518	21.9972
2019-12-03 02:00:00	5.5	21.9782	21.0153	12.9264	8.55338	12.2126	8.0549	18.0598	18.083
2019-12-03 02:15:00	5.5	21.9782	21.1059	12.9264	8.62135	12.2126	7.99826	17.7138	20.218
2019-12-03 02:30:00	5.5	21.9896	21.0153	12.9377	8.62135	12.224	8.06623	17.3678	14.8804
2019-12-03 02:45:00	5.5	22.0236	21.1059	12.949	8.64401	12.2353	8.06623	17.3678	14.1687
2019-12-03 03:00:00	5.5	21.9782	21.1286	12.9377	8.58737	12.224	8.08889	18.7518	13.457
2019-12-03 03:15:00	5.5	21.865	21.1172	12.949	8.64401	12.2353	8.0549	18.0598	15.592
2019-12-03 03:30:00	5.5	22.0802	21.1626	12.949	8.55338	12.224	8.04357	17.3678	14.8804
2019-12-03 03:45:00	5.5	21.9443	21.0493	12.9604	8.59869	12.224	8.07756	18.0598	13.8128
2019-12-03 04:00:00	5.5	22.0575	21.1059	12.9604	8.62135	12.2353	8.03224	18.4058	19.8622
2019-12-03 04:15:00	5.5	22.0349	21.1059	12.9717	8.59869	12.2466	8.06623	18.4058	13.8128
2019-12-03 04:30:00	5.5	22.1029	21.1286	12.9717	8.59303	12.2466	8.03224	18.0598	15.2362
2019-12-03 04:45:00	5.5	22.0122	21.0606	12.9717	8.58737	12.2466	8.06623	18.0598	15.2362
2019-12-03 05:00:00	5.5	21.865	21.1399	12.9604	8.57604	12.2466	8.10022	18.7518	15.9479
2019-12-03 05:15:00	5.5	21.8763	21.1852	12.9604	8.65534	12.258	7.98693	18.0598	18.083
2019-12-03 05:30:00	5.5	21.9103	20.97	12.9604	8.62135	12.2353	8.06623	18.0598	16.6596
2019-12-03 05:45:00	5.5	21.9782	21.1059	12.9717	8.62702	12.2466	8.04357	16.6758	23.7765
2019-12-03 06:00:00	5.5	21.9329	21.1399	12.9604	8.63268	12.258	8.03224	17.7138	13.457
2019-12-03 06:15:00	5.5	21.9103	21.0379	12.9604	8.57604	12.258	8.08889	17.0218	14.1687
2019-12-03 06:30:00	5.5	21.8876	20.9926	12.9604	8.63268	12.2466	8.04357	17.7138	14.1687
2019-12-03 06:45:00	5.5	21.865	20.97	12.949	8.63268	12.2353	8.06623	18.4058	17.0154
2019-12-03 07:00:00	5.5	21.8423	21.0039	12.949	8.63268	12.2466	8.07756	17.3678	15.9479
2019-12-03 07:15:00	5.5	21.865	21.0039	12.949	8.62702	12.2466	8.03224	17.3678	23.4206
2019-12-03 07:30:00	5.5	21.797	21.0606	12.9604	8.62135	12.2353	8.07756	18.0598	14.8804
2019-12-03 07:45:00	5.5	21.763	21.0719	12.949	8.66667	12.2353	7.96427	18.4058	18.4388
2019-12-03 08:00:00	5.5	21.8763	20.9586	12.949	8.64401	12.2466	8.07756	17.0218	15.9479
2019-12-03 08:15:00	5.5	21.9329	21.0946	12.949	8.63268	12.2466	8.1342	17.3678	13.1011
2019-12-03 08:30:00	5.5	21.9556	21.1172	12.949	8.62135	12.258	8.12288	18.4058	14.1687
2019-12-03 08:45:00	5.5	21.9782	21.2645	12.9604	8.62135	12.2353	8.04357	18.4058	13.8128
2019-12-03 09:00:00	5.5	22.0689	21.0833	12.949	8.57604	12.2806	8.07756	18.7518	17.3713
2019-12-03 09:15:00	5.5	22.0462	21.1965	12.9717	8.62135	12.2806	8.10022	19.0977	15.9479
2019-12-03 09:30:00	5.5	22.1029	21.2419	12.9604	8.58737	12.258	7.94161	17.7138	23.7765
2019-12-03 09:45:00	5.5	22.1482	21.1852	12.9717	8.59869	12.2693	8.10022	16.6758	13.1011
2019-12-03 10:00:00	5.5	22.1142	21.0946	12.9717	8.61002	12.2919	8.03224	18.0598	18.4388
2019-12-03 10:15:00	5.5	22.0689	21.2532	12.9717	8.61002	12.2806	8.11155	18.7518	15.9479
2019-12-03 10:30:00	5.5	21.8536	20.97	12.983	8.61002	12.2693	8.06623	18.4058	17.7271
2019-12-03 10:45:00	5.5	21.8989	21.0266	12.983	8.62135	12.2693	8.04357	18.0598	15.592
2019-12-03 11:00:00	5.6	21.7743	21.0606	12.9604	8.62135	12.2693	8.06623	18.0598	14.5245
2019-12-03 11:15:00	5.6	21.9329	21.0493	12.9604	8.59869	12.2693	8.07756	18.0598	13.8128
2019-12-03 11:30:00	5.6	21.8989	21.0833	12.9604	8.64401	12.2806	8.08889	18.4058	15.2362
2019-12-03 11:45:00	5.6	21.8763	20.97	12.949	8.63268	12.2693	8.06623	18.4058	14.1687
2019-12-03 12:00:00	5.6	21.8763	20.9133	12.949	8.63268	12.258	8.10022	18.7518	18.4388
2019-12-03 12:15:00	5.6	21.831	21.0153	12.949	8.65534	12.258	8.06623	17.7138	13.457
2019-12-03 12:30:00	5.5	21.8763	20.9926	12.949	8.63268	12.258	8.11155	16.6758	14.8804
2019-12-03 12:45:00	5.6	21.865	20.9586	12.9377	8.678	12.2466	8.08889	18.4058	16.3037
2019-12-03 13:00:00	5.6	21.8763	20.9586	12.9377	8.64401	12.258	8.08889	18.4058	13.1011
2019-12-03 13:15:00	5.6	21.8989	20.9133	12.949	8.63268	12.258	8.08889	16.6758	14.8804
2019-12-03 13:30:00	5.5	21.9443	21.0493	12.9377	8.63268	12.2693	8.10022	17.7138	17.0154
2019-12-03 13:45:00	5.6	22.0689	21.0379	12.949	8.63268	12.2693	8.08889	17.3678	17.0154
2019-12-03 14:00:00	5.6	21.9329	21.1286	12.949	8.678	12.2806	8.07756	19.0977	17.3713
2019-12-03 14:15:00	5.6	21.9669	21.1172	12.9377	8.59869	12.2806	8.08889	17.3678	15.592
2019-12-03 14:30:00	5.6	21.9216	21.0606	12.949	8.66667	12.2693	8.07756	17.7138	17.7271
2019-12-03 14:45:00	5.6	21.9216	21.0379	12.949	8.62135	12.2806	8.07756	17.0218	19.5063
2019-12-03 15:00:00	5.6	21.7403	20.902	12.9604	8.65534	12.258	8.12288	17.3678	18.4388
2019-12-03 15:15:00	5.6	22.0009	21.0946	12.949	8.65534	12.2693	8.10022	18.7518	15.2362
2019-12-03 15:30:00	5.6	21.627	20.936	12.949	8.63268	12.2806	8.1342	17.3678	17.3713
2019-12-03 15:45:00	5.6	21.9669	21.0833	12.949	8.65534	12.2693	8.1342	17.3678	15.2362
2019-12-03 16:00:00	5.6	21.9443	21.0606	12.949	8.68933	12.2806	8.1342	16.6758	16.6596
2019-12-03 16:15:00	5.6	21.8536	20.9586	12.949	8.66667	12.2693	8.1342	18.0598	13.1011
2019-12-03 16:30:00	5.6	21.9329	21.0833	12.9377	8.66667	12.2693	8.11155	18.7518	14.8804
2019-12-03 16:45:00	5.6	21.9556	21.0833	12.9377	8.65534	12.2806	8.12288	19.0977	16.6596
2019-12-03 17:00:00	5.6	21.8989	20.9813	12.9377	8.72331	12.2693	8.12288	17.0218	16.6596
2019-12-03 17:15:00	5.6	21.797	20.9586	12.9264	8.70065	12.2693	8.11155	17.3678	18.4388
2019-12-03 17:30:00	5.6	21.8083	20.97	12.9377	8.70065	12.2693	8.11155	17.3678	17.0154
2019-12-03 17:45:00	5.6	21.8876	20.97	12.9264	8.71198	12.2806	8.12288	17.3678	18.083
2019-12-03 18:00:00	5.6	21.7517	21.0379	12.915	8.66667	12.2693	8.11155	18.0598	15.2362
2019-12-03 18:15:00	5.6	21.8989	21.0153	12.9377	8.71198	12.2806	8.14553	19.0977	17.3713
2019-12-03 18:30:00	5.5	22.0349	21.0379	12.9264	8.70065	12.2919	8.12288	18.7518	17.7271
2019-12-03 18:45:00	5.5	21.9329	21.0719	12.949	8.70065	12.2919	8.17952	17.3678	17.3713
2019-12-03 19:00:00	5.6	21.8423	21.0379	12.9377	8.72331	12.2919	8.15686	17.7138	14.8804
2019-12-03 19:15:00	5.6	21.9556	21.0833	12.949	8.72331	12.2919	8.15686	16.6758	16.6596
2019-12-03 19:30:00	5.6	21.8423	21.1965	12.949	8.678	12.2919	8.17952	18.0598	16.3037
2019-12-03 19:45:00	5.6	22.0915	21.1399	12.9604	8.66667	12.2919	8.1342	18.0598	18.083
2019-12-03 20:00:00	5.5	21.9782	21.1626	12.9604	8.71198	12.3259	8.14553	18.0598	16.6596
2019-12-03 20:15:00	5.5	22.0802	21.1286	12.9604	8.66667	12.3033	8.1342	18.0598	15.9479
2019-12-03 20:30:00	5.5	22.1708	21.3098	12.983	8.63268	12.3146	8.17952	18.7518	14.5245
2019-12-03 20:45:00	5.5	22.1935	21.2079	12.9717	8.68933	12.3146	8.16819	18.7518	15.2362
2019-12-03 21:00:00	5.5	22.0009	20.9813	12.9717	8.64401	12.3259	8.14553	17.7138	16.3037
2019-12-03 21:15:00	5.5	21.8423	20.9813	12.9604	8.66667	12.3259	8.21351	18.4058	15.9479
2019-12-03 21:30:00	5.5	21.7857	21.0266	12.9604	8.64967	12.3033	8.17952	17.7138	17.3713
2019-12-03 21:45:00	5.5	22.0009	21.2419	12.9604	8.63268	12.3033	8.16819	18.4058	17.3713
2019-12-03 22:00:00	5.5	22.0915	21.1059	12.9717	8.62135	12.3146	8.19085	17.3678	17.0154
2019-12-03 22:15:00	5.5	22.0689	21.1399	12.9604	8.63835	12.3259	8.22484	17.7138	17.3713
2019-12-03 22:30:00	5.6	22.0575	21.0606	12.9604	8.65534	12.3259	8.23617	17.0218	16.3037
2019-12-03 22:45:00	5.6	21.9556	21.0606	12.9717	8.678	12.3259	8.2475	17.7138	16.3037
2019-12-03 23:00:00	5.6	21.9782	21.0719	12.9604	8.65534	12.3146	8.23617	17.0218	17.0154
2019-12-03 23:15:00	5.6	22.1029	21.1286	12.9604	8.678	12.3259	8.23617	18.4058	16.3037
2019-12-03 23:30:00	5.5	22.0236	21.1512	12.9604	8.59869	12.3373	8.23617	18.0598	17.3713
2019-12-03 23:45:00	5.5	22.0122	21.0493	12.9717	8.65534	12.3373	8.21351	17.7138	15.2362
2019-12-04 00:00:00	5.5	22.0462	21.1172	12.9717	8.59869	12.3373	8.22484	18.4058	18.4388
2019-12-04 00:15:00	5.5	22.0689	21.2985	12.9604	8.62135	12.3373	8.20218	19.0977	18.083
2019-12-04 00:30:00	5.5	22.1368	21.1399	12.9717	8.59869	12.3486	8.22484	18.4058	16.3037
2019-12-04 00:45:00	5.5	22.0575	21.2305	12.9717	8.59869	12.3486	8.20218	18.4058	18.083
2019-12-04 01:00:00	5.5	22.1029	21.2192	12.9717	8.58737	12.3599	8.11155	17.7138	19.5063
2019-12-04 01:15:00	5.5	22.1142	21.2305	12.9717	8.58737	12.3599	8.21351	18.7518	18.4388
2019-12-04 01:30:00	5.5	22.1708	21.2758	12.983	8.58737	12.3713	8.15686	18.0598	17.3713
2019-12-04 01:45:00	5.5	22.1142	21.2758	12.983	8.65534	12.3713	8.23617	17.3678	14.1687
2019-12-04 02:00:00	5.5	22.1142	21.2645	12.9943	8.64401	12.3599	8.27015	18.4058	17.3713
2019-12-04 02:15:00	5.6	22.0236	21.1626	12.983	8.61002	12.3713	8.22484	18.7518	17.3713
2019-12-04 02:30:00	5.5	21.8763	21.0833	12.9604	8.59869	12.3713	8.22484	17.3678	16.6596
2019-12-04 02:45:00	5.5	21.8989	21.0153	12.9604	8.56471	12.3599	8.22484	17.7138	17.0154
2019-12-04 03:00:00	5.5	21.9896	21.0039	12.9604	8.59869	12.3599	8.23617	17.0218	17.3713
2019-12-04 03:15:00	5.6	21.8989	21.0833	12.949	8.62135	12.3599	8.25882	17.0218	16.6596
2019-12-04 03:30:00	5.6	21.9556	21.0039	12.949	8.63268	12.3599	8.25882	17.0218	14.8804
2019-12-04 03:45:00	5.5	21.9669	21.0606	12.9377	8.61002	12.3599	8.21351	19.0977	15.9479
2019-12-04 04:00:00	5.5	21.9329	21.1172	12.949	8.62135	12.3599	8.21351	18.7518	17.0154
2019-12-04 04:15:00	5.6	21.9896	21.1739	12.949	8.57604	12.3599	8.22484	18.7518	16.6596
2019-12-04 04:30:00	5.6	22.0236	20.9813	12.9377	8.61002	12.3486	8.2475	18.0598	16.3037
2019-12-04 04:45:00	5.5	22.1029	21.1512	12.949	8.61002	12.3486	8.2475	18.0598	16.3037
2019-12-04 05:00:00	5.5	21.9669	21.1739	12.9377	8.60436	12.3599	8.21351	17.0218	16.6596
2019-12-04 05:15:00	5.6	22.1595	21.2645	12.949	8.59869	12.3826	8.23617	17.7138	18.4388
2019-12-04 05:30:00	5.5	22.0915	21.0946	12.949	8.62135	12.3826	8.22484	18.4058	16.6596
2019-12-04 05:45:00	5.5	22.0575	21.1965	12.949	8.62135	12.3713	8.23617	17.7138	18.083
2019-12-04 06:00:00	5.6	22.1142	21.0946	12.9604	8.61002	12.3713	8.27015	17.3678	16.3037
2019-12-04 06:15:00	5.6	22.1255	21.2079	12.9717	8.64401	12.3939	8.22484	18.4058	17.7271
2019-12-04 06:30:00	5.6	22.2048	21.2758	12.9604	8.65534	12.3939	8.16819	18.0598	14.8804
2019-12-04 06:45:00	5.6	22.1935	21.1852	12.9717	8.66667	12.4052	8.23617	18.4058	17.7271
2019-12-04 07:00:00	5.6	22.1029	21.2305	12.9717	8.65534	12.3939	8.27015	18.4058	17.0154
2019-12-04 07:15:00	5.6	22.0462	21.1059	12.9717	8.65534	12.3939	8.23617	19.0977	17.3713
2019-12-04 07:30:00	5.6	21.8989	21.0493	12.949	8.65534	12.3826	8.27015	18.4058	17.0154
2019-12-04 07:45:00	5.6	22.0349	21.0833	12.9717	8.64401	12.3939	8.2475	18.0598	18.4388
2019-12-04 08:00:00	5.6	21.8196	21.1512	12.9604	8.64401	12.3713	8.2475	18.0598	17.7271
2019-12-04 08:15:00	5.6	21.8536	21.0266	12.949	8.68933	12.3826	8.2475	18.0598	16.6596
2019-12-04 08:30:00	5.6	21.9103	21.1172	12.949	8.72331	12.3713	8.23617	18.0598	16.6596
2019-12-04 08:45:00	5.6	22.0122	21.0946	12.949	8.68933	12.3599	8.2475	18.4058	17.3713
2019-12-04 09:00:00	5.6	22.0122	21.0153	12.949	8.63268	12.3713	8.23617	17.7138	16.3037
2019-12-04 09:15:00	5.5	21.865	21.0266	12.9377	8.71198	12.3599	8.20218	18.4058	18.4388
2019-12-04 09:30:00	5.6	21.9443	21.0493	12.949	8.68933	12.3713	8.23617	17.3678	15.9479
2019-12-04 09:45:00	5.5	21.865	21.0833	12.949	8.71198	12.3713	8.21351	18.0598	17.7271
2019-12-04 10:00:00	5.6	21.9103	21.0946	12.949	8.70065	12.3599	8.23617	17.3678	17.7271
2019-12-04 10:15:00	5.6	21.8876	21.1172	12.949	8.66667	12.3713	8.23617	17.7138	15.9479
2019-12-04 10:30:00	5.6	21.7177	21.1512	12.949	8.71198	12.3486	8.23617	19.0977	18.7946
2019-12-04 10:45:00	5.5	21.831	21.0946	12.9604	8.73464	12.3599	8.27015	17.0218	17.0154
2019-12-04 11:00:00	5.6	21.831	21.0266	12.949	8.71198	12.3599	8.2475	18.0598	16.6596
2019-12-04 11:15:00	5.6	21.9896	21.0606	12.9604	8.71198	12.3599	8.22484	17.7138	15.2362
2019-12-04 11:30:00	5.6	21.8083	20.9473	12.949	8.74597	12.3486	8.2475	17.0218	18.083
2019-12-04 11:45:00	5.6	22.0689	21.0039	12.9717	8.65534	12.3599	8.27015	17.7138	17.0154
2019-12-04 12:00:00	5.6	22.0462	21.0493	12.949	8.73464	12.3599	8.25882	19.0977	16.3037
2019-12-04 12:15:00	5.6	21.9216	21.1626	12.9604	8.73464	12.3599	8.23617	19.0977	18.083
2019-12-04 12:30:00	5.6	21.8423	21.0266	12.9604	8.75164	12.3713	8.22484	18.0598	15.592
2019-12-04 12:45:00	5.6	22.0122	21.0719	12.9604	8.76863	12.3599	8.2475	16.6758	17.3713
2019-12-04 13:00:00	5.6	21.9669	20.9813	12.9604	8.72331	12.3486	8.2475	17.3678	15.9479
2019-12-04 13:15:00	5.6	21.9669	21.0719	12.983	8.7573	12.3486	8.2475	17.0218	17.0154
2019-12-04 13:30:00	5.6	21.9669	21.0493	12.983	8.76863	12.3599	8.2475	18.0598	17.0154
2019-12-04 13:45:00	5.6	22.0915	21.1852	12.983	8.76863	12.3713	8.28148	18.0598	16.6596
2019-12-04 14:00:00	5.6	21.9556	21.2079	12.983	8.76863	12.3599	8.27015	18.7518	18.083
2019-12-04 14:15:00	5.6	22.0009	21.0946	12.983	8.77996	12.3713	8.25882	18.0598	16.6596
2019-12-04 14:30:00	5.6	21.9443	21.1626	12.983	8.7573	12.3599	8.22484	17.0218	17.0154
2019-12-04 14:45:00	5.6	21.9669	21.0946	13.0057	8.79129	12.3713	8.2475	17.0218	17.0154
2019-12-04 15:00:00	5.6	22.1368	21.1286	12.9943	8.76863	12.3826	8.25882	19.4437	18.083
2019-12-04 15:15:00	5.6	22.0236	21.0833	12.9943	8.73464	12.3599	8.2475	19.0977	17.0154
2019-12-04 15:30:00	5.6	22.0122	21.0946	13.0057	8.74597	12.3713	8.25882	17.7138	16.6596
2019-12-04 15:45:00	5.6	22.0689	21.1399	13.0057	8.72331	12.3713	8.25882	17.3678	15.9479
2019-12-04 16:00:00	5.6	21.9556	21.1739	13.017	8.73464	12.3826	8.25882	19.0977	19.1505
2019-12-04 16:15:00	5.6	22.0349	21.1059	13.017	8.75164	12.3826	8.2475	18.7518	18.083
2019-12-04 16:30:00	5.6	22.0349	21.1512	13.017	8.76863	12.3713	8.25882	17.7138	15.9479
2019-12-04 16:45:00	5.6	21.9556	21.1626	13.0283	8.80262	12.3826	8.27015	18.4058	16.6596
2019-12-04 17:00:00	5.6	22.0009	21.1059	13.017	8.77996	12.3826	8.29281	17.7138	16.6596
2019-12-04 17:15:00	5.6	21.9103	21.0266	13.0057	8.7573	12.3939	8.25882	18.0598	15.592
2019-12-04 17:30:00	5.6	21.9669	21.0946	13.0057	8.80262	12.3713	8.27015	19.4437	17.3713
2019-12-04 17:45:00	5.6	21.9782	21.0719	13.0057	8.76863	12.3826	8.27015	18.0598	17.7271
2019-12-04 18:00:00	5.6	21.9896	21.0493	13.0057	8.77996	12.3826	8.22484	17.3678	17.3713
2019-12-04 18:15:00	5.6	21.8763	21.0946	13.0057	8.77996	12.3713	8.25882	18.4058	18.083
2019-12-04 18:30:00	5.6	21.8536	21.0606	13.0057	8.85926	12.3713	8.23617	19.0977	15.592
2019-12-04 18:45:00	5.6	21.9216	21.1512	13.0057	8.7573	12.3713	8.2475	19.0977	17.7271
2019-12-04 19:00:00	5.6	21.9782	21.0833	13.0283	8.76863	12.3713	8.28148	18.7518	16.6596
2019-12-04 19:15:00	5.6	21.9556	21.1739	13.0283	8.76863	12.3599	8.28148	18.4058	16.6596
2019-12-04 19:30:00	5.6	22.0462	21.1852	13.0283	8.76863	12.3826	8.27015	17.3678	16.3037
2019-12-04 19:45:00	5.6	22.0689	21.0493	13.0397	8.81395	12.3826	8.28148	18.7518	15.2362
2019-12-04 20:00:00	5.6	22.0575	21.0946	13.0283	8.79129	12.3713	8.22484	17.7138	15.592
2019-12-04 20:15:00	5.6	22.0689	21.1512	13.0397	8.79129	12.3599	8.28148	18.0598	17.3713
2019-12-04 20:30:00	5.6	22.1368	21.1059	13.0283	8.79129	12.3713	8.27015	18.0598	16.3037
2019-12-04 20:45:00	5.6	22.0915	21.1965	13.051	8.79129	12.3713	8.28148	17.7138	16.6596
2019-12-04 21:00:00	5.6	22.1482	21.1172	13.0397	8.80262	12.3713	8.28148	17.0218	17.0154
2019-12-04 21:15:00	5.6	21.9216	21.2419	13.0397	8.79129	12.3713	8.27015	18.4058	17.7271
2019-12-04 21:30:00	5.6	22.0689	21.1739	13.051	8.74597	12.3713	8.27015	18.7518	18.4388
2019-12-04 21:45:00	5.6	22.2048	21.2985	13.0623	8.79129	12.3826	8.27015	17.7138	17.3713
2019-12-04 22:00:00	5.6	22.1822	21.2985	13.0736	8.79129	12.3826	8.29281	19.0977	17.0154
2019-12-04 22:15:00	5.6	22.1255	21.2079	13.085	8.79129	12.3826	8.25882	18.4058	16.3037
2019-12-04 22:30:00	5.6	22.0349	21.2079	13.0736	8.77996	12.3939	8.27015	18.7518	15.592
2019-12-04 22:45:00	5.6	21.8989	21.1059	13.0736	8.79129	12.3826	8.20218	18.0598	17.7271
2019-12-04 23:00:00	5.6	22.1142	21.1399	13.0736	8.80262	12.3939	8.25882	17.3678	16.6596
2019-12-04 23:15:00	5.6	21.9556	21.1059	13.0736	8.77996	12.3939	8.2475	17.7138	17.7271
2019-12-04 23:30:00	5.6	21.9896	21.0946	13.0623	8.82527	12.3713	8.27015	18.0598	16.6596
2019-12-04 23:45:00	5.6	22.0349	21.1739	13.0736	8.8366	12.3939	8.2475	18.0598	15.9479
2019-12-05 00:00:00	5.6	22.0122	21.1512	13.085	8.76863	12.3939	8.23617	19.4437	17.3713
2019-12-05 00:15:00	5.6	22.1822	21.2985	13.0736	8.81395	12.3826	8.25882	19.0977	17.7271
2019-12-05 00:30:00	5.6	22.2275	21.2872	13.085	8.85926	12.3939	8.25882	18.7518	16.6596
2019-12-05 00:45:00	5.6	22.1029	21.3098	13.0963	8.84793	12.3939	8.22484	18.4058	17.3713
2019-12-05 01:00:00	5.6	22.0859	21.3212	13.0906	8.82527	12.3939	8.2305	17.8868	17.3713
2019-12-05 01:15:00	5.6	22.0689	21.3325	13.085	8.82527	12.3939	8.23617	17.3678	17.3713
2019-12-05 01:30:00	5.6	22.2728	21.2192	13.1076	8.81395	12.4052	8.23617	18.4058	17.7271
2019-12-05 01:45:00	5.6	22.2728	21.2985	13.119	8.81395	12.4166	8.23617	19.0977	17.3713
2019-12-05 02:00:00	5.6	22.1595	21.2872	13.119	8.82527	12.4166	8.2475	19.7897	16.3037
2019-12-05 02:15:00	5.6	22.1255	21.2079	13.1076	8.8366	12.4052	8.23617	18.0598	18.083
2019-12-05 02:30:00	5.6	22.1482	21.3212	13.1303	8.81395	12.4279	8.22484	18.7518	16.3037
2019-12-05 02:45:00	5.6	22.2501	21.2872	13.119	8.8366	12.4279	8.28148	18.0598	15.9479
2019-12-05 03:00:00	5.6	22.2048	21.2758	13.1303	8.8366	12.4392	8.27015	18.0598	17.3713
2019-12-05 03:15:00	5.6	22.2048	21.2758	13.1303	8.84793	12.4166	8.25882	17.7138	15.592
2019-12-05 03:30:00	5.6	22.2501	21.2192	13.1303	8.85926	12.4166	8.29281	18.7518	15.9479
2019-12-05 03:45:00	5.6	22.2388	21.2985	13.1303	8.8366	12.4166	8.28148	17.3678	17.0154
2019-12-05 04:00:00	5.6	22.1822	21.3551	13.153	8.8366	12.4166	8.28148	17.7138	16.3037
2019-12-05 04:15:00	5.6	22.2728	21.1965	13.1416	8.8366	12.4166	8.27015	18.7518	16.3037
2019-12-05 04:30:00	5.6	22.2388	21.3438	13.1416	8.87059	12.4392	8.28148	19.0977	17.0154
2019-12-05 04:45:00	5.6	22.2615	21.3778	13.1416	8.84793	12.4279	8.30414	18.4058	15.9479
2019-12-05 05:00:00	5.6	22.1822	21.2645	13.1416	8.85926	12.4279	8.27015	19.0977	15.592
2019-12-05 05:15:00	5.6	22.1595	21.2872	13.153	8.87059	12.4279	8.28148	18.0598	15.9479
2019-12-05 05:30:00	5.6	22.1255	21.3325	13.153	8.88192	12.4279	8.25882	18.0598	16.6596
2019-12-05 05:45:00	5.6	22.1822	21.2419	13.1416	8.89325	12.4392	8.27015	18.0598	16.6596
2019-12-05 06:00:00	5.6	22.1822	21.2758	13.1416	8.85926	12.4166	8.30414	18.4058	15.9479
2019-12-05 06:15:00	5.6	22.1255	21.3098	13.153	8.88192	12.4166	8.25882	18.0598	16.3037
2019-12-05 06:30:00	5.6	22.1482	21.2419	13.153	8.88192	12.4166	8.29281	17.0218	14.5245
2019-12-05 06:45:00	5.6	22.0462	21.1172	13.1416	8.85926	12.4166	8.25882	18.7518	16.6596
2019-12-05 07:00:00	5.6	22.0915	21.2645	13.153	8.91591	12.4392	8.30414	18.4058	19.8622
2019-12-05 07:15:00	5.6	22.0462	21.2079	13.1416	8.91591	12.4166	8.30414	17.3678	14.8804
2019-12-05 07:30:00	5.6	22.0009	21.2079	13.1416	8.88758	12.4166	8.30414	18.0598	18.083
2019-12-05 07:45:00	5.6	22.0009	21.1286	13.1303	8.85926	12.4166	8.28148	18.0598	17.7271
2019-12-05 08:00:00	5.7	22.0122	21.1059	13.119	8.88192	12.4052	8.27015	18.0598	17.3713
2019-12-05 08:15:00	5.6	21.9782	21.0379	13.119	8.89325	12.4052	8.28148	17.3678	18.083
2019-12-05 08:30:00	5.6	21.831	21.1512	13.1416	8.89325	12.3939	8.27015	18.4058	17.3713
2019-12-05 08:45:00	5.6	21.9216	21.0719	13.119	8.91591	12.3939	8.30414	17.3678	16.6596
2019-12-05 09:00:00	5.6	21.9329	20.9926	13.119	8.92723	12.4052	8.29281	17.3678	17.0154
2019-12-05 09:15:00	5.6	21.8876	20.9586	13.1303	8.88192	12.3826	8.30414	18.7518	16.6596
2019-12-05 09:30:00	5.6	21.8196	20.9813	13.119	8.92723	12.3826	8.29281	18.4058	18.7946
2019-12-05 09:45:00	5.6	21.9329	21.1059	13.1076	8.93856	12.3939	8.27015	18.7518	18.4388
2019-12-05 10:00:00	5.6	21.8763	21.0379	13.1076	8.88192	12.3826	8.28148	16.3298	16.6596
2019-12-05 10:15:00	5.6	21.9782	21.0379	13.1076	8.93856	12.3713	8.27015	19.0977	15.9479
2019-12-05 10:30:00	5.6	21.9329	21.0379	13.1076	8.89325	12.3713	8.27015	18.0598	18.4388
2019-12-05 10:45:00	5.6	21.865	21.0719	13.1076	8.87059	12.3713	8.30414	18.0598	17.3713
2019-12-05 11:00:00	5.6	21.9216	21.0493	13.1076	8.90458	12.3713	8.28148	17.0218	15.9479
2019-12-05 11:15:00	5.6	21.9443	20.97	13.119	8.91591	12.3826	8.28148	17.7138	16.3037
2019-12-05 11:30:00	5.6	21.7177	21.0719	13.0963	8.92157	12.3826	8.27015	18.7518	17.0154
2019-12-05 11:45:00	5.6	21.8423	21.0946	13.1076	8.92723	12.3939	8.29281	17.3678	17.0154
2019-12-05 12:00:00	5.6	21.9329	21.0153	13.1076	8.94989	12.3826	8.33813	17.7138	16.6596
2019-12-05 12:15:00	5.6	21.9443	21.0493	13.119	8.94423	12.3826	8.27015	17.3678	14.8804
2019-12-05 12:30:00	5.6	21.8763	20.9586	13.119	8.93856	12.3713	8.27015	16.3298	18.083
2019-12-05 12:45:00	5.6	21.9782	21.0266	13.119	8.89325	12.3826	8.28148	18.0598	17.0154
2019-12-05 13:00:00	5.6	21.9103	21.0946	13.1076	8.90458	12.3713	8.30414	18.4058	15.9479
2019-12-05 13:15:00	5.6	21.9329	21.0606	13.119	8.89325	12.3713	8.28148	18.0598	16.6596
2019-12-05 13:30:00	5.6	22.0009	21.1286	13.119	8.91591	12.3713	8.27015	17.0218	16.3037
2019-12-05 13:45:00	5.6	21.9103	20.9473	13.1076	8.93856	12.3713	8.28148	18.4058	17.3713
2019-12-05 14:00:00	5.6	21.9443	21.0266	13.1076	8.92723	12.3713	8.27015	19.4437	18.7946
2019-12-05 14:15:00	5.6	21.9216	21.0379	13.119	8.94989	12.3713	8.29281	17.3678	15.9479
2019-12-05 14:30:00	5.6	22.0349	21.0606	13.119	8.94989	12.3713	8.29281	18.0598	15.9479
2019-12-05 14:45:00	5.6	21.9329	21.1512	13.1076	8.93856	12.3713	8.29281	18.4058	17.7271
2019-12-05 15:00:00	5.6	21.9103	21.0606	13.1076	8.94989	12.3713	8.28148	17.7138	17.0154
2019-12-05 15:15:00	5.6	21.9556	21.0606	13.1076	8.94989	12.3826	8.27015	18.7518	16.6596
2019-12-05 15:30:00	5.6	22.0009	21.0833	13.1076	8.96122	12.3713	8.29281	18.0598	16.6596
2019-12-05 15:45:00	5.6	21.9896	21.0153	13.1076	8.92723	12.3826	8.29281	17.3678	17.0154
2019-12-05 16:00:00	5.6	21.9896	21.0833	13.1303	8.98388	12.3826	8.25882	18.4058	18.7946
2019-12-05 16:15:00	5.6	21.9216	21.1399	13.119	8.94989	12.3713	8.28148	17.0218	15.9479
2019-12-05 16:30:00	5.7	21.8876	21.1286	13.119	8.93856	12.3713	8.28148	18.4058	17.0154
2019-12-05 16:45:00	5.7	21.8536	21.0606	13.1303	8.93856	12.3713	8.28148	17.3678	17.7271
2019-12-05 17:00:00	5.7	21.9443	21.0719	13.119	8.93856	12.3713	8.28148	18.0598	17.3713
2019-12-05 17:15:00	5.6	21.9103	20.9813	13.119	8.93856	12.3713	8.27015	17.7138	15.9479
2019-12-05 17:30:00	5.6	21.865	21.0153	13.1303	8.94989	12.3713	8.27015	18.0598	17.3713
2019-12-05 17:45:00	5.6	21.9103	20.9926	13.119	8.97255	12.3713	8.25882	17.7138	17.3713
2019-12-05 18:00:00	5.7	21.8083	21.0379	13.119	8.96122	12.3599	8.27015	19.0977	15.592
2019-12-05 18:15:00	5.6	21.9103	20.97	13.119	8.96122	12.3713	8.31547	18.4058	17.0154
2019-12-05 18:30:00	5.7	21.8876	21.1172	13.119	8.98388	12.3599	8.29281	17.3678	17.0154
2019-12-05 18:45:00	5.6	21.9329	20.97	13.119	8.96122	12.3713	8.27015	17.7138	16.6596
2019-12-05 19:00:00	5.6	21.8423	20.936	13.119	8.97255	12.3713	8.27015	17.7138	16.6596
2019-12-05 19:15:00	5.7	21.8083	21.0833	13.119	8.98388	12.3713	8.28148	18.7518	16.6596
2019-12-05 19:30:00	5.6	21.9896	21.0719	13.119	9.01787	12.3599	8.28148	17.7138	17.0154
2019-12-05 19:45:00	5.6	21.9329	21.1172	13.1303	9.04053	12.3713	8.28148	19.0977	16.3037
2019-12-05 20:00:00	5.7	22.0122	21.1059	13.1303	9.00654	12.3713	8.30414	18.0598	17.3713
2019-12-05 20:15:00	5.6	21.9669	21.1286	13.1303	9.00654	12.3713	8.27015	17.3678	16.6596
2019-12-05 20:30:00	5.7	22.0802	21.1739	13.1643	8.97255	12.3713	8.30414	17.7138	18.4388
2019-12-05 20:45:00	5.6	22.1029	21.0946	13.1643	8.99521	12.3826	8.31547	18.4058	17.0154
2019-12-05 21:00:00	5.6	22.0915	21.2872	13.153	9.04053	12.3826	8.3268	18.4058	15.9479
2019-12-05 21:15:00	5.6	22.1255	21.1399	13.153	9.0292	12.4052	8.28148	18.4058	16.3037
2019-12-05 21:30:00	5.6	21.9782	21.1852	13.1756	9.01787	12.3939	8.28148	18.4058	18.083
2019-12-05 21:45:00	5.7	22.1255	21.2645	13.1756	9.0292	12.3939	8.29281	18.0598	15.9479
2019-12-05 22:00:00	5.6	22.1482	21.2645	13.1869	9.04053	12.4052	8.29281	18.4058	17.0154
2019-12-05 22:15:00	5.6	22.1822	21.2532	13.1983	9.04053	12.4052	8.29281	19.0977	17.3713
2019-12-05 22:30:00	5.6	22.2275	21.2079	13.1983	9.05185	12.4052	8.30414	17.7138	15.9479
2019-12-05 22:45:00	5.6	21.9556	21.1399	13.1983	9.05752	12.3939	8.31547	18.7518	16.6596
2019-12-05 23:00:00	5.7	21.9329	21.1512	13.1869	9.06318	12.3939	8.2475	19.0977	16.6596
2019-12-05 23:15:00	5.7	22.1368	21.1172	13.1869	9.05185	12.3939	8.29281	17.7138	17.0154
2019-12-05 23:30:00	5.7	22.1029	21.1739	13.1983	9.06318	12.4166	8.28148	18.7518	13.457
2019-12-05 23:45:00	5.6	22.1029	21.2079	13.1983	9.06318	12.4166	8.28148	17.7138	17.7271
2019-12-06 00:00:00	5.7	22.0689	21.2645	13.2096	9.08584	12.4166	8.31547	18.4058	17.0154
2019-12-06 00:15:00	5.7	22.1255	21.2985	13.2096	9.08584	12.4166	8.3268	18.7518	16.3037
2019-12-06 00:30:00	5.6	22.1142	21.1965	13.2323	9.09151	12.4279	8.28148	18.7518	18.083
2019-12-06 00:45:00	5.6	22.1708	21.1852	13.2209	9.09717	12.4166	8.29281	18.7518	17.0154
2019-12-06 01:00:00	5.6	22.1368	21.2305	13.2323	9.1085	12.4279	8.30414	17.3678	17.7271
2019-12-06 01:15:00	5.6	22.1029	21.1965	13.2323	9.07451	12.4392	8.31547	19.0977	17.3713
2019-12-06 01:30:00	5.6	22.2388	21.3098	13.2323	9.09151	12.4279	8.31547	18.7518	17.7271
2019-12-06 01:45:00	5.7	22.2388	21.3212	13.2323	9.1085	12.4279	8.31547	18.4058	17.0154
2019-12-06 02:00:00	5.6	22.2388	21.3098	13.2323	9.09717	12.4506	8.29281	19.0977	17.7271
2019-12-06 02:15:00	5.6	22.1142	21.2645	13.2436	9.11983	12.4392	8.31547	17.7138	18.083
2019-12-06 02:30:00	5.6	22.2388	21.1739	13.2323	9.06318	12.4279	8.30414	18.4058	16.6596
2019-12-06 02:45:00	5.7	22.1822	21.2872	13.2549	9.11983	12.4279	8.33813	18.7518	15.2362
2019-12-06 03:00:00	5.7	22.2275	21.1626	13.2662	9.09717	12.4279	8.31547	18.0598	18.083
2019-12-06 03:15:00	5.7	22.1368	21.1739	13.2549	9.09717	12.4392	8.30414	18.7518	16.3037
2019-12-06 03:30:00	5.6	22.1708	21.2985	13.2549	9.15381	12.4279	8.31547	18.7518	16.6596
2019-12-06 03:45:00	5.6	22.1595	21.2079	13.2662	9.11983	12.4392	8.30414	18.4058	16.6596
2019-12-06 04:00:00	5.7	22.1822	21.2419	13.2776	9.11983	12.4279	8.30414	17.3678	17.0154
2019-12-06 04:15:00	5.6	22.1935	21.1512	13.2662	9.16514	12.4279	8.33813	17.7138	17.0154
2019-12-06 04:30:00	5.7	22.2275	21.3325	13.2662	9.17647	12.4279	8.3268	18.4058	17.0154
2019-12-06 04:45:00	5.7	22.1368	21.2532	13.2662	9.15381	12.4392	8.3268	18.7518	16.3037
2019-12-06 05:00:00	5.6	22.1029	21.1965	13.2776	9.15381	12.4392	8.3268	19.0977	16.6596
2019-12-06 05:15:00	5.7	22.1708	21.1852	13.2776	9.14249	12.4392	8.3268	19.0977	16.6596
2019-12-06 05:30:00	5.6	22.1708	21.1852	13.2662	9.14249	12.4392	8.29281	18.4058	16.6596
2019-12-06 05:45:00	5.6	22.1142	21.2532	13.2776	9.14249	12.4392	8.36078	18.0598	18.083
2019-12-06 06:00:00	5.6	22.0915	21.0153	13.2889	9.13116	12.4279	8.36078	17.3678	16.3037
2019-12-06 06:15:00	5.7	22.2048	21.2645	13.2776	9.15948	12.4392	8.33813	18.7518	17.3713
2019-12-06 06:30:00	5.7	22.2728	21.3098	13.2889	9.1878	12.4279	8.31547	17.3678	16.6596
2019-12-06 06:45:00	5.7	22.2048	21.2985	13.2889	9.17647	12.4392	8.36078	18.0598	15.592
2019-12-06 07:00:00	5.7	22.1255	21.3325	13.2776	9.14249	12.4392	8.27015	17.7138	17.0154
2019-12-06 07:15:00	5.6	22.1142	21.2305	13.2889	9.16514	12.4392	8.33813	17.7138	17.7271
2019-12-06 07:30:00	5.7	22.0236	21.2532	13.3002	9.1878	12.4279	8.31547	18.7518	18.7946
2019-12-06 07:45:00	5.7	21.9443	21.1059	13.2889	9.17647	12.4392	8.34946	17.7138	16.6596
2019-12-06 08:00:00	5.7	22.0349	21.1059	13.2889	9.14249	12.4279	8.30414	18.0598	16.6596
2019-12-06 08:15:00	5.7	22.2275	21.2419	13.3002	9.14249	12.4392	8.3268	19.0977	17.0154
2019-12-06 08:30:00	5.6	22.2388	21.2758	13.3116	9.13116	12.4619	8.29281	19.7897	15.9479
2019-12-06 08:45:00	5.7	21.9896	21.2079	13.3116	9.15381	12.4392	8.3268	19.0977	17.0154
2019-12-06 09:00:00	5.7	22.0462	21.2192	13.3229	9.17081	12.4506	8.3268	18.7518	18.083
2019-12-06 09:15:00	5.7	22.2048	21.2079	13.3229	9.1878	12.4506	8.33813	19.0977	17.0154
2019-12-06 09:30:00	5.6	22.1935	21.2419	13.3116	9.16514	12.4506	8.33813	18.4058	16.6596
2019-12-06 09:45:00	5.7	22.2275	21.1852	13.3116	9.21046	12.4392	8.33813	19.0977	18.4388
2019-12-06 10:00:00	5.7	22.1029	21.2872	13.3116	9.16514	12.4392	8.31547	17.0218	17.7271
2019-12-06 10:15:00	5.7	22.0349	21.1286	13.3116	9.19913	12.4392	8.34946	17.7138	18.7946
2019-12-06 10:30:00	5.7	22.1142	21.2192	13.3116	9.19913	12.4392	8.33813	17.0218	16.3037
2019-12-06 10:45:00	5.6	22.0462	21.1399	13.3116	9.19913	12.4392	8.30414	18.4058	17.0154
2019-12-06 11:00:00	5.7	22.1255	21.1399	13.3002	9.1878	12.4279	8.3268	18.0598	17.3713
2019-12-06 11:15:00	5.7	22.1029	21.2192	13.3002	9.17647	12.4279	8.36078	18.0598	17.7271
2019-12-06 11:30:00	5.7	22.1595	21.1852	13.3116	9.13116	12.4392	8.33813	19.0977	15.592
2019-12-06 11:45:00	5.7	22.0689	21.1399	13.3002	9.1085	12.4392	8.33813	18.0598	15.9479
2019-12-06 12:00:00	5.7	21.9329	21.1739	13.3002	9.1878	12.4166	8.3268	18.4058	15.9479
2019-12-06 12:15:00	5.7	22.0575	21.0946	13.3116	9.16514	12.4166	8.3268	17.3678	16.3037
2019-12-06 12:30:00	5.7	21.9103	21.1286	13.3116	9.1878	12.4279	8.3268	16.6758	18.083
2019-12-06 12:45:00	5.7	21.9556	21.0946	13.3116	9.14249	12.4166	8.37211	18.0598	15.9479
2019-12-06 13:00:00	5.7	22.0915	21.0946	13.3116	9.1878	12.4166	8.3268	17.7138	17.7271
2019-12-06 13:15:00	5.7	22.1255	21.1286	13.2889	9.17647	12.4279	8.34946	18.4058	15.9479
2019-12-06 13:30:00	5.7	22.0122	21.1626	13.3002	9.14249	12.4166	8.36078	17.7138	16.3037
2019-12-06 13:45:00	5.7	22.0122	21.2079	13.3002	9.15381	12.4052	8.36078	17.3678	15.592
2019-12-06 14:00:00	5.7	22.0462	21.1512	13.3002	9.17647	12.4279	8.33813	18.0598	17.0154
2019-12-06 14:15:00	5.7	22.0122	21.1739	13.3116	9.16514	12.4166	8.33813	17.7138	15.592
2019-12-06 14:30:00	5.7	22.1142	21.2532	13.3116	9.15381	12.4166	8.33813	18.4058	17.3713
2019-12-06 14:45:00	5.7	22.1142	21.2532	13.3116	9.14249	12.4392	8.33813	18.4058	17.3713
2019-12-06 15:00:00	5.7	22.1595	21.3098	13.3116	9.14249	12.4506	8.34946	19.0977	16.3037
2019-12-06 15:15:00	5.7	22.0349	21.3438	13.3116	9.11983	12.4506	8.31547	18.0598	16.6596
2019-12-06 15:30:00	5.7	22.2728	21.3212	13.3116	9.1085	12.4279	8.31547	18.4058	17.0154
2019-12-06 15:45:00	5.7	22.1935	21.3325	13.3342	9.14249	12.4392	8.3268	18.4058	17.7271
2019-12-06 16:00:00	5.7	22.2615	21.2985	13.3116	9.15381	12.4506	8.33813	17.0218	15.592
2019-12-06 16:15:00	5.7	22.1368	21.2419	13.3229	9.14249	12.4506	8.3268	17.3678	17.0154
2019-12-06 16:30:00	5.7	22.1822	21.3778	13.3229	9.1085	12.4506	8.3268	18.4058	18.083
2019-12-06 16:45:00	5.7	22.2388	21.2192	13.3229	9.13116	12.4506	8.33813	19.0977	15.9479
2019-12-06 17:00:00	5.7	22.2388	21.2758	13.3229	9.05185	12.4506	8.31547	18.7518	17.7271
2019-12-06 17:15:00	5.7	22.1595	21.2758	13.3342	9.1085	12.4506	8.3268	18.0598	16.6596
2019-12-06 17:30:00	5.7	22.0915	21.2419	13.3342	9.05185	12.4619	8.31547	17.7138	18.4388
2019-12-06 17:45:00	5.7	22.2162	21.2532	13.3342	9.1085	12.4506	8.34946	19.4437	17.0154
2019-12-06 18:00:00	5.7	22.1595	21.3212	13.3229	9.09717	12.4506	8.37211	17.7138	16.3037
2019-12-06 18:15:00	5.7	22.2615	21.2758	13.3229	9.11983	12.4392	8.36078	18.7518	16.6596
2019-12-06 18:30:00	5.7	22.2048	21.3438	13.3342	9.11983	12.4506	8.36078	18.7518	18.083
2019-12-06 18:45:00	5.7	22.2162	21.3665	13.3342	9.1085	12.4506	8.34946	19.0977	17.0154
2019-12-06 19:00:00	5.7	22.2048	21.2419	13.3342	9.09717	12.4506	8.33813	18.4058	17.0154
2019-12-06 19:15:00	5.7	22.2162	21.3325	13.3229	9.08584	12.4619	8.34946	19.0977	17.3713
2019-12-06 19:30:00	5.7	22.3974	21.4571	13.3342	9.13116	12.4732	8.33813	18.4058	17.3713
2019-12-06 19:45:00	5.7	22.4201	21.3778	13.3455	9.15381	12.4732	8.34946	19.0977	16.6596
2019-12-06 20:00:00	5.7	22.1595	21.4118	13.3455	9.11983	12.4619	8.37211	19.0977	17.3713
2019-12-06 20:15:00	5.7	22.1822	21.2872	13.3455	9.1085	12.4619	8.34946	18.7518	17.7271
2019-12-06 20:30:00	5.7	22.1368	21.3665	13.3455	9.07451	12.4506	8.37211	18.4058	16.3037
2019-12-06 20:45:00	5.8	22.1935	21.2985	13.3455	9.08584	12.4732	8.34946	17.3678	17.0154
2019-12-06 21:00:00	5.8	22.1935	21.3098	13.3455	9.1085	12.4845	8.38344	18.4058	17.0154
2019-12-06 21:15:00	5.8	22.2048	21.4345	13.3569	9.1085	12.4845	8.39477	18.7518	16.3037
2019-12-06 21:30:00	5.7	22.3521	21.3098	13.3569	9.1085	12.4959	8.38344	18.0598	17.3713
2019-12-06 21:45:00	5.8	22.2501	21.4118	13.3569	9.1085	12.4732	8.37211	17.7138	17.7271
2019-12-06 22:00:00	5.8	22.3748	21.4005	13.3682	9.09717	12.4845	8.39477	17.7138	17.7271
2019-12-06 22:15:00	5.8	22.2728	21.3438	13.3682	9.1085	12.4845	8.39477	17.3678	15.9479
2019-12-06 22:30:00	5.8	22.2841	21.3778	13.3682	9.07451	12.5185	8.39477	19.0977	15.9479
2019-12-06 22:45:00	5.8	22.3521	21.3891	13.3569	9.09717	12.4959	8.41743	19.4437	17.7271
2019-12-06 23:00:00	5.7	22.2841	21.3665	13.3569	9.11983	12.4845	8.38344	19.0977	15.9479
2019-12-06 23:15:00	5.8	22.1595	21.2758	13.3569	9.11983	12.4959	8.36078	18.0598	18.083
2019-12-06 23:30:00	5.8	22.2615	21.3778	13.3569	9.11983	12.4959	8.38344	18.7518	17.0154
2019-12-06 23:45:00	5.8	22.2615	21.4345	13.3569	9.11983	12.5072	8.34946	18.4058	18.083
2019-12-07 00:00:00	5.7	22.3521	21.4684	13.3795	9.14249	12.4959	8.34946	17.7138	16.3037
2019-12-07 00:15:00	5.7	22.1255	21.3778	13.3682	9.09717	12.5072	8.37211	18.7518	17.3713
2019-12-07 00:30:00	5.7	22.2841	21.4231	13.3682	9.11983	12.5072	8.36078	18.4058	17.3713
2019-12-07 00:45:00	5.7	22.2955	21.4005	13.3682	9.09717	12.5072	8.36078	18.7518	17.0154
2019-12-07 01:00:00	5.7	22.3748	21.4684	13.3569	9.07451	12.5072	8.34946	17.7138	15.9479
2019-12-07 01:15:00	5.7	22.3181	21.4118	13.3682	9.09717	12.5185	8.38344	18.4058	17.0154
2019-12-07 01:30:00	5.7	22.4314	21.4345	13.3569	9.11983	12.5299	8.34946	18.0598	16.6596
2019-12-07 01:45:00	5.7	22.2841	21.3665	13.3682	9.08584	12.4959	8.37211	19.4437	15.2362
2019-12-07 02:00:00	5.7	22.2048	21.2419	13.3795	9.14249	12.5072	8.37211	19.4437	17.7271
2019-12-07 02:15:00	5.7	22.2162	21.2645	13.3682	9.1085	12.5185	8.34946	17.0218	16.6596
2019-12-07 02:30:00	5.7	22.2048	21.2985	13.3569	9.15381	12.4959	8.38344	18.7518	15.9479
2019-12-07 02:45:00	5.7	22.1255	21.3212	13.3682	9.13116	12.5185	8.36078	19.0977	18.4388
2019-12-07 03:00:00	5.7	22.2615	21.4458	13.3682	9.15381	12.4959	8.37211	18.4058	18.083
2019-12-07 03:15:00	5.7	22.4087	21.3665	13.3682	9.16514	12.5185	8.37211	19.4437	17.7271
2019-12-07 03:30:00	5.7	22.2728	21.4118	13.3682	9.13116	12.5072	8.34946	18.7518	17.7271
2019-12-07 03:45:00	5.7	22.3521	21.4231	13.3682	9.11983	12.5185	8.34946	18.7518	17.7271
2019-12-07 04:00:00	5.7	22.3294	21.4458	13.3795	9.1878	12.5299	8.33813	18.0598	16.6596
2019-12-07 04:15:00	5.7	22.3748	21.5138	13.3795	9.1878	12.5185	8.38344	18.4058	17.0154
2019-12-07 04:30:00	5.7	22.4427	21.4911	13.3909	9.14249	12.5412	8.37211	19.7897	17.0154
2019-12-07 04:45:00	5.7	22.4087	21.4345	13.3909	9.21046	12.5299	8.36078	19.7897	16.3037
2019-12-07 05:00:00	5.7	22.4087	21.4231	13.3909	9.22179	12.5299	8.36078	17.3678	17.7271
2019-12-07 05:15:00	5.7	22.2955	21.4458	13.4022	9.17647	12.5185	8.34946	18.4058	18.083
2019-12-07 05:30:00	5.7	22.2275	21.4571	13.3909	9.16514	12.5299	8.34946	18.0598	16.3037
2019-12-07 05:45:00	5.7	22.2841	21.3665	13.3909	9.23312	12.5185	8.38344	17.7138	16.6596
2019-12-07 06:00:00	5.7	22.3068	21.3891	13.3909	9.1878	12.5299	8.36078	18.0598	17.3713
2019-12-07 06:15:00	5.7	22.1822	21.4345	13.3909	9.22179	12.5072	8.37211	18.0598	16.3037
2019-12-07 06:30:00	5.7	22.3974	21.4231	13.4022	9.23312	12.5299	8.36078	18.4058	17.7271
2019-12-07 06:45:00	5.7	22.3181	21.3551	13.4022	9.24445	12.5185	8.37211	18.7518	18.083
2019-12-07 07:00:00	5.7	22.2501	21.4005	13.4022	9.23312	12.5185	8.34946	19.0977	19.1505
2019-12-07 07:15:00	5.7	22.3634	21.4458	13.4022	9.22179	12.5185	8.36078	18.0598	17.3713
2019-12-07 07:30:00	5.7	22.4427	21.4005	13.4022	9.23312	12.5185	8.37211	17.3678	17.0154
2019-12-07 07:45:00	5.7	22.2275	21.4684	13.3909	9.22179	12.5185	8.31547	18.7518	18.7946
2019-12-07 08:00:00	5.7	22.2955	21.3438	13.4022	9.23312	12.5072	8.33813	18.0598	16.3037
2019-12-07 08:15:00	5.7	22.3181	21.4911	13.4022	9.1878	12.5185	8.36078	18.0598	18.083
2019-12-07 08:30:00	5.7	22.2501	21.3212	13.4022	9.17647	12.5072	8.34946	18.4058	17.3713
2019-12-07 08:45:00	5.7	22.2501	21.3551	13.4022	9.24445	12.5185	8.34946	17.0218	17.3713
2019-12-07 09:00:00	5.7	22.1822	21.3891	13.4135	9.1878	12.5072	8.31547	17.3678	18.7946
2019-12-07 09:15:00	5.7	22.2728	21.2079	13.3909	9.25578	12.5185	8.33813	19.0977	16.6596
2019-12-07 09:30:00	5.7	22.1029	21.3325	13.3795	9.22179	12.4845	8.33813	18.0598	18.4388
2019-12-07 09:45:00	5.7	22.2728	21.4005	13.4022	9.19913	12.4959	8.34946	17.3678	16.6596
2019-12-07 10:00:00	5.7	22.1935	21.3891	13.3795	9.23312	12.5185	8.33813	18.4058	19.1505
2019-12-07 10:15:00	5.7	22.3294	21.3212	13.4022	9.22179	12.4959	8.33813	19.4437	17.3713
2019-12-07 10:30:00	5.7	22.0575	21.4231	13.3909	9.25578	12.4959	8.36078	17.3678	17.0154
2019-12-07 10:45:00	5.7	22.2841	21.2758	13.4022	9.26711	12.5072	8.33813	18.0598	18.7946
2019-12-07 11:00:00	5.7	22.1708	21.2758	13.4022	9.24445	12.5072	8.33813	18.0598	17.0154
2019-12-07 11:15:00	5.7	22.1368	21.3551	13.3909	9.23312	12.4845	8.34946	18.0598	17.0154
2019-12-07 11:30:00	5.7	22.2955	21.2645	13.3909	9.16514	12.4959	8.34946	17.7138	18.083
2019-12-07 11:45:00	5.7	22.2388	21.3438	13.4022	9.24445	12.4845	8.34946	18.4058	17.3713
2019-12-07 12:00:00	5.7	22.2615	21.2532	13.4022	9.1878	12.4845	8.33813	18.0598	16.3037
2019-12-07 12:15:00	5.7	22.1595	21.2758	13.3795	9.22179	12.4732	8.34946	17.7138	18.083
2019-12-07 12:30:00	5.7	22.2501	21.3778	13.3795	9.21046	12.4959	8.3268	18.4058	17.7271
2019-12-07 12:45:00	5.7	22.1595	21.2985	13.3795	9.21046	12.4959	8.34946	18.0598	17.7271
2019-12-07 13:00:00	5.7	22.1935	21.3098	13.3909	9.24445	12.4732	8.34946	18.7518	17.7271
2019-12-07 13:15:00	5.7	22.1595	21.3212	13.3795	9.25578	12.4732	8.36078	19.0977	18.083
2019-12-07 13:30:00	5.7	22.3408	21.3778	13.3909	9.22179	12.4845	8.33813	17.0218	19.5063
2019-12-07 13:45:00	5.7	22.1482	21.3778	13.3909	9.23312	12.4845	8.34946	18.4058	18.083
2019-12-07 14:00:00	5.7	22.3408	21.4231	13.4022	9.16514	12.4845	8.3268	17.7138	18.083
2019-12-07 14:15:00	5.7	22.3294	21.4118	13.4022	9.21046	12.4959	8.3268	18.0598	18.7946
2019-12-07 14:30:00	5.7	22.3861	21.4571	13.3909	9.23312	12.5072	8.34946	18.7518	17.3713
2019-12-07 14:45:00	5.7	22.3634	21.4345	13.3909	9.23312	12.4959	8.33813	18.0598	17.7271
2019-12-07 15:00:00	5.7	22.1822	21.3551	13.3909	9.24445	12.4959	8.33813	18.0598	16.6596
2019-12-07 15:15:00	5.7	22.1595	21.4005	13.4022	9.1878	12.4845	8.36078	18.0598	15.9479
2019-12-07 15:30:00	5.7	22.1935	21.4231	13.3909	9.22179	12.4959	8.38344	18.0598	16.3037
2019-12-07 15:45:00	5.7	22.2728	21.4005	13.3909	9.23312	12.4959	8.34946	18.4058	17.3713
2019-12-07 16:00:00	5.7	22.2955	21.3551	13.4022	9.24445	12.4959	8.33813	18.0598	18.7946
2019-12-07 16:15:00	5.7	22.3068	21.4345	13.3909	9.24445	12.5072	8.33813	18.7518	17.3713
2019-12-07 16:30:00	5.7	22.2728	21.3438	13.4022	9.24445	12.4959	8.3268	20.4817	17.0154
2019-12-07 16:45:00	5.7	22.2841	21.3438	13.4022	9.24445	12.4959	8.34946	17.0218	17.3713
2019-12-07 17:00:00	5.7	22.1822	21.2758	13.3909	9.25578	12.5072	8.37211	17.3678	18.4388
2019-12-07 17:15:00	5.7	22.1822	21.2532	13.3909	9.22179	12.4959	8.33813	18.7518	18.7946
2019-12-07 17:30:00	5.7	22.1822	21.2758	13.4022	9.25578	12.5072	8.33813	18.4058	17.3713
2019-12-07 17:45:00	5.7	22.1935	21.2192	13.3795	9.24445	12.4732	8.34946	17.3678	18.4388
2019-12-07 18:00:00	5.7	22.2275	21.2758	13.3909	9.22179	12.4732	8.37211	19.0977	17.7271
2019-12-07 18:15:00	5.7	22.0915	21.2532	13.3909	9.21046	12.4732	8.36078	18.7518	18.4388
2019-12-07 18:30:00	5.7	22.1142	21.2985	13.3795	9.25578	12.4732	8.36078	18.4058	18.083
2019-12-07 18:45:00	5.7	22.1708	21.2758	13.3682	9.19913	12.4732	8.3268	19.0977	19.1505
2019-12-07 19:00:00	5.7	22.1029	21.2419	13.3682	9.22179	12.4845	8.37211	18.0598	19.1505
2019-12-07 19:15:00	5.7	22.1368	21.2532	13.3795	9.22179	12.4845	8.36078	17.3678	15.9479
2019-12-07 19:30:00	5.8	22.1029	21.2305	13.3909	9.24445	12.4732	8.3268	19.4437	17.7271
2019-12-07 19:45:00	5.8	22.2955	21.3778	13.3795	9.25578	12.4732	8.3268	18.7518	16.3037
2019-12-07 20:00:00	5.7	22.2162	21.3325	13.3909	9.24445	12.4845	8.37211	17.0218	17.7271
2019-12-07 20:15:00	5.8	22.3181	21.4005	13.3909	9.19913	12.4845	8.34946	18.0598	16.6596
2019-12-07 20:30:00	5.7	22.2841	21.4005	13.3795	9.24445	12.4845	8.37211	18.0598	15.2362
2019-12-07 20:45:00	5.7	22.2955	21.3551	13.3909	9.22179	12.4845	8.3268	18.4058	16.3037
2019-12-07 21:00:00	5.8	22.3634	21.4005	13.3909	9.25578	12.5072	8.38344	18.7518	17.3713
2019-12-07 21:15:00	5.8	22.3294	21.3438	13.3795	9.22179	12.5072	8.37211	20.1357	17.3713
2019-12-07 21:30:00	5.7	22.3521	21.4571	13.3909	9.27843	12.4959	8.36078	18.7518	18.4388
2019-12-07 21:45:00	5.8	22.4201	21.4458	13.4022	9.24445	12.4959	8.36078	18.4058	16.3037
2019-12-07 22:00:00	5.8	22.4314	21.4005	13.4022	9.21046	12.4959	8.37211	18.7518	14.1687
2019-12-07 22:15:00	5.7	22.2955	21.4005	13.3909	9.25578	12.5072	8.37211	18.4058	17.0154
2019-12-07 22:30:00	5.7	22.2955	21.4345	13.3909	9.23312	12.5185	8.39477	19.0977	17.0154
2019-12-07 22:45:00	5.8	22.1142	21.3098	13.3909	9.21046	12.4845	8.39477	17.7138	16.3037
2019-12-07 23:00:00	5.7	22.0009	21.2985	13.3909	9.23312	12.4845	8.38344	17.3678	17.7271
2019-12-07 23:15:00	5.7	22.2048	21.3325	13.3795	9.22179	12.4959	8.39477	19.0977	16.6596
2019-12-07 23:30:00	5.7	22.2275	21.3665	13.3909	9.21046	12.4845	8.37211	18.4058	17.0154
2019-12-07 23:45:00	5.7	22.2048	21.2305	13.3909	9.26711	12.4959	8.39477	18.7518	15.9479
2019-12-08 00:00:00	5.7	22.3748	21.3665	13.3909	9.25578	12.4845	8.37211	18.0598	17.0154
2019-12-08 00:15:00	5.7	22.2615	21.3212	13.3909	9.22179	12.4845	8.38344	18.0598	17.3713
2019-12-08 00:30:00	5.7	22.1935	21.4231	13.3795	9.22179	12.4959	8.38344	18.4058	17.0154
2019-12-08 00:45:00	5.8	22.3068	21.5024	13.3909	9.21046	12.5072	8.37211	18.7518	17.0154
2019-12-08 01:00:00	5.7	22.2955	21.2872	13.3795	9.25578	12.5072	8.37211	17.3678	17.0154
2019-12-08 01:15:00	5.7	22.2615	21.4005	13.3909	9.23312	12.4845	8.39477	18.4058	17.7271
2019-12-08 01:30:00	5.7	22.3408	21.3325	13.4022	9.25578	12.4959	8.37211	17.7138	18.083
2019-12-08 01:45:00	5.7	22.2275	21.4798	13.3909	9.24445	12.4959	8.34946	18.0598	18.4388
2019-12-08 02:00:00	5.7	22.2048	21.3778	13.3909	9.22179	12.4959	8.36078	19.0977	18.083
2019-12-08 02:15:00	5.7	22.2275	21.2532	13.4022	9.26711	12.5072	8.34946	18.0598	17.7271
2019-12-08 02:30:00	5.7	22.2728	21.4231	13.4022	9.22179	12.5072	8.36078	19.0977	16.6596
2019-12-08 02:45:00	5.7	22.2841	21.3551	13.4022	9.24445	12.4959	8.36078	18.7518	18.4388
2019-12-08 03:00:00	5.7	22.2728	21.4571	13.4022	9.19913	12.4959	8.37211	19.4437	18.4388
2019-12-08 03:15:00	5.7	22.2841	21.5138	13.4135	9.23312	12.4959	8.36078	18.7518	18.4388
2019-12-08 03:30:00	5.7	22.2728	21.3551	13.4022	9.25578	12.4959	8.38344	18.4058	17.7271
2019-12-08 03:45:00	5.7	22.3294	21.4005	13.4135	9.19913	12.5185	8.34946	19.0977	16.6596
2019-12-08 04:00:00	5.7	22.3068	21.3778	13.4022	9.19913	12.4959	8.36078	18.4058	18.7946
2019-12-08 04:15:00	5.7	22.3861	21.4231	13.4022	9.24445	12.5185	8.34946	18.4058	16.3037
2019-12-08 04:30:00	5.6	22.2388	21.3778	13.4022	9.24445	12.5072	8.31547	17.0218	17.7271
2019-12-08 04:45:00	5.7	22.2955	21.4458	13.4135	9.22179	12.5072	8.3268	17.7138	14.8804
2019-12-08 05:00:00	5.7	22.3181	21.4345	13.4135	9.24445	12.5072	8.33813	18.4058	17.7271
2019-12-08 05:15:00	5.7	22.3634	21.3325	13.4022	9.23312	12.4959	8.34946	19.0977	16.3037
2019-12-08 05:30:00	5.7	22.3861	21.4118	13.4022	9.21046	12.4959	8.36078	17.7138	17.7271
2019-12-08 05:45:00	5.7	22.2728	21.4118	13.4022	9.22179	12.5072	8.31547	18.4058	19.1505
2019-12-08 06:00:00	5.7	22.2275	21.5024	13.4135	9.24445	12.5072	8.34946	19.7897	15.9479
2019-12-08 06:15:00	5.7	22.3294	21.3891	13.4022	9.17647	12.5072	8.33813	18.0598	15.9479
2019-12-08 06:30:00	5.7	22.3521	21.5138	13.4022	9.22179	12.4959	8.3268	18.0598	19.8622
2019-12-08 06:45:00	5.7	22.3408	21.3212	13.4135	9.23312	12.4959	8.33813	17.3678	17.3713
2019-12-08 07:00:00	5.7	22.2955	21.4798	13.3909	9.23312	12.5072	8.29281	17.7138	18.083
2019-12-08 07:15:00	5.7	22.2841	21.5024	13.3909	9.23312	12.5072	8.33813	18.4058	17.3713
2019-12-08 07:30:00	5.7	22.3861	21.5591	13.3909	9.21046	12.5072	8.36078	19.0977	18.083
2019-12-08 07:45:00	5.7	22.4541	21.5138	13.4022	9.22179	12.5072	8.33813	18.7518	19.1505
2019-12-08 08:00:00	5.7	22.4427	21.3778	13.4022	9.19913	12.5072	8.34946	19.0977	15.9479
2019-12-08 08:15:00	5.7	22.3974	21.5251	13.4135	9.16514	12.5185	8.36078	17.0218	17.0154
2019-12-08 08:30:00	5.7	22.3068	21.5024	13.4022	9.17647	12.5072	8.36078	18.4058	18.4388
2019-12-08 08:45:00	5.7	22.4087	21.5591	13.4135	9.19913	12.5185	8.34946	18.4058	18.7946
2019-12-08 09:00:00	5.7	22.4087	21.4458	13.4135	9.22179	12.4959	8.33813	18.4058	18.083
2019-12-08 09:15:00	5.7	22.2955	21.3891	13.4135	9.21046	12.5072	8.36078	18.7518	17.3713
2019-12-08 09:30:00	5.7	22.3748	21.5251	13.4022	9.17647	12.5072	8.33813	18.4058	18.7946
2019-12-08 09:45:00	5.7	22.3294	21.4231	13.4135	9.21046	12.5185	8.3268	20.1357	16.3037
2019-12-08 10:00:00	5.7	22.3861	21.3665	13.4135	9.19913	12.5072	8.36078	17.3678	18.7946
2019-12-08 10:15:00	5.7	22.1935	21.4118	13.4022	9.19913	12.5072	8.37211	17.7138	17.3713
2019-12-08 10:30:00	5.7	22.3748	21.4231	13.3909	9.15381	12.5072	8.33813	17.3678	17.7271
2019-12-08 10:45:00	5.7	22.2048	21.3212	13.4022	9.19913	12.4959	8.34946	19.7897	17.3713
2019-12-08 11:00:00	5.7	22.3181	21.3438	13.3909	9.16514	12.4959	8.34946	18.7518	18.083
2019-12-08 11:15:00	5.7	22.2275	21.3665	13.4022	9.16514	12.4959	8.34946	18.4058	18.7946
2019-12-08 11:30:00	5.7	22.1708	21.2419	13.3795	9.16514	12.4845	8.36078	17.0218	17.3713
2019-12-08 11:45:00	5.7	22.3181	21.2872	13.3682	9.21046	12.4845	8.37211	18.7518	17.0154
2019-12-08 12:00:00	5.7	22.2841	21.3098	13.3795	9.15381	12.4732	8.33813	18.0598	17.7271
2019-12-08 12:15:00	5.7	22.2275	21.3551	13.3569	9.19913	12.4732	8.38344	18.0598	18.083
2019-12-08 12:30:00	5.7	22.1935	21.2532	13.3569	9.1878	12.4732	8.34946	16.6758	17.7271
2019-12-08 12:45:00	5.7	22.1368	21.3665	13.3569	9.16514	12.4732	8.33813	19.0977	17.3713
2019-12-08 13:00:00	5.7	22.1708	21.3438	13.3569	9.17647	12.4732	8.34946	17.7138	17.7271
2019-12-08 13:15:00	5.7	22.2162	21.4345	13.3682	9.17647	12.4732	8.38344	18.4058	17.7271
2019-12-08 13:30:00	5.7	22.2388	21.3665	13.3455	9.14249	12.4732	8.37211	17.7138	18.083
2019-12-08 13:45:00	5.7	22.1935	21.3665	13.3569	9.14249	12.4619	8.37211	17.7138	16.3037
2019-12-08 14:00:00	5.7	22.1708	21.3212	13.3569	9.15381	12.4732	8.36078	18.4058	15.9479
2019-12-08 14:15:00	5.7	22.1708	21.4118	13.3569	9.1878	12.4732	8.37211	19.0977	17.7271
2019-12-08 14:30:00	5.7	22.1935	21.2872	13.3455	9.15381	12.4732	8.37211	17.3678	17.0154
2019-12-08 14:45:00	5.7	22.3294	21.3665	13.3342	9.16514	12.4845	8.36078	19.0977	17.3713
2019-12-08 15:00:00	5.7	22.1708	21.3891	13.3455	9.15381	12.4732	8.37211	17.7138	17.7271
2019-12-08 15:15:00	5.7	22.2388	21.3098	13.3455	9.15381	12.4619	8.34946	19.0977	17.3713
2019-12-08 15:30:00	5.7	22.1708	21.3098	13.3569	9.16514	12.4732	8.37211	19.0977	16.3037
2019-12-08 15:45:00	5.7	22.2162	21.4005	13.3455	9.15381	12.4619	8.33813	18.0598	16.6596
2019-12-08 16:00:00	5.7	22.2615	21.4345	13.3455	9.13116	12.4732	8.34946	18.0598	17.0154
2019-12-08 16:15:00	5.7	22.3181	21.3891	13.3455	9.14249	12.4619	8.33813	17.7138	17.0154
2019-12-08 16:30:00	5.7	22.2728	21.5024	13.3455	9.14249	12.4619	8.36078	20.1357	16.6596
2019-12-08 16:45:00	5.7	22.1482	21.3325	13.3342	9.14249	12.4845	8.36078	18.7518	17.0154
2019-12-08 17:00:00	5.7	22.1935	21.3891	13.3342	9.13116	12.4732	8.3268	18.7518	19.5063
2019-12-08 17:15:00	5.7	22.2501	21.3325	13.3342	9.1085	12.4619	8.3268	17.3678	17.3713
2019-12-08 17:30:00	5.7	22.1935	21.2985	13.3342	9.13116	12.4506	8.34946	18.0598	17.3713
2019-12-08 17:45:00	5.7	22.1708	21.3891	13.3229	9.09717	12.4506	8.34946	17.7138	16.3037
2019-12-08 18:00:00	5.7	22.1822	21.2872	13.3342	9.14249	12.4619	8.37211	18.4058	18.083
2019-12-08 18:15:00	5.7	22.1822	21.2532	13.3229	9.1085	12.4506	8.3268	17.0218	18.7946
2019-12-08 18:30:00	5.7	22.1368	21.2872	13.3229	9.11983	12.4506	8.3268	19.7897	16.6596
2019-12-08 18:45:00	5.7	22.1822	21.1399	13.3002	9.13116	12.4392	8.33813	18.7518	18.4388
2019-12-08 19:00:00	5.7	22.1255	21.1739	13.3116	9.08584	12.4506	8.29281	18.7518	18.083
2019-12-08 19:15:00	5.6	22.1255	21.1286	13.3116	9.09717	12.4392	8.31547	18.0598	18.7946
2019-12-08 19:30:00	5.6	22.0575	21.2305	13.3229	9.08584	12.4392	8.28148	18.7518	18.083
2019-12-08 19:45:00	5.6	22.1935	21.3438	13.3229	9.06318	12.4392	8.31547	18.0598	17.0154
2019-12-08 20:00:00	5.6	22.1935	21.2419	13.3116	9.07451	12.4392	8.29281	18.0598	16.6596
2019-12-08 20:15:00	5.7	22.1935	21.4005	13.3116	9.05185	12.4392	8.31547	18.7518	17.7271
2019-12-08 20:30:00	5.6	22.1255	21.2532	13.3229	9.06318	12.4279	8.27015	18.4058	19.8622
2019-12-08 20:45:00	5.6	22.2728	21.3212	13.3116	9.07451	12.4392	8.29281	18.0598	18.4388
2019-12-08 21:00:00	5.6	22.2955	21.3778	13.3116	9.06318	12.4279	8.29281	18.0598	16.3037
2019-12-08 21:15:00	5.6	22.3068	21.4345	13.3116	9.06318	12.4392	8.29281	19.4437	17.7271
2019-12-08 21:30:00	5.7	22.1708	21.3438	13.3116	9.06318	12.4392	8.29281	19.7897	17.3713
2019-12-08 21:45:00	5.7	22.3408	21.4231	13.3229	9.06318	12.4506	8.28148	18.0598	18.7946
2019-12-08 22:00:00	5.7	22.3294	21.4798	13.3116	9.08584	12.4506	8.28148	18.7518	17.7271
2019-12-08 22:15:00	5.7	22.2728	21.4911	13.3116	9.09717	12.4279	8.31547	19.4437	18.083
2019-12-08 22:30:00	5.7	22.3974	21.4571	13.3116	9.04053	12.4392	8.30414	19.4437	17.7271
2019-12-08 22:45:00	5.7	22.1029	21.2872	13.3116	9.09717	12.4392	8.30414	18.7518	18.083
2019-12-08 23:00:00	5.7	22.1822	21.2758	13.3002	9.0292	12.4392	8.30414	19.0977	19.5063
2019-12-08 23:15:00	5.6	22.2275	21.3778	13.3002	9.0292	12.4279	8.29281	18.4058	17.7271
2019-12-08 23:30:00	5.6	22.3521	21.4571	13.2776	9.04053	12.4506	8.28148	19.0977	15.2362
2019-12-08 23:45:00	5.7	22.2728	21.4118	13.3116	9.06318	12.4506	8.29281	19.0977	19.1505
2019-12-09 00:00:00	5.7	22.2048	21.3325	13.3002	9.07451	12.4392	8.30414	19.0977	17.7271
2019-12-09 00:15:00	5.6	22.3068	21.4345	13.3002	9.0292	12.4506	8.28148	19.0977	18.4388
2019-12-09 00:30:00	5.7	22.2048	21.3891	13.2889	9.04053	12.4392	8.29281	18.0598	15.2362
2019-12-09 00:45:00	5.6	22.2048	21.2192	13.2889	9.06318	12.4279	8.30414	18.4058	15.9479
2019-12-09 01:00:00	5.6	22.1595	21.3325	13.2889	9.04053	12.4166	8.29281	18.4058	18.083
2019-12-09 01:15:00	5.6	22.1482	21.2645	13.2776	9.04053	12.4279	8.30414	18.0598	19.1505
2019-12-09 01:30:00	5.6	22.2162	21.3891	13.2776	9.04053	12.4166	8.28148	18.7518	18.083
2019-12-09 01:45:00	5.6	22.1935	21.2758	13.2889	9.06318	12.4279	8.28148	19.0977	18.4388
2019-12-09 02:00:00	5.6	22.2048	21.2758	13.2776	9.0292	12.4279	8.29281	17.7138	17.3713
2019-12-09 02:15:00	5.6	22.2501	21.3438	13.2776	9.01787	12.4166	8.2475	18.7518	18.4388
2019-12-09 02:30:00	5.6	22.3294	21.2758	13.2776	9.0292	12.4166	8.28148	18.0598	18.7946
2019-12-09 02:45:00	5.6	22.1822	21.2985	13.2662	9.00654	12.4279	8.27015	18.7518	17.7271
2019-12-09 03:00:00	5.6	22.0575	21.3438	13.2776	8.98388	12.4279	8.25882	18.7518	17.7271
2019-12-09 03:15:00	5.5	22.3294	21.3325	13.2776	8.99521	12.4166	8.21351	17.7138	17.7271
2019-12-09 03:30:00	5.5	22.2841	21.4571	13.2776	8.94989	12.4166	8.17952	18.4058	19.8622
2019-12-09 03:45:00	5.6	22.2728	21.4118	13.2662	8.93856	12.4392	8.20218	19.0977	18.083
2019-12-09 04:00:00	5.6	22.2162	21.4231	13.2776	8.93856	12.4166	8.20218	18.0598	17.7271
2019-12-09 04:15:00	5.5	22.2955	21.2985	13.2662	8.96122	12.4279	8.19085	17.7138	18.7946
2019-12-09 04:30:00	5.5	22.3068	21.3551	13.2662	8.94989	12.4166	8.17952	18.7518	19.5063
2019-12-09 04:45:00	5.6	22.2048	21.4345	13.2662	8.93856	12.4052	8.19085	18.7518	17.7271
2019-12-09 05:00:00	5.6	22.2841	21.3778	13.2549	8.92723	12.4166	8.17952	18.4058	17.7271
2019-12-09 05:15:00	5.6	22.2388	21.3778	13.2549	8.97255	12.4166	8.21351	18.0598	17.0154
2019-12-09 05:30:00	5.6	22.2841	21.3098	13.2549	8.98388	12.3939	8.20218	18.4058	17.0154
2019-12-09 05:45:00	5.6	22.3068	21.3551	13.2549	8.97255	12.3939	8.23617	17.7138	16.3037
2019-12-09 06:00:00	5.6	22.3181	21.3891	13.2549	8.94989	12.4052	8.21351	18.7518	17.3713
2019-12-09 06:15:00	5.6	22.1935	21.4118	13.2323	8.97255	12.3939	8.22484	19.0977	17.7271
2019-12-09 06:30:00	5.6	22.2162	21.3551	13.2323	8.94989	12.3939	8.21351	18.7518	18.4388
2019-12-09 06:45:00	5.6	22.1368	21.2419	13.2323	8.97255	12.3826	8.21351	19.0977	16.3037
2019-12-09 07:00:00	5.6	22.0122	21.2079	13.2209	8.94989	12.3826	8.19085	17.7138	19.8622
2019-12-09 07:15:00	5.6	22.2162	21.1512	13.1983	8.94989	12.3713	8.23617	19.4437	18.7946
2019-12-09 07:30:00	5.6	22.0575	21.0946	13.2096	8.94989	12.3599	8.22484	17.3678	19.1505
2019-12-09 07:45:00	5.6	21.9443	21.1172	13.1869	8.92723	12.3826	8.23617	17.3678	18.083
2019-12-09 08:00:00	5.6	21.9216	21.0153	13.1869	8.93856	12.3486	8.21351	18.0598	20.218
2019-12-09 08:15:00	5.6	22.0122	21.0606	13.1643	8.97255	12.3486	8.21351	17.0218	16.3037
2019-12-09 08:30:00	5.6	22.0462	21.0719	13.1756	8.96122	12.3486	8.20218	19.0977	17.0154
2019-12-09 08:45:00	5.6	21.9782	21.1399	13.1643	8.94989	12.3259	8.22484	17.0218	18.083
2019-12-09 09:00:00	5.6	21.9556	21.0946	13.1643	8.94989	12.3259	8.23617	18.4058	17.7271
2019-12-09 09:15:00	5.6	21.9216	21.0039	13.153	8.97255	12.3259	8.20218	17.3678	17.3713
2019-12-09 09:30:00	5.6	21.9329	20.9473	13.1416	8.93856	12.3146	8.25882	17.7138	17.7271
2019-12-09 09:45:00	5.6	22.0462	21.0719	13.153	8.93856	12.3146	8.20218	18.4058	17.7271
2019-12-09 10:00:00	5.6	22.0689	21.0833	13.1416	8.93856	12.3033	8.20218	17.7138	18.4388
2019-12-09 10:15:00	5.6	21.9669	21.1059	13.1416	8.92723	12.3259	8.19085	18.4058	18.083
2019-12-09 10:30:00	5.6	21.9782	21.1059	13.1303	8.91591	12.3033	8.21351	18.4058	17.7271
2019-12-09 10:45:00	5.6	21.9443	21.0606	13.1416	8.92723	12.3033	8.22484	18.4058	18.4388
2019-12-09 11:00:00	5.6	22.0236	21.0946	13.1303	8.90458	12.3146	8.17952	18.4058	16.3037
2019-12-09 11:15:00	5.6	22.0122	21.1626	13.1416	8.89325	12.3033	8.20218	18.0598	18.4388
2019-12-09 11:30:00	5.6	22.0462	21.0946	13.1303	8.90458	12.3033	8.19085	18.4058	18.4388
2019-12-09 11:45:00	5.6	22.0575	21.1172	13.119	8.89325	12.2919	8.19085	19.0977	18.7946
2019-12-09 12:00:00	5.6	21.9443	21.0606	13.119	8.90458	12.3033	8.19085	18.7518	17.7271
2019-12-09 12:15:00	5.6	22.0122	21.1172	13.1303	8.88192	12.3033	8.17952	18.4058	17.7271
2019-12-09 12:30:00	5.6	21.7743	21.1172	13.119	8.91591	12.2919	8.19085	17.3678	17.0154
2019-12-09 12:45:00	5.6	22.0122	21.1852	13.119	8.89325	12.3033	8.19085	18.4058	18.083
2019-12-09 13:00:00	5.6	21.9103	21.1399	13.1303	8.90458	12.2919	8.17952	18.4058	17.0154
2019-12-09 13:15:00	5.6	22.0462	21.0719	13.119	8.84793	12.3033	8.17952	17.7138	17.7271
2019-12-09 13:30:00	5.6	21.8536	21.0833	13.1076	8.87059	12.2919	8.14553	18.0598	17.0154
2019-12-09 13:45:00	5.6	21.9556	21.0493	13.119	8.90458	12.2919	8.19085	18.0598	17.7271
2019-12-09 14:00:00	5.6	22.0349	21.1399	13.119	8.89325	12.2919	8.20218	19.4437	15.592
2019-12-09 14:15:00	5.6	21.9669	21.0266	13.1076	8.8366	12.2919	8.20218	18.4058	16.6596
2019-12-09 14:30:00	5.6	22.0915	21.0266	13.1076	8.90458	12.2806	8.17952	19.4437	18.7946
2019-12-09 14:45:00	5.6	21.7517	21.0266	13.119	8.89325	12.3033	8.17952	19.7897	17.7271
2019-12-09 15:00:00	5.6	22.0122	21.1965	13.0963	8.84793	12.3033	8.17952	18.7518	15.9479
2019-12-09 15:15:00	5.6	22.1368	21.1852	13.1076	8.87059	12.3033	8.17952	18.0598	16.3037
2019-12-09 15:30:00	5.7	22.0009	21.1286	13.119	8.87059	12.3033	8.16819	19.4437	17.3713
2019-12-09 15:45:00	5.6	21.9216	21.1059	13.1303	8.88192	12.3033	8.15686	18.7518	15.9479
2019-12-09 16:00:00	5.7	22.1255	21.1739	13.119	8.80262	12.2806	8.1342	18.0598	20.218
2019-12-09 16:15:00	5.6	21.9443	21.1512	13.119	8.85926	12.2919	8.11155	19.0977	18.4388
2019-12-09 16:30:00	5.5	22.0915	21.1739	13.119	8.81395	12.2919	8.10022	17.7138	19.5063
2019-12-09 16:45:00	5.6	22.1029	21.0833	13.1076	8.81395	12.2806	8.06623	17.3678	19.5063
2019-12-09 17:00:00	5.6	22.0009	21.0833	13.1076	8.81395	12.2806	8.12288	17.7138	17.7271
2019-12-09 17:15:00	5.6	21.8536	21.0266	13.1076	8.81395	12.2919	8.06623	19.4437	17.7271
2019-12-09 17:30:00	5.6	21.8423	21.0266	13.1076	8.77996	12.2919	8.11155	18.4058	19.8622
2019-12-09 17:45:00	5.6	21.8423	21.1286	13.0963	8.76863	12.2693	8.07756	18.0598	17.3713
2019-12-09 18:00:00	5.5	21.8989	21.0153	13.0963	8.80262	12.2693	8.06623	18.0598	19.5063
2019-12-09 18:15:00	5.5	21.8763	21.1059	13.0963	8.80262	12.258	8.10022	18.7518	15.9479
2019-12-09 18:30:00	5.6	21.9443	21.0833	13.085	8.80262	12.258	8.07756	19.0977	18.4388
2019-12-09 18:45:00	5.6	21.8989	21.0379	13.0736	8.77996	12.2466	8.07756	18.4058	19.1505
2019-12-09 19:00:00	5.6	21.9329	21.0379	13.0736	8.80262	12.258	8.07756	18.7518	18.7946
2019-12-09 19:15:00	5.6	21.8989	21.1286	13.1076	8.79129	12.2466	8.06623	19.0977	17.0154
2019-12-09 19:30:00	5.6	21.9443	21.1512	13.085	8.81395	12.2466	8.07756	18.7518	16.3037
2019-12-09 19:45:00	5.5	22.0689	21.2079	13.085	8.76863	12.2466	8.07756	18.4058	18.7946
2019-12-09 20:00:00	5.6	21.8763	21.1965	13.085	8.79129	12.258	8.08889	17.3678	17.3713
2019-12-09 20:15:00	5.6	22.0689	21.3212	13.1076	8.77996	12.2693	8.06623	18.7518	16.6596
2019-12-09 20:30:00	5.6	22.1029	21.2079	13.0963	8.76863	12.2693	8.08889	18.7518	17.7271
2019-12-09 20:45:00	5.6	22.0009	21.2305	13.0963	8.80262	12.258	8.07756	19.0977	18.4388
2019-12-09 21:00:00	5.6	22.1029	21.2305	13.0963	8.74597	12.2466	8.11155	17.7138	17.3713
2019-12-09 21:15:00	5.6	22.0915	21.2305	13.1076	8.7573	12.258	8.10022	18.7518	17.0154
2019-12-09 21:30:00	5.6	22.0462	21.3325	13.1076	8.82527	12.258	8.08889	18.0598	18.4388
2019-12-09 21:45:00	5.6	22.2048	21.3098	13.0963	8.79129	12.2693	8.08889	17.3678	18.083
2019-12-09 22:00:00	5.6	22.1482	21.2079	13.085	8.81395	12.258	8.10022	17.7138	17.0154
2019-12-09 22:15:00	5.6	21.8763	21.1626	13.085	8.80262	12.258	8.11155	19.0977	17.7271
2019-12-09 22:30:00	5.6	21.9216	21.1059	13.085	8.77996	12.258	8.08889	18.4058	14.8804
2019-12-09 22:45:00	5.6	22.0802	21.1286	13.0736	8.81395	12.2466	8.12288	19.4437	16.6596
2019-12-09 23:00:00	5.6	22.0802	21.1286	13.0736	8.80262	12.258	8.11155	19.0977	18.7946
2019-12-09 23:15:00	5.6	22.0349	21.1286	13.0736	8.77996	12.2466	8.11155	18.0598	18.7946
2019-12-09 23:30:00	5.6	22.0915	21.1626	13.0623	8.80262	12.2466	8.08889	19.0977	18.083
2019-12-09 23:45:00	5.6	22.1595	21.1172	13.0736	8.77996	12.2466	8.10022	18.0598	17.3713
2019-12-10 00:00:00	5.6	22.0689	21.2419	13.0736	8.77996	12.258	8.08889	19.7897	19.8622
2019-12-10 00:15:00	5.6	22.1368	21.2872	13.0736	8.79129	12.2466	8.11155	17.3678	17.7271
2019-12-10 00:30:00	5.6	22.1482	21.3325	13.085	8.80262	12.258	8.11155	18.4058	18.083
2019-12-10 00:45:00	5.6	22.0689	21.2532	13.0736	8.79129	12.2466	8.08889	19.0977	17.3713
2019-12-10 01:00:00	5.6	22.1255	21.1852	13.0736	8.80262	12.2693	8.12288	18.4058	17.7271
2019-12-10 01:15:00	5.6	22.1029	21.2192	13.0736	8.81395	12.2806	8.12288	18.4058	18.4388
2019-12-10 01:30:00	5.6	22.1142	21.2532	13.085	8.79129	12.258	8.12288	18.4058	17.3713
2019-12-10 01:45:00	5.6	22.0009	21.2985	13.085	8.77996	12.2693	8.12288	18.4058	15.9479
2019-12-10 02:00:00	5.6	22.0575	21.2192	13.085	8.80262	12.2693	8.12288	18.7518	16.3037
2019-12-10 02:15:00	5.6	22.0462	21.2079	13.0736	8.81395	12.258	8.14553	18.4058	18.7946
2019-12-10 02:30:00	5.6	22.0575	21.0833	13.085	8.81395	12.2693	8.08889	19.4437	16.3037
2019-12-10 02:45:00	5.6	22.1255	21.1172	13.0736	8.81395	12.2693	8.1342	17.3678	16.6596
2019-12-10 03:00:00	5.6	22.0802	21.1172	13.0736	8.77996	12.258	8.12288	18.7518	18.4388
2019-12-10 03:15:00	5.6	22.0689	21.1626	13.085	8.79129	12.258	8.1342	18.0598	18.7946
2019-12-10 03:30:00	5.6	22.0009	21.1739	13.085	8.79129	12.258	8.1342	19.0977	18.7946
2019-12-10 03:45:00	5.6	22.0349	21.2419	13.085	8.77996	12.2693	8.14553	18.0598	17.3713
2019-12-10 04:00:00	5.6	22.0689	21.1512	13.0736	8.81395	12.2693	8.15686	18.4058	17.7271
2019-12-10 04:15:00	5.6	22.0462	21.1512	13.085	8.79129	12.2806	8.1342	18.7518	17.3713
2019-12-10 04:30:00	5.6	22.0462	21.1172	13.0736	8.80262	12.2693	8.1342	19.4437	18.083
2019-12-10 04:45:00	5.6	22.0236	21.1512	13.0736	8.77996	12.258	8.1342	19.0977	18.083
2019-12-10 05:00:00	5.6	21.9386	21.1172	13.0736	8.76863	12.258	8.09455	19.0977	17.1933
2019-12-10 05:15:00	5.4	21.8536	21.0833	13.0736	8.71198	12.258	8.0549	19.0977	16.3037
2019-12-10 05:30:00	5.6	21.9556	21.1626	13.0736	8.7573	12.258	8.0549	19.4437	17.7271
2019-12-10 05:45:00	5.7	21.8196	21.1286	13.0736	8.72331	12.2693	8.06623	17.7138	18.083
2019-12-10 06:00:00	5.6	22.0009	21.0946	13.051	8.74597	12.2693	8.04357	18.7518	19.8622
2019-12-10 06:15:00	5.6	21.9443	21.0833	13.0623	8.73464	12.2466	8.04357	17.3678	19.1505
2019-12-10 06:30:00	5.6	21.8876	20.9586	13.051	8.7573	12.2466	8.04357	18.0598	18.4388
2019-12-10 06:45:00	5.6	21.7857	21.0039	13.051	8.76863	12.2466	8.02092	18.4058	18.4388
2019-12-10 07:00:00	5.6	21.9329	21.0833	13.051	8.7573	12.224	8.03224	18.0598	19.1505
2019-12-10 07:15:00	5.7	21.9782	21.0039	13.0397	8.76863	12.224	8.06623	19.0977	17.3713
2019-12-10 07:30:00	5.6	21.7857	20.9246	13.0397	8.72331	12.2466	8.06623	17.7138	17.3713
2019-12-10 07:45:00	5.6	16.4837	16.1551	12.6658	8.79129	11.9747	8.06623	6.98818	17.7271
