# Supplementary material for: Thermal behavior of a two-story concrete building under controlled winter and heat wave scenarios in the sense-city equipment through temperature, flux and energy consumption dataset
Source: Data Brief. 2020 Oct 23;33:106458. doi: 10.1016/j.dib.2020.106458 (PMC7599433; doi:10.1016/j.dib.2020.106458)
Supplement: Supplementary file 1 [file mmc1.zip › Data_Scenario2.txt]

Date	Tout	Toffice1_Z1	Toffice2_Z1	Tsi_Z1-S	Tse_Z1-S	Tsi_Z1-E	Tse_Z1-E	TGF1	TGF2	TGF3	TGF4	Tslf_GF1	Tslf_GF2	Tslf_GF3	Tsif_Z1-Z2	Flux_int_Z1-E	Flux_ext_Z1-E	Ph_office1_Z1	Ph_office2_Z1	Ph_GF1	Ph_GF2	Ph_GF3
(D/M/Y H:M)	(�C)	(�C)	(�C)	(�C)	(�C)	(�C)	(�C)	(�C)	(�C)	(�C)	(�C)	(�C)	(�C)	(�C)	(�C)	(W/m2)	(W/m2)	(W)	(W)	(W)	(W)	(W)
9/4/19 14:00	8.2	11.4	11.1	11.3	9.6	10.6	9.2	12.0	11.7	12.3	10.2	10.2	13.4	9.3	9.5	0.8	6.3	0	0	110	0	0
9/4/19 14:15	8.1	11.1	10.8	11.2	9.6	10.5	9.2	10.2	11.7	9.9	10.2	10.3	13.4	9.3	9.4	0.8	7.4	0	0	0	0	0
9/4/19 14:30	7.9	10.9	10.7	11.1	9.5	10.4	9.2	9.6	11.7	9.6	10.2	10.3	13.4	9.3	9.4	0.8	9.5	0	0	0	0	0
9/4/19 14:45	7.7	10.8	10.5	11.0	9.5	10.4	9.2	9.4	11.7	9.6	10.2	10.3	13.4	9.3	9.4	0.8	9.5	0	0	0	0	0
9/4/19 15:00	7.5	10.7	10.5	10.9	9.5	10.3	9.1	9.3	11.7	9.5	10.3	10.3	13.4	9.3	9.3	0.8	10.6	0	0	0	0	0
9/4/19 15:15	7.3	10.6	10.4	10.8	9.4	10.2	9.0	9.3	11.7	9.5	10.2	10.3	13.4	9.3	9.3	0.4	11.0	0	0	318	0	394
9/4/19 15:30	7.1	10.5	10.3	10.7	9.3	10.1	8.9	12.8	11.6	12.4	10.2	10.3	13.4	9.3	9.3	0.8	11.0	0	0	0	0	0
9/4/19 15:45	6.9	10.4	10.2	10.7	9.3	10.1	8.8	9.8	11.6	9.8	10.2	10.3	13.4	9.3	9.3	0.8	12.0	0	0	0	0	0
9/4/19 16:00	6.7	10.4	10.2	10.6	9.2	10.0	8.7	9.5	11.6	9.6	10.2	10.3	13.3	9.3	9.3	0.4	12.0	0	0	0	0	0
9/4/19 16:15	6.5	10.4	10.1	10.5	9.1	10.0	8.7	9.3	11.6	9.5	10.2	10.3	13.3	9.3	9.2	0.4	14.5	0	0	0	0	0
9/4/19 16:30	6.4	10.3	10.1	10.5	9.0	9.9	8.6	9.3	11.6	9.5	10.2	10.3	13.3	9.3	9.2	0.8	12.7	0	0	0	0	313
9/4/19 16:45	6.2	10.2	10.0	10.4	8.9	9.8	8.5	9.2	11.6	12.2	10.1	10.3	13.3	9.3	9.2	0.1	10.6	81	35	327	0	0
9/4/19 17:00	6.0	11.3	10.8	10.4	8.8	9.8	8.4	13.2	11.5	10.1	10.2	10.4	13.3	9.3	9.2	2.8	15.2	1035	735	0	0	0
9/4/19 17:15	5.8	17.4	17.0	10.8	8.7	10.2	8.2	9.7	11.5	9.6	10.2	10.4	13.3	9.3	9.4	12.5	16.3	881	1146	0	0	0
9/4/19 17:30	5.7	18.2	17.5	10.9	8.6	10.3	8.2	9.4	11.5	9.5	10.2	10.4	13.3	9.3	9.5	13.2	15.9	959	1227	0	0	0
9/4/19 17:45	5.5	18.4	17.9	11.0	8.6	10.5	8.1	9.3	11.5	9.4	10.2	10.4	13.3	9.3	9.6	13.9	13.8	1122	1229	0	0	7
9/4/19 18:00	5.3	18.7	18.1	11.1	8.5	10.6	8.0	9.2	11.5	12.1	10.2	10.3	13.3	9.3	9.6	13.2	15.2	1198	1226	0	0	0
9/4/19 18:15	5.1	18.6	18.1	11.2	8.4	10.6	7.9	9.1	11.5	10.1	10.2	10.3	13.3	9.3	9.7	14.3	18.4	1197	1144	272	0	0
9/4/19 18:30	4.9	18.8	18.3	11.3	8.3	10.7	7.7	10.9	11.4	9.6	10.2	10.4	13.3	9.3	9.7	15.3	16.3	1192	977	0	0	0
9/4/19 18:45	4.7	18.7	18.3	11.3	8.2	10.7	7.6	9.5	11.4	9.4	10.2	10.4	13.3	9.2	9.7	13.6	17.4	1115	979	0	0	0
9/4/19 19:00	4.5	18.9	18.4	11.4	8.1	10.7	7.6	9.2	11.4	10.1	10.2	10.3	13.2	9.2	9.7	13.6	17.0	1037	1061	0	0	0
9/4/19 19:15	4.3	18.9	18.4	11.4	8.1	10.8	7.5	9.1	11.4	10.4	10.2	10.3	13.2	9.3	9.8	15.6	18.1	1195	1143	110	0	0
9/4/19 19:30	4.1	19.0	18.4	11.4	8.0	10.8	7.4	10.5	11.4	9.6	10.2	10.3	13.2	9.2	9.8	14.6	19.9	1204	1151	164	0	0
9/4/19 19:45	3.8	19.1	18.4	11.5	7.9	10.8	7.3	10.2	11.4	9.4	10.2	10.3	13.2	9.2	9.8	14.3	22.0	1114	1062	0	0	5
9/4/19 20:00	3.6	18.9	18.3	11.5	7.8	10.8	7.2	9.3	11.3	12.5	10.2	10.3	13.2	9.3	9.8	14.3	19.9	1128	1155	0	0	0
9/4/19 20:15	3.4	19.1	18.4	11.5	7.7	10.8	7.0	9.1	11.3	9.9	10.2	10.3	13.2	9.2	9.8	14.9	20.9	1204	1151	3	0	0
9/4/19 20:30	3.2	19.1	18.4	11.5	7.6	10.8	6.9	9.0	11.3	9.5	10.2	10.3	13.2	9.2	9.8	15.6	26.3	1208	1154	328	0	4
9/4/19 20:45	3.0	19.2	18.5	11.5	7.6	10.8	6.8	10.8	11.3	9.3	10.2	10.3	13.2	9.2	9.8	15.3	23.4	1204	1150	0	0	475
9/4/19 21:00	2.8	19.0	18.5	11.5	7.5	10.8	6.8	9.3	11.3	11.0	10.2	10.3	13.2	9.2	9.8	14.6	24.8	1208	1155	0	0	0
9/4/19 21:15	2.6	19.1	18.4	11.5	7.5	10.8	6.6	9.0	11.2	9.6	10.1	10.3	13.2	9.2	9.8	15.3	26.3	1131	1157	166	0	0
9/4/19 21:30	2.4	19.1	18.5	11.5	7.4	10.8	6.5	11.1	11.2	9.3	10.2	10.3	13.1	9.2	9.8	14.9	27.7	1134	1161	165	0	481
9/4/19 21:45	2.2	19.1	18.4	11.5	7.3	10.8	6.5	9.9	11.2	12.1	10.2	10.3	13.1	9.2	9.8	16.0	25.9	1134	1160	0	0	0
9/4/19 22:00	2.0	19.1	18.4	11.4	7.2	10.7	6.4	9.1	11.2	9.6	10.1	10.3	13.1	9.2	9.8	15.3	25.2	1115	1221	0	0	0
9/4/19 22:15	1.8	18.9	18.4	11.4	7.1	10.7	6.3	8.9	11.2	9.3	10.1	10.2	13.1	9.1	9.8	14.9	27.0	1124	1113	349	0	444
9/4/19 22:30	1.7	18.3	17.9	11.3	7.0	10.6	6.2	11.8	11.1	12.4	10.1	10.2	13.1	9.2	9.8	12.2	25.9	0	0	0	0	0
9/4/19 22:45	1.5	11.8	11.5	10.8	7.0	10.2	6.1	9.2	11.1	9.6	10.1	10.2	13.1	9.1	9.6	2.1	30.9	0	0	0	0	0
9/4/19 23:00	1.2	10.9	10.7	10.6	6.9	9.9	5.9	8.9	11.1	9.2	10.0	10.2	13.1	9.1	9.4	1.5	32.0	0	0	344	0	447
9/4/19 23:15	1.0	10.6	10.3	10.4	6.8	9.7	5.9	13.3	11.1	11.6	10.0	10.2	13.1	9.1	9.3	1.1	30.2	0	0	0	0	0
9/4/19 23:30	0.9	10.3	10.1	10.2	6.7	9.5	5.7	9.3	11.0	9.4	10.0	10.2	13.1	9.1	9.2	0.8	30.9	0	0	0	0	159
9/4/19 23:45	0.7	10.1	9.9	10.1	6.5	9.3	5.6	8.8	11.0	9.2	9.9	10.1	13.0	9.1	9.1	0.8	30.2	0	0	380	0	312
10/4/19 0:00	0.5	9.9	9.8	9.9	6.4	9.2	5.5	12.9	11.0	10.5	9.9	10.2	13.0	9.1	9.0	1.1	30.9	0	0	0	0	0
10/4/19 0:15	0.2	9.8	9.6	9.8	6.3	9.0	5.3	9.1	11.0	9.3	9.9	10.1	13.0	9.1	9.0	0.8	28.8	0	0	0	0	508
10/4/19 0:30	0.0	9.6	9.5	9.6	6.1	8.9	5.2	8.7	10.9	12.5	9.8	10.1	13.0	9.1	8.9	0.8	30.2	0	0	352	0	0
10/4/19 0:45	0.0	9.5	9.3	9.5	6.0	8.7	5.1	11.3	10.9	9.6	9.8	10.1	13.0	9.0	8.8	0.8	29.8	0	0	0	0	0
10/4/19 1:00	-0.2	9.4	9.2	9.4	5.9	8.6	4.9	8.9	10.9	9.1	9.8	10.0	12.9	9.0	8.8	0.8	32.7	0	0	109	0	538
10/4/19 1:15	-0.4	9.3	9.1	9.2	5.8	8.5	4.8	10.8	10.8	10.9	9.7	10.0	12.9	9.0	8.7	0.8	31.6	0	0	164	0	0
10/4/19 1:30	-0.6	9.2	9.0	9.1	5.6	8.3	4.6	9.6	10.8	9.2	9.7	10.0	12.9	8.9	8.6	1.1	34.5	0	0	0	0	575
10/4/19 1:45	-0.8	9.1	8.9	9.0	5.5	8.2	4.5	8.6	10.8	12.3	9.6	10.0	12.9	9.0	8.6	1.5	36.9	0	0	385	0	0
10/4/19 2:00	-1.0	9.0	8.8	8.8	5.3	8.1	4.3	12.2	10.8	9.6	9.6	10.0	12.9	8.9	8.5	1.1	33.7	0	0	0	0	82
10/4/19 2:15	-0.9	8.9	8.7	8.7	5.2	7.9	4.2	8.7	10.7	9.0	9.6	9.9	12.9	8.9	8.4	1.1	33.0	0	0	220	0	430
10/4/19 2:30	-0.8	8.8	8.7	8.6	5.2	7.8	4.1	11.9	10.7	10.3	9.5	9.9	12.9	8.9	8.4	0.8	29.5	0	0	103	0	0
10/4/19 2:45	-0.6	8.7	8.6	8.5	5.1	7.7	4.1	9.2	10.7	9.0	9.5	9.9	12.9	8.8	8.3	1.1	27.3	0	0	0	0	598
10/4/19 3:00	-0.3	8.7	8.5	8.3	5.1	7.6	4.1	8.4	10.6	12.4	9.4	9.9	12.8	8.9	8.2	1.1	26.6	0	0	365	0	0
10/4/19 3:15	-0.1	8.6	8.4	8.2	5.1	7.4	4.0	10.3	10.6	9.2	9.4	9.9	12.8	8.8	8.2	1.1	26.6	0	0	0	0	483
10/4/19 3:30	0.0	8.5	8.3	8.1	5.1	7.3	4.0	8.5	10.6	11.9	9.3	9.8	12.8	8.8	8.1	1.5	23.8	0	0	412	0	45
10/4/19 3:45	0.2	8.5	8.3	8.0	5.1	7.2	4.0	12.0	10.5	9.4	9.3	9.8	12.8	8.8	8.1	1.8	23.1	0	0	0	0	241
10/4/19 4:00	0.5	8.4	8.2	7.9	5.1	7.1	4.0	8.6	10.5	9.7	9.3	9.8	12.8	8.7	8.0	1.5	21.6	0	0	408	0	320
10/4/19 4:15	0.7	8.3	8.1	7.8	5.1	7.0	4.1	13.6	10.5	9.9	9.3	9.8	12.8	8.8	7.9	1.8	20.6	0	0	0	0	1
10/4/19 4:30	0.9	8.2	8.1	7.7	5.1	6.9	4.1	8.8	10.5	8.8	9.3	9.8	12.7	8.7	7.9	1.5	18.8	0	0	220	0	427
10/4/19 4:45	1.2	8.2	8.0	7.6	5.0	6.8	4.1	12.0	10.4	10.4	9.2	9.7	12.7	8.7	7.8	1.8	18.4	0	0	110	0	0
10/4/19 5:00	1.5	8.1	7.9	7.5	5.1	6.7	4.2	9.1	10.4	8.9	9.2	9.7	12.7	8.7	7.7	1.5	17.7	0	0	184	0	589
10/4/19 5:15	1.5	8.1	7.9	7.4	5.1	6.6	4.1	10.0	10.4	11.2	9.2	9.7	12.7	8.7	7.7	1.8	15.6	0	0	247	0	0
10/4/19 5:30	1.6	8.0	7.8	7.3	5.0	6.5	4.1	9.6	10.4	8.9	9.1	9.7	12.7	8.7	7.6	1.8	14.9	0	0	74	0	555
10/4/19 5:45	1.6	7.9	7.7	7.2	5.0	6.4	4.1	8.5	10.3	11.8	9.1	9.7	12.7	8.7	7.6	3.2	18.1	0	0	363	0	0
10/4/19 6:00	1.7	7.9	7.7	7.1	5.0	6.3	4.1	10.2	10.3	8.9	9.1	9.7	12.7	8.6	7.5	2.1	15.6	973	1034	0	0	607
10/4/19 6:15	1.7	14.4	14.0	7.5	4.9	6.6	4.1	8.4	10.3	12.2	9.1	9.6	12.7	8.6	7.7	14.6	16.3	1172	1202	437	0	0
10/4/19 6:30	1.7	15.3	14.8	7.6	4.9	6.8	4.1	11.2	10.3	9.0	9.1	9.7	12.6	8.6	7.8	15.3	14.9	1172	1199	0	0	534
10/4/19 6:45	1.8	15.6	15.0	7.8	4.8	6.9	4.0	8.4	10.3	12.1	9.1	9.6	12.6	8.6	7.8	15.6	15.6	1169	1196	389	0	0
10/4/19 7:00	1.8	15.8	15.1	7.8	4.8	7.0	4.0	11.7	10.2	8.9	9.1	9.6	12.6	8.6	7.9	16.0	14.2	1164	1193	0	0	601
10/4/19 7:15	1.8	15.8	15.3	7.9	4.7	7.1	4.0	8.5	10.2	12.0	9.0	9.6	12.6	8.6	7.9	17.0	13.8	1189	1218	413	0	0
10/4/19 7:30	1.9	16.1	15.4	8.0	4.7	7.1	4.0	12.6	10.2	8.9	9.0	9.6	12.6	8.5	7.9	17.0	15.6	1195	1224	0	0	543
10/4/19 7:45	1.9	16.2	15.5	8.0	4.7	7.2	4.0	8.5	10.2	11.6	9.0	9.6	12.6	8.6	7.9	16.0	14.5	1187	1135	423	0	0
10/4/19 8:00	1.9	16.2	15.5	8.1	4.7	7.2	4.0	13.3	10.2	8.8	8.9	9.6	12.5	8.5	7.9	18.4	13.5	1184	1053	0	0	608
10/4/19 8:15	2.0	16.2	15.7	8.1	4.7	7.2	4.0	8.6	10.1	11.2	9.0	9.5	12.5	8.5	7.9	17.4	14.2	1183	1129	428	0	0
10/4/19 8:30	2.0	16.2	15.7	8.1	4.7	7.3	4.0	13.6	10.1	8.8	8.9	9.6	12.5	8.5	7.9	16.3	13.5	1189	1213	0	0	573
10/4/19 8:45	2.0	16.4	15.8	8.2	4.7	7.3	4.0	8.7	10.1	11.0	8.9	9.5	12.5	8.5	7.9	17.4	12.7	1194	1142	379	0	0
10/4/19 9:00	2.1	16.3	15.8	8.2	4.6	7.3	4.0	13.1	10.1	8.8	8.9	9.5	12.5	8.5	7.8	17.0	15.9	1190	1135	53	0	470
10/4/19 9:15	2.1	16.4	15.8	8.2	4.7	7.4	4.1	8.8	10.1	10.5	8.9	9.5	12.5	8.5	7.8	17.0	14.5	1154	1051	326	0	238
10/4/19 9:30	2.1	16.1	15.5	8.2	4.7	7.4	4.1	12.7	10.0	9.4	8.9	9.5	12.5	8.5	7.8	15.6	13.1	0	0	53	0	265
10/4/19 9:45	2.2	9.5	9.1	7.7	4.7	6.9	4.1	8.8	10.0	9.8	8.8	9.5	12.5	8.5	7.6	3.5	14.2	0	0	325	0	398
10/4/19 10:00	2.2	8.6	8.4	7.5	4.7	6.7	4.1	12.6	10.0	11.0	8.8	9.5	12.5	8.5	7.5	3.2	12.7	0	0	88	0	81
10/4/19 10:15	2.2	8.3	8.1	7.4	4.7	6.6	4.1	9.0	10.0	9.4	8.8	9.5	12.4	8.5	7.4	2.5	12.7	0	0	273	0	561
10/4/19 10:30	2.3	8.2	7.9	7.2	4.7	6.4	4.2	12.2	10.0	12.0	8.8	9.5	12.4	8.5	7.3	2.5	13.5	0	0	107	0	0
10/4/19 10:45	2.3	8.0	7.8	7.1	4.7	6.3	4.2	8.9	10.0	9.1	8.8	9.5	12.4	8.4	7.2	2.5	13.1	0	0	274	0	622
10/4/19 11:00	2.3	7.9	7.7	7.0	4.8	6.2	4.2	12.2	10.0	12.4	8.7	9.5	12.4	8.4	7.2	2.5	12.7	0	0	133	0	0
10/4/19 11:15	2.4	7.8	7.6	6.9	4.8	6.2	4.2	9.0	9.9	9.0	8.7	9.5	12.4	8.4	7.1	2.1	13.1	0	0	247	0	576
10/4/19 11:30	2.4	7.7	7.5	6.8	4.8	6.1	4.2	11.8	9.9	12.4	8.7	9.4	12.4	8.4	7.1	2.5	13.8	0	0	157	0	0
10/4/19 11:45	2.4	7.6	7.4	6.7	4.7	6.0	4.2	9.1	9.9	8.8	8.7	9.4	12.4	8.4	7.0	1.8	11.0	0	0	238	0	595
10/4/19 12:00	2.5	7.5	7.4	6.6	4.7	5.9	4.2	11.6	9.9	11.8	8.6	9.4	12.3	8.4	7.0	2.5	12.0	0	0	185	0	0
10/4/19 12:15	2.5	7.5	7.3	6.6	4.7	5.9	4.2	9.2	9.9	8.7	8.6	9.4	12.3	8.3	6.9	2.5	11.7	0	0	165	0	593
10/4/19 12:30	2.5	7.4	7.2	6.5	4.7	5.8	4.2	11.1	9.9	11.0	8.6	9.4	12.3	8.4	6.9	1.8	12.0	0	0	203	0	176
10/4/19 12:45	2.5	7.4	7.1	6.4	4.7	5.8	4.1	9.3	9.8	9.0	8.6	9.4	12.3	8.3	6.8	2.5	12.0	0	0	209	0	311
10/4/19 13:00	2.5	7.3	7.1	6.4	4.6	5.7	4.1	11.3	9.8	9.9	8.6	9.4	12.3	8.3	6.8	2.5	12.4	0	0	208	0	474
10/4/19 13:15	2.5	7.3	7.1	6.3	4.6	5.7	4.1	9.3	9.8	11.1	8.6	9.4	12.3	8.3	6.7	2.1	11.7	0	0	164	0	23
10/4/19 13:30	2.5	7.2	7.0	6.2	4.6	5.6	4.1	11.1	9.8	9.2	8.6	9.4	12.3	8.3	6.7	2.1	11.3	0	0	217	0	629
10/4/19 13:45	2.5	7.2	7.0	6.2	4.6	5.6	4.1	9.3	9.8	12.3	8.5	9.4	12.3	8.4	6.7	2.1	12.7	0	0	176	0	0
10/4/19 14:00	2.5	7.1	6.9	6.1	4.5	5.5	4.0	10.7	9.8	9.0	8.5	9.4	12.3	8.3	6.6	2.1	11.0	0	0	233	0	561
10/4/19 14:15	2.5	7.1	6.9	6.1	4.5	5.5	4.0	9.4	9.8	12.5	8.4	9.4	12.3	8.4	6.6	2.1	11.7	0	0	165	0	0
10/4/19 14:30	2.5	7.1	6.9	6.0	4.5	5.4	4.0	10.6	9.7	8.8	8.5	9.4	12.2	8.3	6.5	2.5	12.0	0	0	241	0	605
10/4/19 14:45	2.5	7.0	6.8	6.0	4.4	5.4	4.0	9.4	9.8	11.4	8.4	9.4	12.2	8.3	6.5	2.1	10.3	0	0	165	0	118
10/4/19 15:00	2.5	7.0	6.8	5.9	4.4	5.4	4.0	10.6	9.7	8.6	8.3	9.4	12.2	8.3	6.5	2.5	10.6	0	0	246	0	432
10/4/19 15:15	2.5	7.0	6.7	5.9	4.4	5.3	3.9	9.4	9.7	10.3	8.4	9.4	12.2	8.3	6.4	2.1	11.0	0	0	221	0	323
10/4/19 15:30	2.5	6.9	6.7	5.8	4.3	5.3	3.9	10.6	9.7	10.3	8.3	9.4	12.2	8.3	6.4	2.1	9.5	0	0	238	0	141
10/4/19 15:45	2.5	6.9	6.7	5.8	4.3	5.2	3.9	9.4	9.7	9.4	8.3	9.4	12.2	8.3	6.4	2.1	10.6	0	0	222	0	565
10/4/19 16:00	2.5	6.8	6.6	5.7	4.3	5.2	3.9	10.9	9.7	12.2	8.3	9.3	12.2	8.3	6.3	2.1	10.3	0	0	222	0	0
10/4/19 16:15	2.5	6.8	6.6	5.7	4.3	5.2	3.8	9.3	9.7	8.9	8.3	9.4	12.2	8.3	6.3	1.8	10.3	0	0	166	0	583
10/4/19 16:30	2.5	6.8	6.6	5.7	4.2	5.1	3.8	10.8	9.7	11.8	8.3	9.3	12.2	8.3	6.3	2.5	10.6	0	0	236	0	1
10/4/19 16:45	2.5	6.8	6.5	5.6	4.2	5.1	3.8	9.4	9.6	8.6	8.2	9.4	12.1	8.2	6.3	2.5	10.3	0	0	198	0	494
10/4/19 17:00	2.5	6.7	6.5	5.6	4.2	5.1	3.8	10.8	9.6	10.5	8.2	9.3	12.1	8.3	6.2	2.5	9.5	1016	1079	233	0	234
10/4/19 17:15	2.5	13.3	12.7	6.0	4.1	5.4	3.7	9.4	9.6	9.8	8.3	9.4	12.1	8.3	6.5	14.3	10.6	1095	1121	161	0	216
10/4/19 17:30	2.5	14.1	13.6	6.2	4.1	5.6	3.7	10.9	9.6	9.6	8.3	9.3	12.1	8.3	6.6	16.0	9.9	1096	1117	234	0	545
10/4/19 17:45	2.5	14.4	13.9	6.3	4.1	5.8	3.7	9.4	9.6	11.9	8.2	9.3	12.1	8.3	6.6	16.3	9.2	1098	1123	196	0	9
10/4/19 18:00	2.5	14.7	14.1	6.4	4.1	5.9	3.7	10.9	9.6	9.0	8.3	9.3	12.1	8.2	6.6	17.7	9.9	1099	1043	257	0	655
10/4/19 18:15	2.5	14.9	14.3	6.5	4.1	6.0	3.7	9.5	9.6	12.5	8.2	9.3	12.1	8.3	6.7	16.7	11.0	1165	1114	167	0	0
10/4/19 18:30	2.5	14.9	14.3	6.6	4.1	6.1	3.7	10.4	9.6	8.8	8.2	9.3	12.1	8.2	6.7	17.0	9.9	1170	1119	280	0	534
10/4/19 18:45	2.4	15.1	14.4	6.7	4.1	6.1	3.6	9.6	9.5	11.0	8.2	9.3	12.1	8.3	6.7	15.6	8.8	1170	1117	108	0	253
10/4/19 19:00	2.4	15.1	14.4	6.8	4.1	6.2	3.7	10.1	9.5	9.3	8.3	9.3	12.1	8.2	6.7	16.3	9.5	1167	1116	294	0	270
10/4/19 19:15	2.4	15.2	14.6	6.8	4.1	6.3	3.7	9.7	9.5	9.7	8.2	9.3	12.0	8.2	6.8	16.3	11.7	1163	1111	142	0	543
10/4/19 19:30	2.4	15.2	14.6	6.9	4.1	6.3	3.7	10.0	9.5	11.8	8.2	9.3	12.0	8.3	6.8	17.0	10.6	1176	1125	319	0	0
10/4/19 19:45	2.4	15.4	14.7	7.0	4.1	6.4	3.7	9.7	9.5	9.0	8.3	9.3	12.0	8.2	6.8	17.4	9.5	1174	1123	136	0	574
10/4/19 20:00	2.4	15.2	14.8	7.0	4.1	6.4	3.7	9.9	9.5	12.0	8.2	9.3	12.0	8.3	6.8	16.3	11.0	1182	1133	305	0	3
10/4/19 20:15	2.4	15.4	14.8	7.0	4.1	6.5	3.7	9.7	9.5	8.6	8.3	9.3	12.0	8.2	6.8	17.0	10.6	1107	1134	130	0	450
10/4/19 20:30	2.4	15.5	14.9	7.1	4.2	6.5	3.7	9.8	9.5	10.2	8.2	9.3	12.0	8.2	6.8	17.4	10.3	1103	1131	298	0	399
10/4/19 20:45	2.4	15.5	14.9	7.1	4.2	6.5	3.7	9.6	9.4	10.8	8.2	9.3	12.0	8.2	6.8	17.4	9.5	1104	1049	108	0	125
10/4/19 21:00	2.4	15.5	14.9	7.2	4.2	6.6	3.8	10.2	9.4	9.3	8.2	9.3	12.0	8.2	6.8	17.4	10.6	1106	1132	288	0	592
10/4/19 21:15	2.4	15.6	14.9	7.2	4.2	6.6	3.8	9.6	9.4	12.3	8.1	9.3	12.0	8.3	6.8	17.7	12.0	1194	1140	109	0	0
10/4/19 21:30	2.4	15.6	15.0	7.3	4.2	6.6	3.8	10.3	9.4	8.8	8.2	9.3	11.9	8.2	6.8	17.4	10.6	1192	1140	289	0	555
10/4/19 21:45	2.4	15.7	15.0	7.3	4.2	6.7	3.8	9.6	9.4	11.1	8.2	9.3	11.9	8.2	6.8	16.7	11.7	1199	1145	163	0	159
10/4/19 22:00	2.4	15.7	15.2	7.3	4.3	6.7	3.8	10.3	9.4	9.0	8.2	9.3	11.9	8.2	6.8	16.7	10.6	1195	1144	268	0	315
10/4/19 22:15	2.3	15.7	15.1	7.4	4.3	6.8	3.8	9.4	9.4	9.8	8.2	9.3	11.9	8.2	6.8	18.1	11.0	1111	1218	214	0	550
10/4/19 22:30	2.1	15.7	15.0	7.4	4.3	6.8	3.8	10.4	9.4	11.6	8.1	9.3	11.9	8.2	6.9	16.7	12.0	0	39	267	0	0
10/4/19 22:45	2.0	8.9	8.6	6.9	4.3	6.4	3.8	9.5	9.4	9.0	8.2	9.3	11.9	8.2	6.7	3.5	13.8	0	0	214	0	596
10/4/19 23:00	1.9	7.9	7.7	6.7	4.3	6.2	3.7	10.4	9.4	12.0	8.1	9.3	11.9	8.2	6.5	2.8	14.5	0	0	268	0	3
10/4/19 23:15	1.8	7.5	7.4	6.6	4.3	6.0	3.7	9.5	9.3	8.6	8.1	9.3	11.9	8.2	6.4	2.1	13.8	0	0	215	0	471
10/4/19 23:30	1.6	7.4	7.2	6.4	4.2	5.9	3.7	10.4	9.3	10.4	8.0	9.3	11.9	8.2	6.4	2.1	15.2	0	0	282	0	426
10/4/19 23:45	1.5	7.2	7.0	6.3	4.2	5.8	3.6	9.5	9.3	10.8	8.1	9.3	11.9	8.2	6.3	2.5	13.8	0	0	231	0	72
11/4/19 0:00	1.4	7.1	6.9	6.2	4.2	5.7	3.6	10.5	9.3	9.1	8.1	9.2	11.9	8.2	6.2	2.1	14.2	0	0	291	0	600
11/4/19 0:15	1.3	7.0	6.8	6.1	4.1	5.6	3.5	9.6	9.3	12.3	8.0	9.3	11.8	8.2	6.2	1.8	14.9	0	0	163	0	31
11/4/19 0:30	1.2	6.9	6.7	6.1	4.1	5.5	3.5	10.2	9.3	8.7	8.0	9.2	11.8	8.2	6.2	1.1	15.2	0	0	286	0	496
11/4/19 0:45	1.1	6.8	6.6	6.0	4.0	5.4	3.4	9.4	9.3	10.4	8.0	9.3	11.8	8.2	6.1	1.8	17.0	0	0	215	0	445
11/4/19 1:00	1.0	6.8	6.5	5.9	4.0	5.4	3.3	10.5	9.3	10.8	8.0	9.2	11.8	8.2	6.1	2.1	18.4	0	0	256	0	112
11/4/19 1:15	0.9	6.7	6.5	5.8	3.9	5.3	3.2	9.3	9.2	9.1	7.9	9.2	11.8	8.2	6.0	1.8	18.4	0	0	218	0	534
11/4/19 1:30	0.7	6.6	6.4	5.7	3.9	5.2	3.2	11.0	9.2	12.0	7.9	9.2	11.8	8.2	6.0	2.1	17.7	0	0	217	0	80
11/4/19 1:45	0.6	6.6	6.4	5.7	3.8	5.2	3.1	9.1	9.2	8.7	7.8	9.2	11.8	8.1	5.9	1.8	17.7	0	0	243	0	396
11/4/19 2:00	0.5	6.5	6.3	5.6	3.7	5.1	3.0	11.5	9.2	9.9	7.8	9.2	11.8	8.2	5.9	1.8	18.8	0	0	187	0	555
11/4/19 2:15	0.3	6.5	6.2	5.6	3.6	5.0	2.9	8.9	9.2	11.8	7.9	9.2	11.8	8.2	5.9	2.1	19.5	0	0	276	0	0
11/4/19 2:30	0.2	6.4	6.2	5.5	3.6	5.0	2.9	12.1	9.2	8.8	7.8	9.2	11.7	8.1	5.8	1.8	19.9	0	0	136	0	591
11/4/19 2:45	0.1	6.4	6.1	5.4	3.5	4.9	2.8	8.6	9.2	11.1	7.7	9.2	11.7	8.2	5.8	2.1	18.1	0	0	363	0	319
11/4/19 3:00	0.0	6.3	6.1	5.3	3.4	4.8	2.7	12.5	9.1	9.8	7.8	9.2	11.7	8.1	5.8	2.1	18.1	0	0	109	0	239
11/4/19 3:15	-0.1	6.2	6.0	5.3	3.3	4.8	2.6	8.5	9.1	9.4	7.7	9.1	11.7	8.1	5.7	2.1	20.2	0	0	381	0	614
11/4/19 3:30	-0.1	6.2	6.0	5.2	3.2	4.7	2.5	13.0	9.1	12.4	7.6	9.2	11.7	8.2	5.7	2.1	18.8	0	0	55	0	3
11/4/19 3:45	-0.3	6.1	5.9	5.2	3.1	4.6	2.4	8.4	9.1	8.6	7.5	9.1	11.7	8.1	5.6	1.8	18.8	0	0	457	0	477
11/4/19 4:00	-0.4	6.0	5.9	5.1	3.1	4.6	2.3	13.0	9.1	10.1	7.6	9.1	11.7	8.1	5.6	1.8	19.5	0	0	13	0	578
11/4/19 4:15	-0.6	6.0	5.8	5.0	3.0	4.5	2.2	8.2	9.0	11.6	7.5	9.1	11.7	8.1	5.5	2.1	18.1	0	0	493	0	46
11/4/19 4:30	-0.7	6.0	5.8	4.9	2.9	4.4	2.1	13.3	9.0	8.9	7.5	9.1	11.6	8.1	5.5	2.1	19.2	0	0	0	0	607
11/4/19 4:45	-0.8	5.9	5.7	4.9	2.8	4.4	2.1	8.0	9.0	11.5	7.4	9.1	11.6	8.1	5.5	2.5	20.9	0	0	534	0	322
11/4/19 5:00	-0.9	5.8	5.7	4.8	2.7	4.3	2.0	12.9	9.0	10.0	7.4	9.1	11.6	8.1	5.4	1.8	19.9	0	0	0	0	237
11/4/19 5:15	-1.0	5.8	5.6	4.7	2.7	4.2	1.9	7.9	8.9	9.2	7.4	9.0	11.6	8.1	5.4	2.5	22.0	0	0	523	0	655
11/4/19 5:30	-1.1	5.7	5.6	4.7	2.5	4.2	1.8	12.3	8.9	12.1	7.4	9.1	11.6	8.1	5.3	2.5	21.3	0	0	8	0	158
11/4/19 5:45	-1.2	5.7	5.5	4.6	2.5	4.1	1.7	7.7	8.9	8.9	7.3	9.0	11.6	8.0	5.3	2.1	20.9	0	0	535	0	352
11/4/19 6:00	-1.4	5.6	5.4	4.6	2.4	4.0	1.6	11.2	8.9	9.5	7.3	9.0	11.6	8.0	5.3	1.8	19.5	984	1042	105	0	667
11/4/19 6:15	-1.5	12.1	11.6	4.9	2.3	4.3	1.5	8.3	8.9	12.2	7.3	9.0	11.6	8.1	5.5	15.6	19.2	1093	1198	464	0	156
11/4/19 6:30	-1.6	12.9	12.5	5.1	2.2	4.5	1.4	10.3	8.9	8.6	7.3	9.0	11.6	8.0	5.6	16.0	22.7	1094	1119	160	0	464
11/4/19 6:45	-1.7	13.3	12.7	5.2	2.1	4.6	1.3	9.3	8.8	9.9	7.2	8.9	11.5	8.0	5.6	16.3	22.7	1012	1113	369	0	620
11/4/19 7:00	-1.9	13.4	12.9	5.3	2.1	4.7	1.2	9.4	8.8	11.9	7.3	8.9	11.5	8.0	5.6	16.0	23.1	1095	1201	320	0	40
11/4/19 7:15	-2.0	13.6	13.0	5.4	2.0	4.7	1.1	11.1	8.8	8.6	7.2	8.9	11.5	8.0	5.6	16.0	22.0	1097	1124	281	0	598
11/4/19 7:30	-2.1	13.7	13.1	5.4	1.9	4.8	1.1	8.8	8.7	10.5	7.2	8.9	11.5	8.0	5.6	17.4	22.7	1105	1129	376	0	583
11/4/19 7:45	-2.2	13.7	13.2	5.5	1.8	4.8	1.0	12.1	8.7	11.4	7.1	8.9	11.5	8.0	5.6	17.4	23.4	1106	1134	180	0	29
11/4/19 8:00	-2.3	13.8	13.3	5.5	1.8	4.8	0.9	8.3	8.7	8.7	7.1	8.9	11.5	7.9	5.6	16.7	22.4	1098	1122	531	0	653
11/4/19 8:15	-2.3	13.8	13.3	5.5	1.7	4.8	0.9	12.8	8.7	10.8	7.1	8.9	11.5	7.9	5.6	16.7	23.4	1096	1203	80	0	548
11/4/19 8:30	-2.3	13.9	13.2	5.6	1.7	4.9	0.9	8.0	8.7	11.2	7.1	8.8	11.4	7.9	5.6	16.7	19.2	1095	1202	582	0	78
11/4/19 8:45	-2.2	13.8	13.2	5.6	1.7	4.9	0.9	13.1	8.6	8.7	7.1	8.8	11.4	7.9	5.6	17.4	23.4	1088	1197	0	0	687
11/4/19 9:00	-2.2	13.7	13.3	5.6	1.7	4.9	0.9	7.7	8.6	11.0	7.0	8.8	11.4	7.9	5.6	16.7	20.6	1085	1191	563	0	547
11/4/19 9:15	-2.1	13.8	13.2	5.6	1.7	4.9	0.9	12.5	8.6	11.2	7.0	8.8	11.4	7.9	5.6	16.7	23.1	1050	1090	0	0	102
11/4/19 9:30	-2.1	13.2	12.9	5.5	1.7	4.8	0.9	7.6	8.6	8.7	7.0	8.7	11.4	7.8	5.6	14.3	19.5	0	0	584	0	666
11/4/19 9:45	-2.0	7.0	6.6	5.0	1.7	4.4	0.9	11.5	8.5	10.8	6.9	8.8	11.4	7.9	5.3	3.9	18.8	0	0	107	0	602
11/4/19 10:00	-1.9	6.2	6.0	4.8	1.7	4.2	0.9	8.6	8.5	11.4	6.9	8.7	11.4	7.9	5.2	3.2	20.2	0	0	482	0	57
11/4/19 10:15	-1.7	5.9	5.7	4.7	1.7	4.0	1.0	10.4	8.5	8.6	6.9	8.7	11.3	7.8	5.1	2.8	19.2	0	0	219	0	655
11/4/19 10:30	-1.3	5.7	5.5	4.6	1.8	3.9	1.0	10.2	8.5	10.7	6.9	8.7	11.3	7.8	5.0	2.8	14.9	0	0	428	0	592
11/4/19 10:45	-1.0	5.5	5.4	4.4	1.8	3.7	1.1	9.7	8.5	11.4	6.8	8.7	11.3	7.8	4.9	2.5	15.9	0	0	330	0	59
11/4/19 11:00	-0.6	5.5	5.2	4.3	1.9	3.6	1.2	11.0	8.4	8.6	6.7	8.7	11.3	7.8	4.9	2.5	12.4	0	0	321	0	629
11/4/19 11:15	-0.2	5.3	5.1	4.2	1.9	3.5	1.3	8.8	8.4	10.6	6.8	8.7	11.3	7.8	4.8	3.2	12.0	0	0	466	0	559
11/4/19 11:30	0.0	5.3	5.0	4.1	2.0	3.4	1.4	12.3	8.4	11.4	6.7	8.7	11.3	7.8	4.7	2.5	11.0	0	0	186	0	62
11/4/19 11:45	0.4	5.2	5.0	4.0	2.1	3.3	1.5	8.2	8.4	8.5	6.8	8.7	11.3	7.8	4.7	2.8	9.5	0	0	598	0	622
11/4/19 12:00	0.7	5.1	4.9	3.9	2.2	3.3	1.6	13.2	8.4	10.4	6.7	8.7	11.3	7.8	4.6	2.5	7.1	0	0	0	0	646
11/4/19 12:15	1.1	5.1	4.8	3.8	2.3	3.2	1.8	7.7	8.4	11.6	6.7	8.6	11.2	7.8	4.6	2.8	6.3	0	0	641	0	88
11/4/19 12:30	1.5	5.0	4.8	3.8	2.3	3.1	1.9	12.1	8.4	8.3	6.5	8.7	11.2	7.7	4.5	2.5	5.3	0	0	164	0	558
11/4/19 12:45	1.8	5.0	4.8	3.7	2.4	3.1	2.0	9.1	8.4	10.1	6.6	8.6	11.2	7.8	4.5	2.8	3.8	0	0	496	0	656
11/4/19 13:00	2.2	5.0	4.7	3.7	2.5	3.1	2.1	10.0	8.3	11.6	6.5	8.6	11.2	7.8	4.4	2.5	2.4	0	0	377	0	0
11/4/19 13:15	2.6	5.0	4.7	3.6	2.6	3.0	2.2	11.7	8.3	8.4	6.5	8.6	11.2	7.7	4.4	2.5	0.6	0	0	267	0	710
11/4/19 13:30	2.9	5.0	4.6	3.6	2.7	3.0	2.3	8.8	8.3	10.5	6.5	8.6	11.2	7.7	4.4	2.8	-0.1	0	0	555	0	485
11/4/19 13:45	3.3	4.9	4.6	3.5	2.8	3.0	2.5	13.2	8.3	11.0	6.5	8.7	11.2	7.7	4.3	2.5	-1.5	0	0	72	0	77
11/4/19 14:00	3.7	4.9	4.6	3.5	2.9	2.9	2.6	8.0	8.3	8.5	6.5	8.6	11.2	7.7	4.3	2.8	-2.9	0	0	634	0	641
11/4/19 14:15	4.0	4.9	4.6	3.5	3.0	2.9	2.7	13.4	8.3	11.0	6.5	8.7	11.2	7.7	4.3	2.5	-4.0	0	0	1	0	389
11/4/19 14:30	4.3	4.9	4.5	3.5	3.1	2.9	2.9	7.9	8.3	9.9	6.5	8.6	11.2	7.7	4.2	2.8	-4.7	0	0	585	0	243
11/4/19 14:45	4.7	4.9	4.6	3.5	3.2	2.9	3.0	11.6	8.3	8.9	6.5	8.7	11.2	7.7	4.2	2.8	-6.5	0	0	223	0	650
11/4/19 15:00	5.0	4.8	4.6	3.5	3.4	2.9	3.2	10.0	8.3	12.0	6.5	8.7	11.2	7.8	4.2	2.5	-6.8	0	0	390	0	85
11/4/19 15:15	5.3	4.9	4.6	3.5	3.5	2.9	3.3	9.7	8.3	8.1	6.5	8.7	11.2	7.7	4.2	2.8	-7.9	0	0	404	0	481
11/4/19 15:30	5.6	4.8	4.6	3.5	3.6	3.0	3.4	12.1	8.3	9.8	6.6	8.7	11.1	7.7	4.2	2.5	-9.0	0	0	199	0	539
11/4/19 15:45	6.1	4.8	4.6	3.5	3.7	3.0	3.6	8.7	8.3	11.0	6.6	8.7	11.1	7.7	4.2	2.8	-10.0	0	0	584	0	76
11/4/19 16:00	6.5	4.9	4.6	3.5	3.9	3.0	3.8	13.6	8.3	8.6	6.6	8.8	11.1	7.7	4.2	2.8	-10.0	0	0	17	0	649
11/4/19 16:15	6.9	4.9	4.6	3.5	4.0	3.0	4.0	8.2	8.4	11.9	6.6	8.7	11.1	7.7	4.2	2.5	-13.2	0	0	583	0	82
11/4/19 16:30	7.2	4.9	4.7	3.5	4.2	3.1	4.1	12.6	8.4	8.2	6.7	8.8	11.1	7.7	4.2	2.5	-12.2	0	0	56	0	473
11/4/19 16:45	7.5	5.0	4.7	3.6	4.3	3.1	4.4	8.4	8.4	9.9	6.7	8.8	11.1	7.7	4.2	2.5	-10.4	0	0	504	0	479
11/4/19 17:00	7.7	5.0	4.7	3.6	4.5	3.1	4.5	10.9	8.4	11.1	6.7	8.8	11.1	7.7	4.2	2.5	-14.3	498	517	167	0	31
11/4/19 17:15	7.7	10.2	9.7	3.9	4.6	3.4	4.6	10.3	8.4	8.7	6.7	8.8	11.1	7.7	4.4	12.9	-12.2	1121	1066	377	0	656
11/4/19 17:30	7.5	12.4	11.9	4.3	4.7	3.8	4.7	9.8	8.4	11.9	6.8	8.9	11.1	7.8	4.6	17.0	-11.1	1033	1139	268	0	0
11/4/19 17:45	7.1	12.8	12.3	4.5	4.7	4.0	4.7	11.7	8.4	8.3	6.8	8.9	11.1	7.7	4.7	16.7	-9.0	1101	1128	249	0	491
11/4/19 18:00	6.6	13.2	12.6	4.7	4.7	4.2	4.6	9.2	8.5	10.0	6.8	8.9	11.1	7.8	4.8	17.0	-8.2	1112	1136	377	0	394
11/4/19 18:15	6.2	13.5	12.9	4.9	4.6	4.4	4.6	12.9	8.5	10.3	6.8	8.9	11.1	7.8	4.9	16.3	-7.5	1109	1136	108	0	105
11/4/19 18:30	5.8	13.7	13.0	5.1	4.6	4.6	4.5	8.7	8.5	8.8	6.9	8.9	11.1	7.8	4.9	17.7	-5.8	1104	1131	538	0	539
11/4/19 18:45	5.5	13.8	13.1	5.3	4.5	4.8	4.4	13.5	8.5	11.8	6.9	9.0	11.1	7.8	5.0	18.1	-4.3	1107	1135	11	0	52
11/4/19 19:00	5.1	13.9	13.3	5.4	4.5	4.9	4.4	8.5	8.5	8.3	7.0	9.0	11.1	7.8	5.1	17.4	-2.9	1104	1131	521	0	459
11/4/19 19:15	4.8	14.0	13.4	5.6	4.5	5.1	4.3	13.6	8.5	9.9	7.0	9.0	11.1	7.8	5.1	15.6	-1.5	1109	1218	0	0	395
11/4/19 19:30	4.5	14.2	13.5	5.7	4.4	5.2	4.3	8.3	8.5	10.7	7.0	9.0	11.1	7.9	5.2	18.4	-0.1	1112	1219	487	0	57
11/4/19 19:45	4.1	14.3	13.6	5.8	4.4	5.3	4.2	12.9	8.5	8.8	7.0	9.1	11.1	7.8	5.2	17.4	1.4	1111	1219	0	0	622
11/4/19 20:00	3.8	14.3	13.7	6.0	4.3	5.4	4.1	8.2	8.5	12.0	7.0	9.0	11.1	7.9	5.3	16.7	2.1	1116	1223	471	0	2
11/4/19 20:15	3.5	14.5	13.8	6.1	4.2	5.6	4.0	12.0	8.5	8.4	7.0	9.1	11.1	7.8	5.3	16.7	4.2	1112	1219	3	0	554
11/4/19 20:30	3.2	14.5	13.9	6.2	4.2	5.6	4.0	8.1	8.5	10.0	7.1	9.1	11.1	7.9	5.4	17.4	4.2	1108	1215	520	0	478
11/4/19 20:45	2.8	14.6	13.9	6.3	4.1	5.7	3.8	11.3	8.5	11.1	7.1	9.1	11.1	7.9	5.4	17.0	7.1	1028	1133	1	0	0
11/4/19 21:00	2.5	14.6	13.9	6.3	4.0	5.8	3.8	8.0	8.5	8.7	7.1	9.1	11.1	7.9	5.5	16.0	8.5	1106	1132	475	0	594
11/4/19 21:15	2.2	14.7	14.0	6.4	4.0	5.9	3.7	10.9	8.5	11.1	7.1	9.1	11.1	7.9	5.5	16.3	10.3	1112	1219	78	0	238
11/4/19 21:30	1.9	14.6	14.1	6.5	3.9	5.9	3.6	8.3	8.5	9.5	7.1	9.1	11.1	7.9	5.6	16.3	9.5	1112	1222	431	0	202
11/4/19 21:45	1.5	14.7	14.2	6.5	3.9	6.0	3.5	10.5	8.5	9.1	7.1	9.1	11.1	7.9	5.6	16.7	10.6	1118	1224	108	0	559
11/4/19 22:00	1.2	14.8	14.1	6.6	3.8	6.1	3.3	8.6	8.5	11.9	7.1	9.1	11.1	7.9	5.6	15.6	13.5	1110	1219	410	0	160
11/4/19 22:15	0.9	14.8	14.3	6.6	3.7	6.1	3.3	10.3	8.5	8.7	7.1	9.1	11.0	7.9	5.6	15.6	13.1	1111	1138	54	0	317
11/4/19 22:30	0.6	14.9	14.2	6.7	3.6	6.2	3.1	8.9	8.5	9.5	7.1	9.1	11.1	7.9	5.7	16.3	16.3	28	81	375	0	577
11/4/19 22:45	0.2	8.1	7.8	6.2	3.5	5.8	3.0	10.1	8.5	12.1	7.1	9.1	11.0	7.9	5.5	3.2	17.4	0	0	107	0	86
11/4/19 23:00	0.0	7.0	6.7	6.0	3.4	5.6	2.9	9.4	8.5	8.4	7.0	9.1	11.0	7.9	5.4	1.8	19.2	0	0	350	0	374
11/4/19 23:15	-0.4	6.6	6.4	5.9	3.3	5.4	2.8	9.7	8.5	9.5	7.0	9.1	11.0	7.9	5.3	1.5	20.6	0	0	139	0	592
11/4/19 23:30	-0.8	6.4	6.1	5.8	3.2	5.3	2.6	9.8	8.4	12.0	7.0	9.1	11.0	7.9	5.2	1.1	22.4	0	0	336	0	163
11/4/19 23:45	-1.1	6.2	6.0	5.6	3.1	5.2	2.4	9.6	8.4	8.8	7.0	9.1	11.0	7.9	5.2	1.5	22.7	0	0	167	0	396
12/4/19 0:00	-1.4	6.1	5.9	5.5	3.0	5.1	2.3	10.0	8.4	9.4	7.0	9.1	11.0	7.9	5.2	1.5	24.8	0	0	257	0	616
12/4/19 0:15	-1.6	6.0	5.7	5.4	2.9	5.0	2.1	9.3	8.4	12.0	7.0	9.1	11.0	7.9	5.1	1.1	23.8	0	0	164	0	281
12/4/19 0:30	-1.7	5.9	5.6	5.3	2.8	4.9	2.0	10.8	8.4	9.3	6.9	9.1	11.0	7.9	5.1	1.5	27.0	0	0	265	0	238
12/4/19 0:45	-1.7	5.8	5.5	5.2	2.7	4.8	1.9	9.0	8.4	9.1	7.0	9.1	11.0	7.9	5.0	1.1	25.2	0	0	269	0	582
12/4/19 1:00	-1.8	5.7	5.5	5.1	2.5	4.7	1.8	11.4	8.4	11.7	6.9	9.0	11.0	7.9	5.0	1.5	24.1	0	0	195	0	323
12/4/19 1:15	-1.8	5.6	5.4	5.0	2.5	4.6	1.7	8.6	8.3	10.0	6.9	9.0	11.0	7.9	4.9	1.5	22.0	0	0	327	0	185
12/4/19 1:30	-1.9	5.6	5.3	4.9	2.4	4.5	1.6	12.3	8.3	8.9	6.9	9.0	11.0	7.9	4.9	1.5	24.1	0	0	131	0	555
12/4/19 1:45	-2.0	5.5	5.3	4.8	2.4	4.4	1.6	8.3	8.3	11.0	6.8	9.0	10.9	7.9	4.9	1.1	24.8	0	0	436	0	478
12/4/19 2:00	-2.1	5.4	5.2	4.7	2.3	4.3	1.5	12.8	8.3	11.0	6.8	9.0	10.9	7.9	4.8	1.5	25.6	0	0	36	0	64
12/4/19 2:15	-2.1	5.3	5.1	4.7	2.2	4.2	1.4	8.0	8.3	8.6	6.8	8.9	10.9	7.8	4.8	1.5	23.4	0	0	524	0	529
12/4/19 2:30	-2.2	5.3	5.1	4.6	2.1	4.1	1.3	12.9	8.2	10.0	6.7	9.0	10.9	7.8	4.7	1.1	24.8	0	0	0	0	531
12/4/19 2:45	-2.2	5.2	5.0	4.5	2.0	4.0	1.2	7.7	8.2	12.0	6.8	8.9	10.9	7.9	4.7	1.5	23.4	0	0	558	0	161
12/4/19 3:00	-2.3	5.1	4.9	4.4	2.0	3.9	1.1	11.7	8.2	8.8	6.7	8.9	10.9	7.8	4.7	1.1	24.1	0	0	0	0	319
12/4/19 3:15	-2.3	5.1	4.9	4.3	1.8	3.8	1.1	7.7	8.2	9.2	6.7	8.9	10.9	7.8	4.6	1.5	23.8	0	0	491	0	510
12/4/19 3:30	-2.4	5.0	4.8	4.2	1.8	3.7	1.0	10.4	8.2	11.5	6.7	8.9	10.9	7.8	4.6	1.5	23.1	0	0	118	0	401
12/4/19 3:45	-2.5	4.9	4.7	4.1	1.7	3.7	0.9	9.4	8.1	10.5	6.6	8.8	10.8	7.8	4.5	1.8	24.1	0	0	383	0	160
12/4/19 4:00	-2.6	4.9	4.7	4.1	1.6	3.6	0.8	9.4	8.1	8.7	6.6	8.8	10.9	7.8	4.5	1.8	22.4	0	0	272	0	630
12/4/19 4:15	-2.6	4.8	4.6	4.0	1.5	3.5	0.7	11.2	8.1	10.4	6.6	8.8	10.9	7.8	4.4	1.8	22.7	0	0	254	0	675
12/4/19 4:30	-2.7	4.8	4.6	3.9	1.5	3.4	0.6	8.5	8.1	11.7	6.5	8.8	10.8	7.8	4.4	1.8	23.1	0	0	381	0	160
12/4/19 4:45	-2.7	4.7	4.5	3.8	1.4	3.3	0.5	12.3	8.1	8.7	6.5	8.8	10.8	7.7	4.3	2.1	23.4	0	0	133	0	363
12/4/19 5:00	-2.8	4.6	4.5	3.7	1.3	3.2	0.5	8.0	8.1	9.1	6.5	8.8	10.8	7.7	4.3	1.5	22.7	0	0	542	0	634
12/4/19 5:15	-2.9	4.6	4.4	3.6	1.2	3.1	0.4	13.0	8.0	11.2	6.4	8.8	10.8	7.7	4.2	1.5	21.6	0	0	45	0	547
12/4/19 5:30	-3.0	4.5	4.4	3.6	1.1	3.1	0.3	7.7	8.0	10.9	6.4	8.7	10.8	7.7	4.2	1.8	21.6	0	0	574	0	76
12/4/19 5:45	-3.0	4.5	4.3	3.5	1.0	3.0	0.2	12.9	8.0	8.4	6.4	8.7	10.8	7.7	4.1	2.1	23.4	0	0	0	0	529
12/4/19 6:00	-3.0	4.4	4.2	3.4	1.0	2.9	0.1	7.4	8.0	9.7	6.3	8.7	10.8	7.7	4.1	1.8	21.3	805	867	637	0	676
12/4/19 6:15	-3.1	10.7	10.1	3.7	0.8	3.1	0.0	12.1	7.9	11.9	6.3	8.7	10.8	7.7	4.3	12.9	24.5	1091	1119	53	0	311
12/4/19 6:30	-3.2	11.7	11.2	3.9	0.8	3.3	0.0	7.9	7.9	9.8	6.3	8.6	10.8	7.6	4.4	14.9	21.6	1086	1114	549	0	232
12/4/19 6:45	-3.3	12.1	11.5	4.0	0.7	3.4	-0.1	10.9	7.9	8.6	6.3	8.7	10.7	7.6	4.4	16.0	21.3	1083	1114	162	0	651
12/4/19 7:00	-3.3	12.2	11.6	4.1	0.7	3.5	-0.2	9.5	7.9	10.4	6.2	8.6	10.7	7.6	4.5	17.0	24.5	1107	1135	424	0	674
12/4/19 7:15	-3.2	12.6	11.9	4.2	0.6	3.5	-0.2	9.4	7.9	11.7	6.2	8.6	10.7	7.6	4.5	17.0	20.6	1113	1140	318	0	323
12/4/19 7:30	-3.0	12.6	12.0	4.2	0.6	3.6	-0.2	11.3	7.8	9.3	6.2	8.6	10.7	7.6	4.5	16.7	20.9	1038	1143	270	0	317
12/4/19 7:45	-2.7	12.8	12.1	4.3	0.7	3.6	-0.1	8.3	7.8	8.8	6.2	8.6	10.7	7.5	4.5	17.7	18.1	1110	1139	433	0	662
12/4/19 8:00	-2.5	12.8	12.2	4.3	0.7	3.7	-0.1	12.4	7.8	10.8	6.2	8.6	10.7	7.6	4.5	16.3	19.5	1112	1138	142	0	633
12/4/19 8:15	-2.3	12.8	12.2	4.3	0.7	3.7	0.0	7.8	7.8	11.3	6.1	8.5	10.7	7.6	4.5	17.0	16.7	1106	1138	608	0	264
12/4/19 8:30	-2.0	12.9	12.3	4.4	0.8	3.7	0.1	12.9	7.7	8.8	6.1	8.5	10.7	7.5	4.5	17.4	14.2	1115	1142	14	0	312
12/4/19 8:45	-1.8	13.0	12.3	4.4	0.8	3.7	0.1	7.4	7.7	8.8	6.1	8.5	10.6	7.5	4.5	16.7	13.1	1104	1132	624	0	627
12/4/19 9:00	-1.6	12.9	12.2	4.4	0.8	3.7	0.2	12.4	7.7	10.6	6.1	8.5	10.6	7.5	4.5	17.7	11.3	1110	1056	57	0	630
12/4/19 9:15	-1.3	12.8	12.3	4.4	0.9	3.7	0.3	8.3	7.7	11.3	6.1	8.5	10.6	7.5	4.4	17.7	10.6	1110	1138	556	0	159
12/4/19 9:30	-1.1	12.9	12.3	4.4	1.0	3.8	0.4	10.9	7.7	8.7	6.0	8.5	10.6	7.4	4.4	18.1	11.3	12	0	219	0	402
12/4/19 9:45	-0.9	6.2	5.8	3.9	1.1	3.3	0.5	10.3	7.7	9.1	6.0	8.4	10.6	7.4	4.2	3.9	11.0	0	0	390	0	639
12/4/19 10:00	-0.6	5.2	5.0	3.7	1.2	3.1	0.6	9.2	7.7	11.0	6.0	8.5	10.6	7.5	4.1	3.2	9.2	0	0	385	0	560
12/4/19 10:15	-0.4	4.9	4.7	3.6	1.2	3.0	0.7	12.0	7.6	11.1	6.0	8.4	10.6	7.4	4.0	2.8	9.2	0	0	220	0	162
12/4/19 10:30	-0.2	4.7	4.5	3.5	1.3	2.8	0.8	8.2	7.6	8.3	5.9	8.4	10.5	7.4	3.9	2.8	7.1	0	0	549	0	437
12/4/19 10:45	0.0	4.6	4.4	3.3	1.4	2.7	0.9	12.9	7.6	9.2	5.9	8.4	10.5	7.4	3.9	2.8	7.8	0	0	77	0	676
12/4/19 11:00	0.2	4.5	4.3	3.3	1.5	2.6	1.0	7.7	7.6	11.2	5.9	8.4	10.5	7.4	3.8	3.2	7.1	0	0	684	0	566
12/4/19 11:15	0.4	4.4	4.2	3.2	1.5	2.6	1.1	13.0	7.6	10.8	5.9	8.4	10.5	7.4	3.7	2.5	6.0	0	0	60	0	191
12/4/19 11:30	0.6	4.3	4.1	3.1	1.6	2.5	1.2	8.2	7.6	8.2	5.9	8.4	10.5	7.4	3.7	2.8	6.0	0	0	551	0	398
12/4/19 11:45	0.9	4.3	4.0	3.0	1.7	2.5	1.3	11.0	7.6	8.9	5.9	8.4	10.5	7.3	3.6	2.5	4.6	0	0	218	0	601
12/4/19 12:00	1.1	4.2	4.0	3.0	1.8	2.4	1.4	10.7	7.6	10.8	5.9	8.4	10.5	7.4	3.6	2.5	3.1	0	0	403	0	561
12/4/19 12:15	1.4	4.2	3.9	2.9	1.8	2.4	1.5	9.4	7.6	11.1	5.9	8.4	10.5	7.4	3.6	2.1	2.8	0	0	386	0	162
12/4/19 12:30	1.6	4.2	3.9	2.9	1.9	2.3	1.6	12.2	7.6	8.3	5.9	8.4	10.5	7.3	3.5	2.1	2.1	0	0	233	0	369
12/4/19 12:45	1.8	4.1	3.8	2.8	1.9	2.3	1.7	8.4	7.6	8.8	5.9	8.4	10.5	7.3	3.5	2.8	1.4	0	0	570	0	669
12/4/19 13:00	2.1	4.1	3.9	2.8	2.0	2.3	1.8	13.1	7.6	11.2	5.9	8.5	10.5	7.3	3.5	2.5	0.6	0	0	79	0	488
12/4/19 13:15	2.3	4.1	3.8	2.8	2.1	2.3	1.8	7.8	7.6	10.6	5.9	8.4	10.5	7.3	3.4	2.8	-0.1	0	0	688	0	163
12/4/19 13:30	2.5	4.0	3.8	2.8	2.2	2.3	1.9	13.2	7.6	8.0	5.9	8.5	10.4	7.3	3.4	2.5	-0.8	0	0	5	0	470
12/4/19 13:45	2.8	4.1	3.7	2.7	2.2	2.3	2.0	8.1	7.6	9.2	5.9	8.4	10.4	7.3	3.4	2.1	-1.1	0	0	555	0	654
12/4/19 14:00	3.1	4.0	3.7	2.7	2.3	2.2	2.1	11.0	7.6	11.4	5.9	8.5	10.4	7.3	3.4	2.1	-2.6	0	0	241	0	400
12/4/19 14:15	3.3	4.0	3.7	2.7	2.4	2.2	2.2	10.7	7.6	9.9	5.9	8.5	10.4	7.3	3.4	2.5	-2.2	0	0	375	0	160
12/4/19 14:30	3.5	4.0	3.8	2.7	2.5	2.3	2.3	9.4	7.6	8.3	5.9	8.5	10.4	7.3	3.4	2.1	-3.6	0	0	414	0	597
12/4/19 14:45	3.7	4.0	3.7	2.7	2.6	2.3	2.4	12.5	7.6	9.8	5.9	8.5	10.4	7.3	3.4	2.1	-4.0	0	0	167	0	570
12/4/19 15:00	4.0	4.0	3.7	2.7	2.7	2.3	2.5	8.2	7.6	11.4	5.9	8.5	10.4	7.3	3.4	2.1	-4.0	0	0	632	0	162
12/4/19 15:15	4.3	4.0	3.7	2.7	2.8	2.3	2.6	13.5	7.6	8.3	5.9	8.5	10.4	7.3	3.4	2.5	-4.7	0	0	0	0	356
12/4/19 15:30	4.5	4.0	3.8	2.7	2.8	2.3	2.8	7.7	7.6	8.8	6.0	8.5	10.4	7.3	3.3	2.1	-6.8	0	0	634	0	569
12/4/19 15:45	4.7	4.0	3.8	2.7	2.9	2.3	2.8	12.2	7.6	10.9	6.0	8.6	10.4	7.4	3.4	2.1	-7.2	0	0	112	0	496
12/4/19 16:00	4.9	4.0	3.8	2.7	3.0	2.3	2.9	9.3	7.6	10.4	6.0	8.5	10.4	7.3	3.3	1.8	-7.9	0	0	447	0	64
12/4/19 16:15	5.2	4.1	3.8	2.8	3.1	2.4	3.1	10.1	7.6	8.1	6.0	8.6	10.4	7.3	3.4	2.1	-8.2	0	0	290	0	566
12/4/19 16:30	5.5	4.1	3.8	2.8	3.2	2.4	3.2	11.7	7.6	9.9	6.0	8.6	10.4	7.3	3.4	2.1	-10.0	0	0	274	0	625
12/4/19 16:45	5.7	4.1	3.8	2.8	3.3	2.4	3.3	8.9	7.6	11.1	6.0	8.6	10.4	7.4	3.4	1.8	-11.1	0	18	447	0	118
12/4/19 17:00	5.9	4.1	3.8	2.8	3.4	2.5	3.4	13.1	7.6	8.0	6.0	8.6	10.4	7.3	3.4	2.1	-9.3	1176	1157	99	0	404
12/4/19 17:15	5.7	11.1	10.6	3.4	3.5	2.9	3.5	8.3	7.6	9.2	6.1	8.6	10.4	7.3	3.7	15.6	-8.6	1111	1136	593	0	584
12/4/19 17:30	5.5	11.9	11.4	3.6	3.5	3.2	3.5	13.5	7.7	11.6	6.1	8.7	10.4	7.4	3.8	16.3	-8.2	1024	1131	0	0	159
12/4/19 17:45	5.3	12.2	11.7	3.8	3.5	3.4	3.5	7.9	7.7	8.4	6.1	8.6	10.4	7.3	3.9	16.3	-8.6	1025	1132	640	0	311
12/4/19 18:00	5.0	12.5	11.9	4.0	3.5	3.6	3.5	12.1	7.7	8.9	6.2	8.7	10.4	7.3	4.0	17.7	-4.7	1108	1135	78	0	584
12/4/19 18:15	4.8	12.7	12.1	4.2	3.5	3.7	3.5	8.8	7.7	11.6	6.2	8.7	10.4	7.4	4.0	17.7	-4.7	948	1136	459	0	236
12/4/19 18:30	4.6	12.9	12.2	4.4	3.5	3.9	3.5	10.4	7.7	8.5	6.2	8.7	10.4	7.4	4.1	18.1	-4.7	1109	1136	217	0	286
12/4/19 18:45	4.4	13.1	12.5	4.5	3.5	4.1	3.5	10.8	7.7	8.8	6.2	8.7	10.4	7.4	4.2	17.7	-3.3	1103	1132	322	0	628
12/4/19 19:00	4.2	13.2	12.5	4.7	3.5	4.2	3.4	9.4	7.7	11.6	6.3	8.7	10.4	7.4	4.2	17.7	-2.2	1109	1135	322	0	277
12/4/19 19:15	4.0	13.2	12.7	4.8	3.5	4.3	3.4	12.2	7.7	8.9	6.3	8.7	10.4	7.4	4.3	17.7	-1.5	1110	1136	214	0	260
12/4/19 19:30	3.9	13.3	12.8	4.9	3.5	4.4	3.4	8.8	7.7	8.8	6.3	8.8	10.4	7.4	4.3	18.4	-1.1	1107	1133	385	0	609
12/4/19 19:45	3.6	13.5	12.8	5.0	3.5	4.5	3.4	13.0	7.7	11.2	6.3	8.8	10.4	7.4	4.4	16.7	-0.1	1033	1141	101	0	346
12/4/19 20:00	3.4	13.6	13.0	5.1	3.5	4.7	3.4	8.4	7.7	9.4	6.4	8.8	10.4	7.4	4.4	17.4	1.0	1113	1141	535	0	182
12/4/19 20:15	3.3	13.6	13.1	5.2	3.5	4.7	3.4	13.5	7.7	8.6	6.4	8.8	10.4	7.4	4.5	17.4	1.4	1117	1144	0	0	585
12/4/19 20:30	3.1	13.7	13.1	5.4	3.5	4.8	3.4	8.0	7.7	10.8	6.4	8.8	10.4	7.5	4.5	16.7	2.1	1118	1144	544	0	400
12/4/19 20:45	2.9	13.8	13.2	5.4	3.5	4.9	3.3	12.7	7.7	10.3	6.4	8.8	10.4	7.4	4.6	16.3	3.5	1114	1142	0	0	106
12/4/19 21:00	2.7	13.9	13.2	5.5	3.5	5.0	3.3	7.8	7.7	8.5	6.4	8.8	10.4	7.4	4.6	15.6	3.1	1114	1140	538	0	547
12/4/19 21:15	2.5	14.0	13.2	5.6	3.5	5.1	3.3	11.4	7.7	10.7	6.4	8.8	10.4	7.5	4.7	15.6	5.6	1115	1144	109	0	428
12/4/19 21:30	2.3	13.9	13.3	5.7	3.4	5.2	3.2	8.4	7.7	10.2	6.4	8.8	10.3	7.5	4.7	16.7	6.3	1119	1149	439	0	106
12/4/19 21:45	2.1	14.0	13.5	5.8	3.4	5.2	3.2	10.5	7.7	8.5	6.5	8.9	10.3	7.4	4.7	16.7	5.6	1122	1149	167	0	596
12/4/19 22:00	1.9	14.1	13.5	5.8	3.4	5.3	3.2	9.7	7.7	10.5	6.5	8.8	10.3	7.5	4.8	17.0	7.4	1114	1143	344	0	482
12/4/19 22:15	1.7	14.1	13.5	5.9	3.4	5.4	3.2	9.6	7.7	10.6	6.5	8.9	10.3	7.5	4.8	17.4	8.1	1120	1147	271	0	48
12/4/19 22:30	1.6	14.3	13.6	6.0	3.4	5.4	3.1	11.2	7.8	8.3	6.5	8.8	10.3	7.5	4.8	16.0	8.5	45	0	250	0	595
12/4/19 22:45	1.4	7.4	7.0	5.5	3.3	5.1	3.0	9.0	7.7	10.2	6.5	8.9	10.3	7.5	4.7	3.2	10.3	0	0	393	0	552
12/4/19 23:00	1.2	6.2	6.0	5.3	3.3	4.9	3.0	12.1	7.7	11.2	6.5	8.9	10.3	7.5	4.6	1.8	12.7	0	0	170	0	1
12/4/19 23:15	1.0	5.8	5.6	5.2	3.2	4.7	2.9	8.7	7.7	8.2	6.5	8.9	10.3	7.5	4.5	1.5	13.1	0	0	437	0	465
12/4/19 23:30	0.8	5.6	5.4	5.1	3.2	4.6	2.9	12.7	7.7	9.6	6.5	8.9	10.3	7.5	4.5	1.5	11.7	0	0	70	0	511
12/4/19 23:45	0.6	5.5	5.3	5.0	3.1	4.5	2.8	8.3	7.7	11.7	6.4	8.9	10.3	7.5	4.4	1.1	10.6	0	0	548	0	159
13/4/19 0:00	0.4	5.4	5.2	4.9	3.1	4.5	2.7	13.2	7.7	8.9	6.4	8.9	10.3	7.5	4.4	1.1	13.1	0	0	18	0	270
13/4/19 0:15	0.2	5.3	5.1	4.8	3.0	4.4	2.6	8.2	7.7	8.9	6.5	8.9	10.3	7.5	4.4	0.8	16.3	0	0	542	0	637
13/4/19 0:30	0.0	5.2	5.0	4.7	2.9	4.3	2.5	13.2	7.7	11.2	6.4	8.9	10.3	7.5	4.3	1.1	15.9	0	0	0	0	399
13/4/19 0:45	-0.1	5.2	4.9	4.6	2.8	4.2	2.4	8.0	7.7	10.2	6.4	8.8	10.3	7.5	4.3	1.1	13.1	0	0	495	0	80
13/4/19 1:00	-0.3	5.1	4.9	4.6	2.7	4.2	2.3	12.4	7.7	8.4	6.4	8.9	10.3	7.5	4.3	0.8	14.9	0	0	0	0	672
13/4/19 1:15	-0.5	5.0	4.8	4.5	2.6	4.1	2.2	7.7	7.7	10.0	6.4	8.8	10.3	7.5	4.3	0.8	15.9	0	0	496	0	534
13/4/19 1:30	-0.7	5.0	4.7	4.4	2.5	4.0	2.1	11.1	7.7	11.5	6.4	8.9	10.3	7.5	4.2	0.8	18.4	0	0	109	0	276
13/4/19 1:45	-0.9	4.9	4.7	4.4	2.4	4.0	2.0	8.3	7.7	9.0	6.4	8.8	10.3	7.5	4.2	0.8	18.8	0	0	452	0	238
13/4/19 2:00	-1.1	4.9	4.6	4.3	2.3	3.9	1.9	10.2	7.6	8.7	6.4	8.8	10.3	7.5	4.2	0.8	19.2	0	0	216	0	587
13/4/19 2:15	-1.3	4.8	4.6	4.2	2.3	3.8	1.7	9.7	7.6	10.5	6.4	8.8	10.3	7.5	4.1	1.1	17.0	0	0	359	0	554
13/4/19 2:30	-1.5	4.7	4.5	4.1	2.1	3.8	1.5	9.4	7.6	11.2	6.3	8.8	10.3	7.5	4.1	1.1	20.6	0	0	311	0	81
13/4/19 2:45	-1.8	4.7	4.5	4.1	2.0	3.7	1.4	10.9	7.6	8.2	6.3	8.8	10.3	7.5	4.1	1.1	21.6	0	0	271	0	377
13/4/19 3:00	-1.9	4.6	4.4	4.0	1.9	3.6	1.3	8.6	7.6	9.0	6.3	8.8	10.3	7.5	4.1	1.1	22.4	0	0	385	0	616
13/4/19 3:15	-2.0	4.6	4.4	4.0	1.8	3.6	1.2	12.4	7.6	11.1	6.3	8.8	10.2	7.5	4.0	1.1	23.1	0	0	109	0	479
13/4/19 3:30	-2.0	4.5	4.4	3.9	1.7	3.5	1.2	8.1	7.6	10.6	6.2	8.8	10.2	7.5	4.0	1.1	19.2	0	0	490	0	57
13/4/19 3:45	-2.0	4.5	4.3	3.8	1.7	3.4	1.0	13.0	7.6	8.2	6.2	8.8	10.2	7.5	4.0	1.1	22.4	0	0	15	0	460
13/4/19 4:00	-2.0	4.5	4.2	3.7	1.6	3.4	1.0	7.8	7.5	9.3	6.2	8.7	10.2	7.5	3.9	1.1	21.3	0	0	556	0	634
13/4/19 4:15	-2.1	4.4	4.2	3.7	1.5	3.3	0.9	12.8	7.5	11.4	6.2	8.7	10.2	7.5	3.9	1.5	18.4	0	0	5	0	428
13/4/19 4:30	-2.1	4.3	4.2	3.6	1.5	3.2	0.8	7.5	7.5	10.3	6.2	8.7	10.2	7.5	3.9	1.5	19.5	0	0	584	0	76
13/4/19 4:45	-2.1	4.3	4.1	3.5	1.4	3.1	0.8	11.3	7.5	8.1	6.1	8.7	10.2	7.4	3.8	1.1	19.5	0	0	112	0	478
13/4/19 5:00	-2.1	4.2	4.1	3.4	1.4	3.1	0.7	8.4	7.5	9.3	6.1	8.7	10.2	7.4	3.8	1.5	17.7	0	0	468	0	555
13/4/19 5:15	-2.1	4.2	4.0	3.4	1.3	3.0	0.7	10.0	7.5	11.4	6.1	8.7	10.2	7.4	3.8	1.8	17.7	0	0	218	0	476
13/4/19 5:30	-2.2	4.1	4.0	3.3	1.2	2.9	0.6	10.4	7.5	10.4	6.0	8.6	10.2	7.4	3.7	1.5	19.2	0	0	318	0	80
13/4/19 5:45	-2.2	4.1	3.9	3.3	1.2	2.8	0.6	8.8	7.4	8.1	6.1	8.6	10.2	7.4	3.7	1.1	20.2	0	0	380	0	533
13/4/19 6:00	-2.2	4.0	3.9	3.2	1.1	2.8	0.5	11.9	7.4	9.5	6.0	8.6	10.2	7.4	3.7	1.5	18.1	1101	1166	160	0	593
13/4/19 6:15	-2.2	10.9	10.4	3.6	1.1	3.1	0.5	8.0	7.4	11.5	6.0	8.6	10.1	7.4	3.9	14.3	18.8	1105	1133	590	0	316
13/4/19 6:30	-2.2	11.7	11.1	3.8	1.0	3.3	0.4	12.8	7.4	9.5	6.0	8.6	10.1	7.4	4.0	14.3	17.7	1108	1138	54	0	233
13/4/19 6:45	-2.3	12.0	11.5	3.9	0.9	3.4	0.4	7.7	7.4	8.4	6.0	8.6	10.1	7.3	4.0	15.3	14.9	1107	1135	615	0	631
13/4/19 7:00	-2.3	12.3	11.6	4.0	0.9	3.5	0.3	12.8	7.3	10.0	6.0	8.6	10.1	7.3	4.1	16.0	15.6	1103	1130	2	0	627
13/4/19 7:15	-2.3	12.3	11.7	4.0	0.8	3.5	0.3	7.5	7.3	11.4	5.9	8.5	10.1	7.4	4.1	16.3	16.7	1021	1127	588	0	313
13/4/19 7:30	-2.3	12.3	11.8	4.1	0.8	3.6	0.2	11.4	7.3	9.0	5.9	8.6	10.1	7.3	4.1	15.6	16.3	1098	1127	194	0	227
13/4/19 7:45	-2.3	12.4	11.9	4.2	0.8	3.6	0.2	9.1	7.3	8.2	5.9	8.5	10.1	7.3	4.1	16.7	19.2	1089	1116	459	0	586
13/4/19 8:00	-2.4	12.5	11.9	4.2	0.7	3.6	0.2	9.8	7.3	9.6	5.9	8.5	10.1	7.3	4.1	15.3	15.9	1012	1116	332	0	664
13/4/19 8:15	-2.4	12.5	11.9	4.2	0.7	3.7	0.2	10.9	7.3	11.3	5.9	8.5	10.1	7.3	4.1	16.0	16.7	1089	1116	346	0	400
13/4/19 8:30	-2.4	12.5	11.9	4.3	0.7	3.7	0.2	8.8	7.3	9.7	5.9	8.5	10.0	7.3	4.1	16.3	17.4	1084	1112	424	0	226
13/4/19 8:45	-2.4	12.5	11.9	4.3	0.7	3.7	0.2	11.7	7.2	8.1	5.9	8.5	10.0	7.2	4.1	16.3	16.7	1102	1130	222	0	530
13/4/19 9:00	-2.4	12.7	12.1	4.3	0.7	3.7	0.2	8.1	7.2	9.2	5.8	8.4	10.0	7.2	4.1	16.7	15.6	942	1044	536	0	626
13/4/19 9:15	-2.0	12.6	12.0	4.3	0.8	3.7	0.2	12.6	7.2	11.1	5.8	8.4	10.0	7.2	4.1	17.0	18.1	1026	1137	103	0	480
13/4/19 9:30	-1.5	12.7	12.2	4.4	0.8	3.8	0.3	7.6	7.2	10.5	5.8	8.4	10.0	7.2	4.1	16.0	12.4	182	165	610	0	205
13/4/19 9:45	-1.0	6.4	6.0	3.9	1.0	3.4	0.5	12.7	7.2	8.1	5.8	8.4	10.0	7.2	4.0	3.9	12.4	0	0	111	0	365
13/4/19 10:00	-0.5	5.0	4.8	3.7	1.1	3.2	0.6	8.0	7.2	8.6	5.8	8.4	10.0	7.2	3.8	2.5	9.2	0	0	588	0	622
13/4/19 10:15	0.0	4.6	4.5	3.5	1.2	3.0	0.8	11.2	7.2	10.1	5.7	8.4	10.0	7.2	3.7	2.1	6.7	0	0	220	0	580
13/4/19 10:30	0.4	4.5	4.3	3.4	1.3	2.9	1.0	9.9	7.2	11.2	5.7	8.4	10.0	7.2	3.6	2.1	6.3	0	0	431	0	405
13/4/19 10:45	1.0	4.4	4.2	3.3	1.5	2.8	1.2	9.6	7.2	9.6	5.7	8.4	10.0	7.2	3.6	2.1	4.2	0	0	387	0	159
13/4/19 11:00	1.5	4.2	4.1	3.2	1.7	2.7	1.4	11.7	7.2	7.9	5.7	8.4	10.0	7.1	3.5	2.1	2.1	0	0	221	0	647
13/4/19 11:15	2.0	4.2	4.0	3.1	1.8	2.6	1.6	8.2	7.2	9.4	5.7	8.4	10.0	7.1	3.5	2.1	0.6	0	0	602	0	628
13/4/19 11:30	2.5	4.1	3.9	3.0	2.0	2.5	1.8	13.1	7.2	11.2	5.7	8.4	10.0	7.1	3.4	2.5	-1.1	0	0	55	0	411
13/4/19 11:45	3.1	4.1	3.9	3.0	2.1	2.5	2.0	7.7	7.2	9.5	5.7	8.4	9.9	7.1	3.4	2.1	-2.6	0	0	640	0	242
13/4/19 12:00	3.6	4.0	3.8	2.9	2.3	2.4	2.2	12.7	7.2	8.0	5.7	8.4	9.9	7.1	3.4	1.8	-3.3	0	0	170	0	605
13/4/19 12:15	4.1	4.0	3.8	2.9	2.4	2.4	2.4	8.9	7.2	9.6	5.7	8.4	9.9	7.1	3.3	2.1	-5.4	0	0	495	0	585
13/4/19 12:30	4.5	4.0	3.8	2.9	2.6	2.4	2.5	10.4	7.2	11.0	5.7	8.4	9.9	7.1	3.3	2.1	-6.1	0	0	332	0	162
13/4/19 12:45	5.0	4.0	3.8	2.8	2.8	2.4	2.7	11.6	7.2	7.9	5.7	8.4	9.9	7.1	3.3	1.8	-6.5	0	0	301	0	341
13/4/19 13:00	5.6	4.0	3.7	2.8	3.0	2.4	2.9	8.9	7.2	8.5	5.8	8.4	9.9	7.1	3.3	1.8	-10.0	0	0	502	0	540
13/4/19 13:15	6.1	4.0	3.7	2.8	3.2	2.4	3.2	13.0	7.2	10.6	5.8	8.5	9.9	7.1	3.3	1.8	-9.7	0	0	102	0	404
13/4/19 13:30	6.7	4.0	3.8	2.8	3.4	2.4	3.4	8.1	7.2	9.8	5.8	8.5	9.9	7.1	3.3	1.8	-11.5	0	0	635	0	110
13/4/19 13:45	7.2	4.1	3.8	2.8	3.5	2.4	3.6	13.4	7.2	8.0	5.9	8.5	9.9	7.1	3.3	2.1	-14.3	0	0	58	0	565
13/4/19 14:00	7.7	4.1	3.8	2.9	3.7	2.5	3.9	8.1	7.3	9.9	5.8	8.5	9.9	7.1	3.3	1.8	-16.1	0	0	553	0	566
13/4/19 14:15	8.3	4.2	3.8	2.9	4.0	2.5	4.3	11.1	7.3	10.7	5.9	8.5	9.9	7.1	3.3	1.8	-24.6	0	0	226	0	0
13/4/19 14:30	8.8	4.2	3.9	2.9	4.3	2.5	4.5	11.0	7.3	7.8	5.9	8.5	9.9	7.1	3.3	1.8	-21.4	0	0	344	0	542
13/4/19 14:45	9.4	4.3	3.9	2.9	4.6	2.6	5.4	9.4	7.3	9.4	5.9	8.6	9.9	7.1	3.3	2.1	-34.6	0	0	384	0	558
13/4/19 15:00	10.0	4.3	3.9	3.0	4.8	2.7	5.1	12.7	7.3	11.0	6.0	8.6	9.9	7.2	3.3	1.8	-18.9	0	0	188	0	0
13/4/19 15:15	10.2	4.4	4.0	3.0	5.0	2.7	5.3	8.7	7.4	8.0	6.0	8.6	9.9	7.1	3.4	1.5	-26.4	0	0	551	0	511
13/4/19 15:30	10.2	4.4	4.0	3.1	5.1	2.8	5.4	13.7	7.3	9.4	6.1	8.7	9.9	7.2	3.4	1.5	-23.6	0	0	0	0	557
13/4/19 15:45	10.1	4.5	4.1	3.2	5.3	2.9	5.5	8.3	7.4	10.8	6.1	8.7	9.9	7.2	3.4	1.5	-20.3	0	0	549	0	0
13/4/19 16:00	10.1	4.5	4.1	3.3	5.4	3.0	5.6	12.9	7.4	8.1	6.2	8.8	9.9	7.2	3.5	1.5	-21.4	0	0	47	0	565
13/4/19 16:15	10.0	4.6	4.2	3.3	5.5	3.1	5.7	8.2	7.4	9.9	6.2	8.7	9.9	7.3	3.5	1.5	-18.9	0	0	523	0	446
13/4/19 16:30	10.0	4.6	4.2	3.4	5.6	3.2	5.8	11.2	7.4	10.2	6.3	8.8	10.0	7.3	3.5	1.5	-28.5	0	0	109	0	63
13/4/19 16:45	10.0	4.7	4.3	3.5	5.7	3.3	5.8	9.7	7.4	8.4	6.3	8.8	10.0	7.3	3.6	1.5	-16.8	0	0	382	0	561
13/4/19 17:00	10.0	4.8	4.3	3.6	5.8	3.4	6.0	10.0	7.5	10.7	6.4	8.8	10.0	7.3	3.6	2.1	-15.7	824	890	278	0	253
13/4/19 17:15	9.7	11.2	10.8	4.1	5.9	3.8	6.1	11.3	7.5	8.6	6.4	8.8	10.0	7.3	3.9	14.3	-16.4	1124	1069	248	0	239
13/4/19 17:30	9.1	12.7	12.0	4.5	5.9	4.1	6.0	9.3	7.5	8.9	6.5	8.9	10.0	7.4	4.1	16.3	-16.4	1108	1133	325	0	497
13/4/19 17:45	8.7	12.9	12.3	4.8	5.9	4.4	5.9	12.5	7.5	11.5	6.5	8.9	10.0	7.4	4.2	16.0	-13.9	1120	1147	156	0	0
13/4/19 18:00	8.3	13.4	12.8	5.0	5.8	4.7	5.9	9.0	7.6	8.2	6.6	8.9	10.0	7.4	4.3	16.7	-11.5	1121	1149	433	0	481
13/4/19 18:15	7.9	13.6	13.0	5.3	5.7	4.9	5.8	13.0	7.6	10.0	6.6	9.0	10.0	7.4	4.4	17.4	-11.1	1110	1137	24	0	313
13/4/19 18:30	7.6	13.7	13.1	5.5	5.7	5.1	5.8	8.8	7.6	9.4	6.7	9.0	10.0	7.4	4.5	16.3	-12.2	1100	1129	429	0	141
13/4/19 18:45	7.2	13.9	13.1	5.7	5.7	5.3	5.7	13.3	7.7	8.7	6.7	9.0	10.0	7.5	4.6	16.7	-7.2	1104	1132	0	0	528
13/4/19 19:00	6.8	14.0	13.4	5.9	5.6	5.4	5.6	8.8	7.7	11.7	6.8	9.1	10.0	7.5	4.7	16.7	-5.0	1106	1133	432	0	0
13/4/19 19:15	6.4	14.1	13.5	6.0	5.6	5.6	5.5	13.2	7.7	8.2	6.8	9.1	10.0	7.5	4.8	16.3	-4.3	1100	1127	19	0	537
13/4/19 19:30	6.0	14.3	13.6	6.2	5.5	5.8	5.4	8.7	7.7	10.0	6.8	9.1	10.0	7.5	4.9	16.0	-2.9	1097	1125	427	0	234
13/4/19 19:45	5.7	14.3	13.7	6.3	5.4	5.9	5.3	13.3	7.7	9.2	6.9	9.1	10.0	7.5	5.0	16.3	-0.8	1095	1124	33	0	156
13/4/19 20:00	5.3	14.4	13.7	6.4	5.3	6.0	5.2	8.7	7.7	8.8	6.9	9.1	10.0	7.6	5.0	16.0	-0.4	1102	1129	433	0	530
13/4/19 20:15	4.9	14.5	13.9	6.6	5.2	6.1	5.2	12.9	7.7	11.6	6.9	9.2	10.0	7.6	5.1	16.0	1.4	1104	1132	54	0	0
13/4/19 20:30	4.6	14.5	14.0	6.7	5.1	6.2	5.1	8.8	7.7	8.3	7.0	9.2	10.0	7.6	5.2	14.9	2.4	1095	1122	387	0	517
13/4/19 20:45	4.2	14.6	14.0	6.8	5.0	6.3	5.0	12.5	7.8	10.4	7.0	9.2	10.0	7.6	5.2	16.0	4.6	1092	1120	89	0	201
13/4/19 21:00	3.8	14.7	14.0	6.9	4.9	6.4	4.9	8.9	7.8	8.5	7.0	9.2	10.0	7.6	5.3	16.0	6.3	1095	1042	320	0	265
13/4/19 21:15	3.4	14.7	14.1	7.0	4.8	6.5	4.8	12.3	7.8	9.1	7.0	9.2	10.0	7.6	5.3	15.6	7.4	1093	1121	120	0	501
13/4/19 21:30	3.0	14.8	14.3	7.0	4.7	6.6	4.6	9.0	7.8	11.3	7.1	9.2	10.0	7.7	5.4	16.0	7.8	1097	1124	268	0	0
13/4/19 21:45	2.7	14.8	14.2	7.1	4.6	6.6	4.5	11.9	7.7	8.4	7.1	9.2	10.0	7.6	5.5	15.3	8.5	1103	1130	160	0	531
13/4/19 22:00	2.3	14.9	14.4	7.2	4.5	6.7	4.4	9.1	7.7	10.8	7.1	9.2	10.0	7.7	5.5	15.3	11.3	1097	1123	213	0	159
13/4/19 22:15	2.0	14.9	14.3	7.2	4.3	6.8	4.3	10.9	7.7	8.5	7.1	9.2	10.0	7.7	5.6	16.0	10.6	1095	1122	171	0	265
13/4/19 22:30	1.6	14.9	14.4	7.3	4.2	6.8	4.1	9.3	7.7	9.1	7.1	9.3	10.0	7.7	5.6	15.3	14.2	0	0	163	0	489
13/4/19 22:45	1.2	8.3	7.9	6.8	4.1	6.4	4.0	10.0	7.7	11.7	7.1	9.2	10.0	7.7	5.4	2.1	14.5	0	0	215	0	0
13/4/19 23:00	0.8	7.2	6.9	6.6	4.0	6.2	3.9	9.4	7.7	8.2	7.1	9.3	10.0	7.7	5.3	1.1	17.0	0	0	181	0	474
13/4/19 23:15	0.4	6.9	6.5	6.5	3.8	6.1	3.7	9.6	7.7	9.8	7.0	9.2	10.0	7.7	5.3	0.8	17.4	0	0	290	0	521
13/4/19 23:30	0.1	6.6	6.3	6.3	3.7	5.9	3.6	9.5	7.7	11.1	7.0	9.2	10.0	7.7	5.2	0.8	19.9	0	0	163	0	0
13/4/19 23:45	-0.3	6.4	6.1	6.2	3.5	5.8	3.4	9.5	7.7	8.4	7.0	9.2	10.0	7.7	5.2	0.4	19.9	0	0	316	0	556
14/4/19 0:00	-0.6	6.2	5.9	6.1	3.4	5.7	3.3	9.6	7.6	10.3	7.0	9.2	10.0	7.7	5.1	0.8	20.9	0	0	164	0	429
14/4/19 0:15	-1.0	6.1	5.8	6.0	3.2	5.6	3.1	9.4	7.6	10.6	7.0	9.2	10.0	7.8	5.1	0.8	20.9	0	0	321	0	8
14/4/19 0:30	-1.4	5.9	5.7	5.9	3.0	5.5	2.9	9.5	7.6	8.5	7.0	9.2	10.0	7.7	5.1	0.4	22.0	0	0	162	0	555
14/4/19 0:45	-1.7	5.9	5.6	5.8	2.8	5.4	2.6	9.6	7.6	10.1	6.9	9.2	10.0	7.7	5.1	0.4	20.9	0	0	308	0	554
14/4/19 1:00	-2.0	5.8	5.6	5.7	2.7	5.3	2.5	9.4	7.6	11.3	6.9	9.2	10.0	7.8	5.0	0.4	20.9	0	0	215	0	0
14/4/19 1:15	-2.0	5.7	5.5	5.5	2.5	5.2	2.4	10.0	7.6	8.4	6.9	9.1	10.0	7.7	5.0	0.8	24.5	0	0	213	0	489
14/4/19 1:30	-2.0	5.6	5.4	5.4	2.4	5.1	2.3	9.1	7.6	9.7	6.9	9.1	10.0	7.7	4.9	0.8	25.2	0	0	273	0	572
14/4/19 1:45	-2.0	5.5	5.3	5.3	2.3	5.0	2.2	10.9	7.6	11.7	6.9	9.1	10.0	7.7	4.9	0.8	23.8	0	0	163	0	124
14/4/19 2:00	-2.0	5.5	5.3	5.2	2.2	4.9	2.1	8.8	7.6	8.2	6.8	9.1	10.0	7.7	4.9	0.8	19.9	0	0	336	0	366
14/4/19 2:15	-2.0	5.4	5.2	5.1	2.1	4.8	2.1	11.8	7.6	9.2	6.8	9.1	10.0	7.7	4.8	0.4	18.1	0	0	82	0	552
14/4/19 2:30	-2.0	5.3	5.1	5.0	2.0	4.7	2.0	8.4	7.5	11.4	6.8	9.1	9.9	7.7	4.8	0.8	21.6	0	0	477	0	323
14/4/19 2:45	-2.0	5.3	5.1	4.9	2.0	4.6	1.8	12.7	7.6	9.9	6.7	9.1	9.9	7.7	4.7	0.8	20.9	0	0	0	0	119
14/4/19 3:00	-2.0	5.2	5.0	4.8	1.8	4.5	1.8	8.1	7.5	8.5	6.7	9.0	9.9	7.7	4.7	0.8	19.9	0	0	496	0	556
14/4/19 3:15	-2.0	5.2	4.9	4.7	1.8	4.4	1.7	13.2	7.5	9.9	6.6	9.0	9.9	7.7	4.6	0.8	18.1	0	0	0	0	534
14/4/19 3:30	-2.0	5.1	4.9	4.6	1.7	4.3	1.6	7.8	7.5	11.6	6.6	9.0	9.9	7.7	4.6	0.8	18.4	0	0	497	0	242
14/4/19 3:45	-2.0	5.1	4.9	4.5	1.6	4.2	1.6	12.3	7.5	8.8	6.6	9.0	9.9	7.6	4.6	0.8	18.1	0	0	0	0	243
14/4/19 4:00	-2.0	5.0	4.8	4.4	1.6	4.1	1.5	7.6	7.4	8.7	6.6	8.9	9.9	7.6	4.5	0.8	18.4	0	0	542	0	591
14/4/19 4:15	-1.8	5.0	4.8	4.3	1.6	4.0	1.5	10.8	7.4	10.4	6.5	8.9	9.9	7.6	4.5	0.8	17.7	0	0	113	0	561
14/4/19 4:30	-1.7	4.9	4.7	4.2	1.5	3.9	1.4	8.6	7.4	11.0	6.5	8.9	9.9	7.6	4.4	0.8	19.2	0	0	360	0	104
14/4/19 4:45	-1.6	4.9	4.7	4.1	1.5	3.8	1.4	9.6	7.4	8.1	6.5	8.9	9.9	7.6	4.4	0.8	18.4	0	0	223	0	394
14/4/19 5:00	-1.5	4.8	4.6	4.0	1.5	3.7	1.4	10.5	7.4	9.1	6.4	8.8	9.9	7.6	4.3	1.1	14.5	0	0	257	0	601
14/4/19 5:15	-1.3	4.7	4.6	3.9	1.5	3.7	1.4	8.9	7.4	11.2	6.4	8.8	9.9	7.6	4.3	1.1	17.7	0	0	331	0	404
14/4/19 5:30	-1.2	4.7	4.5	3.8	1.5	3.6	1.3	11.7	7.4	10.1	6.4	8.8	9.9	7.6	4.2	1.1	15.6	0	0	130	0	67
14/4/19 5:45	-1.1	4.6	4.5	3.7	1.4	3.5	1.4	8.3	7.4	8.2	6.4	8.8	9.9	7.6	4.2	1.1	14.9	0	0	497	0	482
14/4/19 6:00	-1.0	4.6	4.5	3.7	1.4	3.4	1.4	12.7	7.3	9.4	6.3	8.8	9.8	7.5	4.1	1.1	17.7	0	0	0	0	584
14/4/19 6:15	-0.9	4.6	4.4	3.6	1.4	3.4	1.4	7.8	7.3	11.2	6.3	8.8	9.9	7.6	4.1	1.1	13.5	0	0	587	0	404
14/4/19 6:30	-0.8	4.5	4.4	3.5	1.4	3.3	1.4	13.0	7.3	10.0	6.4	8.8	9.8	7.5	4.0	1.5	12.7	0	0	0	0	95
14/4/19 6:45	-0.6	4.5	4.3	3.4	1.4	3.2	1.3	7.6	7.3	8.2	6.3	8.7	9.8	7.5	4.0	1.5	17.7	0	0	576	0	602
14/4/19 7:00	-0.6	4.5	4.3	3.3	1.4	3.1	1.4	11.8	7.3	9.6	6.2	8.7	9.8	7.5	4.0	1.1	12.7	0	0	56	0	568
14/4/19 7:15	-0.7	4.4	4.2	3.3	1.4	3.1	1.3	7.9	7.3	11.5	6.3	8.7	9.8	7.5	3.9	1.1	12.4	0	0	438	0	322
14/4/19 7:30	-0.8	4.4	4.2	3.2	1.4	3.0	1.3	10.2	7.3	9.1	6.2	8.7	9.8	7.5	3.9	1.1	12.0	0	0	221	0	212
14/4/19 7:45	-0.9	4.3	4.2	3.1	1.3	3.0	1.3	9.9	7.2	8.4	6.2	8.6	9.8	7.5	3.9	1.1	13.5	0	0	318	0	599
14/4/19 8:00	-1.0	4.3	4.1	3.1	1.3	2.9	1.2	9.2	7.2	10.0	6.2	8.7	9.8	7.5	3.8	1.5	16.3	832	901	326	0	610
14/4/19 8:15	-1.0	10.8	10.3	3.4	1.2	3.2	1.1	11.3	7.2	11.2	6.1	8.6	9.8	7.5	4.0	12.5	14.2	1118	1146	195	0	161
14/4/19 8:30	-1.1	11.9	11.4	3.7	1.2	3.4	1.1	8.5	7.2	8.3	6.1	8.6	9.8	7.4	4.1	15.3	12.0	1111	1138	485	0	317
14/4/19 8:45	-1.2	12.2	11.6	3.8	1.1	3.6	1.0	12.3	7.2	8.7	6.1	8.6	9.8	7.4	4.2	15.6	17.4	1106	1134	92	0	602
14/4/19 9:00	-1.3	12.4	11.9	3.9	1.1	3.7	1.0	8.0	7.1	10.6	6.1	8.6	9.8	7.4	4.2	16.0	14.2	1105	1132	592	0	549
14/4/19 9:15	-1.3	12.6	12.1	4.0	1.0	3.7	1.0	12.9	7.1	10.9	6.1	8.6	9.8	7.4	4.2	16.3	16.7	1104	1132	0	0	210
14/4/19 9:30	-1.4	12.7	12.0	4.1	1.0	3.8	0.9	7.6	7.1	8.3	6.0	8.6	9.7	7.4	4.2	16.3	17.4	1104	1132	660	0	335
14/4/19 9:45	-1.5	12.8	12.2	4.2	0.9	3.9	0.9	12.7	7.1	8.7	6.0	8.6	9.7	7.4	4.3	16.3	14.2	1109	1138	27	0	575
14/4/19 10:00	-1.4	12.9	12.3	4.3	0.9	3.9	0.9	7.4	7.1	10.5	6.1	8.5	9.8	7.4	4.3	16.7	12.7	1112	1140	541	0	553
14/4/19 10:15	-1.0	13.0	12.4	4.3	0.9	4.0	0.9	11.4	7.1	10.9	6.1	8.6	9.7	7.4	4.3	16.3	12.7	1109	1136	162	0	237
14/4/19 10:30	-0.6	13.0	12.4	4.4	1.0	4.0	1.0	8.7	7.1	8.6	6.1	8.5	9.7	7.3	4.3	17.0	10.6	1112	1139	436	0	292
14/4/19 10:45	-0.2	13.2	12.5	4.4	1.1	4.1	1.1	10.3	7.1	8.6	6.0	8.5	9.7	7.3	4.3	16.3	9.5	1113	1141	217	0	594
14/4/19 11:00	0.2	13.1	12.5	4.5	1.3	4.1	1.3	10.2	7.1	10.1	6.0	8.5	9.7	7.3	4.3	16.0	8.8	1112	1139	352	0	556
14/4/19 11:15	0.6	13.2	12.5	4.5	1.4	4.1	1.4	9.5	7.1	11.3	6.0	8.5	9.7	7.3	4.3	15.3	7.4	1116	1144	328	0	240
14/4/19 11:30	1.0	13.3	12.6	4.6	1.6	4.2	1.6	11.5	7.1	8.9	6.0	8.5	9.7	7.3	4.3	16.7	4.6	1126	1151	218	0	240
14/4/19 11:45	1.5	13.4	12.8	4.6	1.7	4.2	1.8	8.6	7.1	8.4	6.0	8.5	9.7	7.3	4.3	17.4	3.5	1118	1147	490	0	555
14/4/19 12:00	1.9	13.4	12.7	4.6	1.9	4.2	1.9	12.5	7.1	10.3	6.0	8.5	9.7	7.3	4.4	17.0	2.8	1115	1142	92	0	592
14/4/19 12:15	2.3	13.3	12.7	4.7	2.1	4.3	2.1	8.0	7.0	10.9	6.0	8.5	9.7	7.3	4.4	17.4	1.4	1109	1137	593	0	115
14/4/19 12:30	2.8	13.4	12.8	4.7	2.3	4.3	2.3	13.2	7.1	7.9	6.0	8.5	9.7	7.2	4.4	17.0	0.6	1114	1142	0	0	364
14/4/19 12:45	3.2	13.6	12.9	4.8	2.4	4.4	2.5	7.6	7.1	8.7	6.0	8.5	9.7	7.2	4.4	17.0	-0.8	1123	1152	670	0	559
14/4/19 13:00	3.6	13.6	13.0	4.8	2.6	4.4	2.7	13.2	7.1	10.8	6.0	8.5	9.7	7.3	4.4	16.0	-1.8	1127	1154	1	0	407
14/4/19 13:15	4.0	13.7	13.0	4.9	2.8	4.5	2.9	7.6	7.1	9.8	6.1	8.5	9.7	7.3	4.4	18.1	-3.3	1136	1165	511	0	112
14/4/19 13:30	4.5	13.7	13.2	5.0	3.0	4.6	3.1	11.2	7.1	8.1	6.0	8.5	9.7	7.2	4.4	17.0	-4.7	1137	1164	220	0	622
14/4/19 13:45	4.9	13.8	13.1	5.1	3.3	4.6	3.4	10.2	7.1	10.1	6.2	8.5	9.7	7.3	4.5	17.0	-6.5	1132	1160	330	0	481
14/4/19 14:00	5.3	13.9	13.3	5.1	3.5	4.7	3.6	9.5	7.1	10.5	6.2	8.6	9.7	7.3	4.5	17.4	-7.2	1133	1162	403	0	0
14/4/19 14:15	5.7	14.0	13.3	5.2	3.7	4.8	3.8	12.2	7.1	7.9	6.2	8.6	9.7	7.2	4.5	16.3	-7.2	1139	1167	144	0	529
14/4/19 14:30	6.2	14.0	13.4	5.3	3.9	4.8	4.0	8.5	7.1	9.4	6.2	8.6	9.7	7.3	4.5	18.4	-9.0	1141	1168	556	0	599
14/4/19 14:45	6.6	14.1	13.4	5.4	4.1	4.9	4.2	13.4	7.1	11.1	6.4	8.6	9.7	7.3	4.6	17.0	-10.0	1148	1178	1	0	1
14/4/19 15:00	7.0	14.1	13.6	5.5	4.4	5.0	4.4	8.2	7.1	7.9	6.3	8.6	9.7	7.2	4.6	18.4	-9.0	1146	1173	557	0	487
14/4/19 15:15	7.2	14.3	13.5	5.6	4.6	5.1	4.7	13.3	7.2	9.2	6.4	8.6	9.7	7.3	4.7	17.7	-11.8	1132	1159	2	0	550
14/4/19 15:30	7.0	14.3	13.7	5.7	4.7	5.2	4.8	8.0	7.2	11.3	6.3	8.6	9.7	7.3	4.7	17.0	-9.3	1115	1142	513	0	79
14/4/19 15:45	7.0	14.3	13.7	5.8	4.8	5.3	4.9	11.5	7.2	7.9	6.4	8.7	9.7	7.3	4.7	16.3	-10.0	1125	1154	168	0	434
14/4/19 16:00	6.9	14.4	13.6	5.9	4.9	5.4	5.0	9.4	7.2	9.2	6.4	8.7	9.7	7.3	4.8	16.0	-7.9	1128	1154	352	0	545
14/4/19 16:15	6.9	14.4	13.8	6.0	5.0	5.5	5.1	9.9	7.2	11.3	6.5	8.7	9.7	7.3	4.8	16.7	-8.2	1128	1157	276	0	55
14/4/19 16:30	7.0	14.5	14.0	6.1	5.1	5.6	5.1	11.7	7.3	7.9	6.5	8.7	9.7	7.3	4.9	16.7	-8.2	1129	1156	219	0	435
14/4/19 16:45	7.0	14.5	14.0	6.2	5.2	5.7	5.2	9.2	7.3	9.3	6.6	8.7	9.7	7.3	4.9	17.0	-7.9	1115	1060	379	0	532
14/4/19 17:00	6.8	14.6	14.0	6.3	5.3	5.8	5.3	12.6	7.3	11.2	6.6	8.8	9.7	7.3	5.0	16.7	-6.1	1125	1073	109	0	0
14/4/19 17:15	6.4	14.8	14.1	6.4	5.3	5.9	5.3	8.8	7.3	8.1	6.7	8.8	9.7	7.3	5.0	16.3	-4.7	1126	1154	493	0	537
14/4/19 17:30	5.9	14.8	14.2	6.5	5.3	6.0	5.2	13.3	7.3	9.7	6.6	8.8	9.7	7.4	5.1	16.3	-2.2	1108	1132	0	0	473
14/4/19 17:45	5.4	14.7	14.2	6.6	5.2	6.1	5.2	8.5	7.3	10.7	6.6	8.8	9.7	7.4	5.1	15.6	-1.1	1112	1139	539	0	0
14/4/19 18:00	5.0	14.8	14.2	6.7	5.1	6.2	5.1	13.5	7.3	8.3	6.7	8.9	9.7	7.4	5.2	15.6	0.6	1110	1135	0	0	567
14/4/19 18:15	4.5	14.9	14.3	6.8	5.0	6.3	5.0	8.2	7.3	10.4	6.7	8.8	9.7	7.4	5.2	16.7	3.1	1106	1134	529	0	315
14/4/19 18:30	4.0	14.9	14.3	6.9	4.9	6.4	4.9	12.9	7.4	9.8	6.8	8.9	9.7	7.4	5.3	16.0	4.9	1099	1125	0	0	128
14/4/19 18:45	3.6	14.9	14.3	7.0	4.8	6.5	4.8	8.1	7.4	8.5	6.7	8.9	9.7	7.4	5.3	16.3	6.0	1097	1124	542	0	542
14/4/19 19:00	3.2	14.9	14.3	7.1	4.7	6.5	4.7	12.0	7.3	11.1	6.7	8.9	9.7	7.4	5.3	16.0	9.9	1092	1118	0	0	232
14/4/19 19:15	2.7	14.9	14.3	7.1	4.6	6.6	4.5	8.0	7.4	8.6	6.8	8.9	9.7	7.4	5.4	15.6	10.6	1092	1120	471	0	246
14/4/19 19:30	2.3	15.0	14.4	7.2	4.4	6.7	4.4	11.3	7.4	8.9	6.8	8.9	9.7	7.4	5.4	15.6	12.4	1097	1124	53	0	517
14/4/19 19:45	1.9	15.1	14.4	7.2	4.3	6.7	4.2	8.1	7.4	11.5	6.9	8.9	9.7	7.5	5.5	14.9	11.7	1097	1124	424	0	156
14/4/19 20:00	1.5	14.9	14.5	7.3	4.2	6.8	4.1	11.0	7.4	8.1	6.8	8.9	9.7	7.4	5.5	14.3	12.4	1092	1119	57	0	332
14/4/19 20:15	1.0	15.0	14.4	7.3	4.0	6.8	3.9	8.3	7.4	9.1	6.9	8.9	9.7	7.4	5.5	14.9	16.3	1095	1122	400	0	545
14/4/19 20:30	0.6	15.0	14.5	7.4	3.8	6.8	3.8	10.6	7.4	11.4	6.9	9.0	9.7	7.5	5.6	14.9	18.1	1091	1117	105	0	154
14/4/19 20:45	0.1	15.0	14.4	7.4	3.7	6.9	3.6	8.8	7.4	8.5	6.9	8.9	9.7	7.4	5.6	14.3	18.8	1082	1109	360	0	256
14/4/19 21:00	-0.2	14.9	14.4	7.4	3.5	6.9	3.4	10.2	7.4	8.8	6.9	9.0	9.7	7.4	5.6	15.6	20.6	1096	1125	163	0	588
14/4/19 21:15	-0.7	15.1	14.5	7.4	3.4	6.9	3.3	9.5	7.3	11.2	6.9	8.9	9.6	7.5	5.6	14.3	21.3	1113	1140	299	0	352
14/4/19 21:30	-1.1	15.1	14.5	7.4	3.2	6.9	3.1	9.6	7.3	9.6	6.9	8.9	9.6	7.4	5.7	14.6	24.1	1118	1146	230	0	143
14/4/19 21:45	-1.6	15.1	14.5	7.4	3.0	6.9	2.9	10.3	7.3	8.6	6.9	8.9	9.6	7.4	5.7	14.3	27.3	1115	1143	245	0	555
14/4/19 22:00	-1.9	15.2	14.6	7.4	2.8	6.9	2.7	9.2	7.3	10.3	6.8	8.9	9.6	7.5	5.7	14.3	24.1	1112	1140	272	0	554
14/4/19 22:15	-2.1	15.1	14.6	7.4	2.7	6.9	2.6	11.3	7.3	11.2	6.9	8.9	9.6	7.5	5.7	13.9	25.2	1117	1144	163	0	80
14/4/19 22:30	-2.2	15.1	14.5	7.4	2.5	6.9	2.4	8.7	7.3	8.1	6.8	8.9	9.6	7.4	5.7	14.9	27.0	89	107	374	0	374
14/4/19 22:45	-2.3	8.5	8.2	6.9	2.4	6.5	2.3	12.1	7.3	9.1	6.7	8.9	9.6	7.5	5.5	2.1	27.3	0	0	65	0	521
14/4/19 23:00	-2.5	7.4	7.0	6.6	2.3	6.2	2.2	8.3	7.3	10.8	6.7	8.9	9.6	7.5	5.4	0.8	26.6	0	0	537	0	531
14/4/19 23:15	-2.6	6.9	6.5	6.4	2.2	6.0	2.1	12.9	7.3	10.9	6.7	8.9	9.6	7.5	5.3	0.8	27.7	0	0	0	0	83
14/4/19 23:30	-2.7	6.5	6.3	6.2	2.1	5.8	2.1	8.0	7.3	8.1	6.7	8.8	9.6	7.4	5.2	0.8	25.6	0	0	570	0	379
14/4/19 23:45	-2.8	6.4	6.1	6.0	2.0	5.6	2.0	13.0	7.2	9.1	6.6	8.9	9.6	7.4	5.1	0.8	23.8	0	0	0	0	545
15/4/19 0:00	-3.0	6.1	5.9	5.8	1.9	5.4	1.8	7.6	7.2	10.9	6.6	8.8	9.6	7.5	5.0	0.8	25.6	0	0	540	0	517
15/4/19 0:15	-3.1	6.0	5.8	5.7	1.8	5.3	1.8	11.5	7.2	10.8	6.6	8.8	9.6	7.5	5.0	0.8	23.8	0	0	109	0	82
15/4/19 0:30	-3.2	5.9	5.7	5.5	1.7	5.1	1.7	8.2	7.2	8.2	6.6	8.8	9.6	7.4	4.9	0.8	29.1	0	0	420	0	356
15/4/19 0:45	-3.3	5.7	5.6	5.4	1.7	5.0	1.5	10.1	7.2	8.9	6.5	8.8	9.6	7.4	4.8	0.8	33.0	0	0	219	0	548
15/4/19 1:00	-3.5	5.7	5.5	5.2	1.5	4.9	1.5	10.0	7.2	10.4	6.5	8.7	9.6	7.4	4.8	0.8	23.4	0	0	274	0	542
15/4/19 1:15	-3.6	5.6	5.4	5.1	1.4	4.7	1.3	8.9	7.1	11.3	6.5	8.7	9.6	7.4	4.7	0.8	24.8	0	0	384	0	322
15/4/19 1:30	-3.7	5.5	5.3	4.9	1.3	4.6	1.2	11.8	7.1	9.3	6.4	8.7	9.6	7.4	4.7	1.1	26.3	0	0	141	0	186
15/4/19 1:45	-3.8	5.4	5.2	4.8	1.2	4.5	1.1	8.2	7.1	8.3	6.4	8.7	9.6	7.4	4.6	0.8	22.7	0	0	566	0	589
15/4/19 2:00	-3.9	5.3	5.1	4.7	1.0	4.4	1.0	12.8	7.1	9.4	6.3	8.7	9.6	7.4	4.5	1.1	27.0	0	0	0	0	587
15/4/19 2:15	-3.9	5.3	5.1	4.5	0.9	4.2	0.9	7.6	7.1	11.0	6.3	8.6	9.5	7.4	4.5	0.8	27.7	0	0	581	0	544
15/4/19 2:30	-3.8	5.1	5.0	4.4	0.9	4.1	0.8	12.4	7.0	10.7	6.2	8.6	9.5	7.4	4.4	0.8	26.6	0	0	56	0	161
15/4/19 2:45	-3.6	5.1	4.9	4.3	0.8	4.0	0.7	7.7	7.0	8.3	6.2	8.6	9.5	7.3	4.4	0.8	24.1	0	0	480	0	321
15/4/19 3:00	-3.6	5.0	4.8	4.2	0.8	3.9	0.7	10.5	7.0	8.6	6.2	8.6	9.5	7.3	4.3	0.8	24.5	0	0	221	0	610
15/4/19 3:15	-3.5	5.0	4.8	4.0	0.8	3.8	0.6	9.9	7.0	10.1	6.2	8.5	9.5	7.3	4.2	1.1	27.0	0	0	331	0	562
15/4/19 3:30	-3.4	4.9	4.7	3.9	0.7	3.7	0.6	9.1	7.0	11.3	6.1	8.5	9.5	7.3	4.2	1.1	23.4	0	0	412	0	323
15/4/19 3:45	-3.3	4.8	4.6	3.8	0.6	3.6	0.5	11.7	6.9	9.5	6.2	8.5	9.5	7.3	4.1	1.1	23.1	0	0	189	0	161
15/4/19 4:00	-3.1	4.8	4.5	3.7	0.6	3.4	0.4	8.2	6.9	8.1	6.1	8.5	9.5	7.2	4.1	0.8	23.4	0	0	550	0	492
15/4/19 4:15	-3.0	4.7	4.5	3.6	0.6	3.3	0.5	12.6	6.9	9.1	6.0	8.5	9.4	7.2	4.0	1.5	18.8	0	0	46	0	610
15/4/19 4:30	-2.9	4.6	4.4	3.5	0.5	3.2	0.4	7.6	6.9	10.8	5.9	8.4	9.5	7.2	4.0	1.5	19.2	0	0	679	0	564
15/4/19 4:45	-2.8	4.5	4.4	3.4	0.5	3.1	0.4	13.1	6.9	10.9	6.0	8.5	9.4	7.2	3.9	0.8	21.3	0	0	0	0	242
15/4/19 5:00	-2.7	4.5	4.3	3.3	0.5	3.1	0.4	7.2	6.9	8.6	6.0	8.4	9.4	7.2	3.8	1.1	20.6	0	0	584	0	274
15/4/19 5:15	-2.7	4.5	4.2	3.2	0.4	3.0	0.3	11.6	6.9	8.2	6.0	8.4	9.4	7.2	3.8	1.5	18.1	0	0	165	0	635
15/4/19 5:30	-2.6	4.4	4.2	3.1	0.4	2.9	0.3	9.1	6.8	9.5	5.9	8.4	9.4	7.2	3.7	1.8	18.1	0	0	436	0	632
15/4/19 5:45	-2.5	4.3	4.1	3.0	0.4	2.8	0.3	9.9	6.8	11.3	5.9	8.4	9.4	7.2	3.7	1.8	23.1	0	0	326	0	478
15/4/19 6:00	-2.5	4.2	4.1	2.9	0.4	2.7	0.3	11.0	6.8	10.2	5.8	8.3	9.4	7.1	3.6	1.5	14.5	0	0	299	0	237
15/4/19 6:15	-2.5	4.2	4.0	2.8	0.3	2.6	0.2	8.6	6.8	8.1	5.7	8.3	9.4	7.1	3.6	1.8	17.7	0	0	495	0	385
15/4/19 6:30	-2.4	4.1	4.0	2.7	0.3	2.5	0.2	12.1	6.8	8.5	5.7	8.3	9.4	7.1	3.5	1.1	14.5	0	0	144	0	612
15/4/19 6:45	-2.4	4.1	3.9	2.7	0.3	2.5	0.2	7.8	6.7	9.9	5.8	8.3	9.4	7.1	3.5	1.5	13.8	0	0	654	0	604
15/4/19 7:00	-2.3	4.1	3.9	2.6	0.2	2.4	0.2	12.8	6.7	11.3	5.8	8.3	9.4	7.1	3.4	1.8	18.4	0	0	5	0	456
15/4/19 7:15	-2.2	4.0	3.8	2.5	0.2	2.3	0.2	7.3	6.7	9.9	5.7	8.2	9.3	7.0	3.4	1.5	12.7	0	0	682	0	270
15/4/19 7:30	-2.1	4.0	3.8	2.4	0.2	2.3	0.2	12.7	6.7	7.8	5.6	8.3	9.3	7.0	3.3	1.8	14.5	0	0	109	0	447
15/4/19 7:45	-2.1	4.0	3.7	2.4	0.2	2.2	0.2	8.2	6.7	8.7	5.7	8.2	9.3	7.0	3.3	1.8	15.2	0	0	567	0	659
15/4/19 8:00	-1.9	3.9	3.7	2.3	0.2	2.1	0.2	11.5	6.7	10.3	5.6	8.3	9.3	7.0	3.2	1.8	12.7	1090	1167	249	0	612
15/4/19 8:15	-1.7	10.7	10.1	2.7	0.2	2.5	0.2	9.7	6.7	10.8	5.6	8.2	9.3	7.0	3.5	13.6	12.7	1097	1045	475	0	314
15/4/19 8:30	-1.5	11.3	10.7	2.9	0.3	2.7	0.2	10.4	6.7	9.2	5.5	8.2	9.3	7.0	3.6	14.9	12.0	1099	1129	320	0	270
15/4/19 8:45	-1.3	11.7	11.1	3.1	0.3	2.8	0.3	11.0	6.6	7.9	5.5	8.2	9.3	6.9	3.6	16.0	10.3	1093	1122	371	0	468
15/4/19 9:00	-1.1	11.9	11.3	3.1	0.4	2.9	0.3	9.3	6.6	8.8	5.5	8.2	9.3	6.9	3.6	15.3	7.8	1095	1122	425	0	565
15/4/19 9:15	-0.8	12.0	11.4	3.3	0.4	3.0	0.4	11.9	6.6	10.2	5.5	8.2	9.3	6.9	3.7	16.3	8.8	1099	1125	319	0	641
15/4/19 9:30	-0.6	12.1	11.6	3.3	0.5	3.0	0.4	9.0	6.6	11.1	5.6	8.2	9.3	6.9	3.7	16.7	9.5	1100	1125	480	0	392
15/4/19 9:45	-0.4	12.3	11.7	3.4	0.6	3.1	0.5	12.0	6.6	10.0	5.5	8.2	9.3	6.9	3.7	17.7	7.1	1096	1044	247	0	198
15/4/19 10:00	-0.2	12.4	11.7	3.5	0.6	3.2	0.6	8.5	6.6	7.7	5.5	8.2	9.3	6.9	3.7	16.3	7.4	1108	1135	541	0	447
15/4/19 10:15	0.0	12.3	11.9	3.6	0.7	3.2	0.7	12.5	6.6	8.7	5.5	8.2	9.3	6.9	3.7	17.7	7.4	1122	1149	136	0	654
15/4/19 10:30	0.2	12.5	11.9	3.6	0.8	3.3	0.8	7.9	6.6	10.2	5.5	8.2	9.3	6.9	3.7	18.1	6.3	1114	1140	703	0	663
15/4/19 10:45	0.4	12.5	12.0	3.7	0.9	3.3	0.9	12.9	6.6	11.0	5.5	8.2	9.2	6.9	3.7	17.4	4.9	1113	1140	37	0	398
15/4/19 11:00	0.7	12.6	12.1	3.8	1.0	3.4	1.0	7.5	6.5	9.5	5.5	8.2	9.2	6.9	3.7	16.3	4.9	1120	1147	710	0	259
15/4/19 11:15	0.9	12.8	12.2	3.8	1.1	3.4	1.2	13.2	6.5	7.8	5.5	8.2	9.2	6.9	3.8	17.7	3.5	1129	1156	125	0	460
15/4/19 11:30	1.1	12.9	12.3	3.9	1.2	3.5	1.3	8.2	6.6	8.7	5.5	8.2	9.2	6.9	3.8	18.1	3.1	1117	1143	558	0	629
15/4/19 11:45	1.3	12.8	12.3	3.9	1.4	3.5	1.4	11.6	6.6	10.1	5.5	8.2	9.2	6.9	3.8	18.1	2.8	1119	1146	273	0	589
15/4/19 12:00	1.5	12.9	12.4	4.0	1.5	3.6	1.5	10.5	6.5	11.0	5.5	8.2	9.2	6.9	3.8	17.4	2.1	1126	1154	383	0	321
15/4/19 12:15	1.7	13.0	12.4	4.1	1.6	3.7	1.7	9.6	6.5	9.0	5.5	8.2	9.2	6.9	3.8	18.1	1.4	1130	1157	444	0	228
15/4/19 12:30	2.0	13.1	12.5	4.1	1.7	3.7	1.8	12.0	6.5	7.9	5.5	8.2	9.2	6.8	3.9	17.7	1.0	1122	1150	202	0	526
15/4/19 12:45	2.2	13.1	12.4	4.2	1.9	3.8	1.9	8.3	6.5	9.1	5.5	8.2	9.2	6.8	3.9	18.1	0.6	1128	1157	645	0	655
15/4/19 13:00	2.4	13.3	12.6	4.3	2.0	3.9	2.0	13.1	6.6	10.9	5.5	8.3	9.2	6.9	3.9	17.7	0.6	1141	1167	19	0	486
15/4/19 13:15	2.6	13.3	12.7	4.4	2.1	3.9	2.2	7.6	6.6	10.0	5.5	8.2	9.2	6.9	3.9	17.0	-0.1	1139	1167	648	0	82
15/4/19 13:30	2.9	13.3	12.7	4.4	2.2	4.0	2.3	12.7	6.6	7.7	5.6	8.3	9.2	6.8	3.9	18.1	-0.8	1139	1167	648	0	82
