# Supplementary material for: Thermal behavior of a two-story concrete building under controlled winter and heat wave scenarios in the sense-city equipment through temperature, flux and energy consumption dataset
Source: Data Brief. 2020 Oct 23;33:106458. doi: 10.1016/j.dib.2020.106458 (PMC7599433; doi:10.1016/j.dib.2020.106458)
Supplement: Supplementary file 1 [file mmc1.zip › Data_Scenario2.xlsx]

## Sheet: Data
Date	Tout	Toffice1_Z1	Toffice2_Z1	Tsi_Z1-S	Tse_Z1-S	Tsi_Z1-E	Tse_Z1-E	TGF1	TGF2	TGF3	TGF4	Tslf_GF1	Tslf_GF2	Tslf_GF3	Tsif_Z1-Z2	Flux_int_Z1-E	Flux_ext_Z1-E	Ph_office1_Z1	Ph_office2_Z1	Ph_GF1	Ph_GF2	Ph_GF3
(D/M/Y H:M)	(°C)	(°C)	(°C)	(°C)	(°C)	(°C)	(°C)	(°C)	(°C)	(°C)	(°C)	(°C)	(°C)	(°C)	(°C)	(W/m2)	(W/m2)	(W)	(W)	(W)	(W)	(W)
2019-04-09 14:00:00	8.2	11.397	11.0684	11.2723	9.56166	10.6492	9.24445	12.0314	11.7482	12.258	10.2301	10.2301	13.4362	9.31242	9.47103	0.7604	6.3401	0	0	110.19	0	0
2019-04-09 14:15:00	8.06	11.1024	10.8305	11.1704	9.56166	10.536	9.24445	10.2414	11.7368	9.85621	10.2074	10.2754	13.4248	9.28976	9.43704	0.7604	7.40763	0	0	0	0	0
2019-04-09 14:30:00	7.89333	10.9325	10.6832	11.0571	9.51634	10.434	9.21046	9.6183	11.7255	9.60698	10.1961	10.2867	13.4022	9.28976	9.40305	0.7604	9.5427	0	0	0	0	0
2019-04-09 14:45:00	7.66	10.7965	10.536	10.9665	9.48236	10.3547	9.15381	9.44837	11.6915	9.56166	10.1961	10.2867	13.4022	9.27843	9.36907	0.7604	9.5427	0	0	0	0	0
2019-04-09 15:00:00	7.46	10.6832	10.4566	10.8758	9.47103	10.2754	9.07451	9.34641	11.6802	9.52767	10.2527	10.2867	13.4022	9.26711	9.33508	0.7604	10.6102	0	0	0	0	0
2019-04-09 15:15:00	7.3	10.5813	10.366	10.7965	9.39172	10.2074	9.00654	9.28976	11.6575	9.49368	10.1848	10.2867	13.3909	9.27843	9.31242	0.414412	10.9661	0	0	317.631	0	393.96
2019-04-09 15:30:00	7.11333	10.4906	10.3207	10.7285	9.30109	10.1394	8.94989	12.8018	11.6462	12.3826	10.1621	10.332	13.3795	9.31242	9.28976	0.7604	10.9661	0	0	0	0	0
2019-04-09 15:45:00	6.94667	10.434	10.2414	10.6606	9.25578	10.0828	8.84793	9.78824	11.6349	9.84488	10.1734	10.3434	13.3569	9.30109	9.26711	0.7604	12.0336	0	0	0	0	0
2019-04-09 16:00:00	6.74	10.3887	10.2074	10.5926	9.15381	10.0148	8.74597	9.47103	11.6235	9.60698	10.2187	10.3434	13.3342	9.27843	9.25578	0.414412	12.0336	0	0	0	0	0
2019-04-09 16:15:00	6.54667	10.3547	10.1168	10.536	9.1085	9.95817	8.66667	9.33508	11.6122	9.52767	10.2074	10.3434	13.3455	9.27843	9.23312	0.414412	14.5245	0	0	0	0	0
2019-04-09 16:30:00	6.36667	10.2867	10.0828	10.468	8.96122	9.90153	8.57604	9.27843	11.5782	9.48236	10.1621	10.332	13.3342	9.25578	9.21046	0.7604	12.7453	0	0	0	0	313.213
2019-04-09 16:45:00	6.18	10.2414	10.0488	10.4113	8.92723	9.84488	8.46275	9.24445	11.5669	12.156	10.1394	10.332	13.3229	9.28976	9.19913	0.0684247	10.6102	80.8711	34.6389	326.874	0	0
2019-04-09 17:00:00	6.01333	11.3403	10.7625	10.3773	8.81395	9.8109	8.36078	13.1869	11.5442	10.1394	10.1961	10.366	13.3116	9.28976	9.1878	2.83633	15.2362	1035.2	734.8	0	0	0
2019-04-09 17:15:00	5.82667	17.4127	16.9708	10.7739	8.74597	10.1621	8.23617	9.72026	11.5329	9.64096	10.1848	10.366	13.3116	9.27843	9.41438	12.524	16.3037	880.867	1145.67	0	0	0
2019-04-09 17:30:00	5.66	18.1944	17.5146	10.9211	8.64401	10.332	8.16819	9.39172	11.4989	9.51634	10.1734	10.366	13.3002	9.25578	9.51634	13.216	15.9479	958.533	1227	0	0	0
2019-04-09 17:45:00	5.49333	18.4209	17.8545	11.0458	8.58737	10.4566	8.08889	9.27843	11.5102	9.44837	10.1848	10.3547	13.2889	9.26711	9.57299	13.9079	13.8128	1121.53	1229.47	0	0	7.06
2019-04-09 18:00:00	5.30667	18.6588	18.0697	11.1364	8.49673	10.5586	7.96427	9.17647	11.4876	12.0994	10.2187	10.3434	13.2662	9.26711	9.62963	13.216	15.2362	1198.13	1226.13	0	0	0
2019-04-09 18:15:00	5.12	18.6475	18.149	11.2044	8.39477	10.6039	7.85098	9.13116	11.4649	10.0828	10.1848	10.3207	13.2662	9.26711	9.66362	14.2539	18.4388	1196.6	1143.73	271.627	0	0
2019-04-09 18:30:00	4.92	18.8288	18.3303	11.2723	8.31547	10.6606	7.72636	10.9211	11.4423	9.57299	10.1621	10.366	13.2662	9.26711	9.70894	15.2919	16.3037	1191.93	976.667	0	0	0
2019-04-09 18:45:00	4.68667	18.7268	18.285	11.3403	8.23617	10.6946	7.64706	9.4597	11.4309	9.43704	10.1848	10.3547	13.2549	9.23312	9.73159	13.5619	17.3713	1114.67	978.8	0	0	0
2019-04-09 19:00:00	4.48	18.9421	18.3643	11.3743	8.12288	10.7399	7.57908	9.22179	11.4083	10.0715	10.1848	10.3434	13.2436	9.24445	9.74292	13.5619	17.0154	1036.8	1060.53	0	0	0
2019-04-09 19:15:00	4.28	18.9421	18.3869	11.4083	8.0549	10.7512	7.47712	9.13116	11.397	10.3887	10.2187	10.332	13.2209	9.25578	9.76558	15.6379	18.083	1195.2	1143.4	109.933	0	0
2019-04-09 19:30:00	4.08667	18.9534	18.4323	11.4423	8.02092	10.7739	7.3525	10.5133	11.3856	9.57299	10.1734	10.3207	13.2209	9.24445	9.78824	14.5999	19.8622	1204	1150.93	163.876	0	0
2019-04-09 19:45:00	3.82	19.146	18.3983	11.4649	7.90763	10.7852	7.26187	10.1508	11.363	9.41438	10.1621	10.3434	13.2096	9.22179	9.79957	14.2539	21.9972	1114.13	1061.67	0	0	4.94667
2019-04-09 20:00:00	3.59333	18.9194	18.3416	11.4649	7.83965	10.7965	7.18257	9.27843	11.3403	12.4959	10.1961	10.332	13.1983	9.25578	9.79957	14.2539	19.8622	1127.53	1154.53	0	0	0
2019-04-09 20:15:00	3.35333	19.1233	18.4436	11.4989	7.7037	10.7965	7.03529	9.09717	11.329	9.94684	10.1961	10.3094	13.1869	9.21046	9.8109	14.9459	20.9297	1204.27	1151.2	2.75333	0	0
2019-04-09 20:30:00	3.18667	19.0554	18.3983	11.4989	7.64706	10.7965	6.93333	9.01787	11.3063	9.48236	10.1734	10.2754	13.1869	9.22179	9.82223	15.6379	26.2674	1207.53	1153.53	327.667	0	4.08333
2019-04-09 20:45:00	2.98	19.1573	18.5002	11.4763	7.61307	10.7965	6.83137	10.7739	11.2723	9.32375	10.1848	10.332	13.1643	9.21046	9.82223	15.2919	23.4206	1204.2	1150.33	0	0	475.249
2019-04-09 21:00:00	2.8	19.01	18.4889	11.4989	7.52244	10.7852	6.7634	9.25578	11.2723	11.0004	10.1961	10.298	13.153	9.23312	9.82223	14.5999	24.844	1207.79	1155.13	0	0	0
2019-04-09 21:15:00	2.58667	19.112	18.4436	11.4876	7.46579	10.7852	6.62745	9.04053	11.2384	9.55033	10.1281	10.2754	13.153	9.19913	9.82223	15.2919	26.2674	1131.4	1156.87	165.776	0	0
2019-04-09 21:30:00	2.37333	19.078	18.4889	11.4876	7.37516	10.7625	6.51416	11.0797	11.227	9.34641	10.1848	10.2641	13.1416	9.1878	9.82223	14.9459	27.6907	1134.33	1160.87	165.133	0	480.643
2019-04-09 21:45:00	2.16667	19.112	18.4323	11.4649	7.29586	10.7512	6.46884	9.94684	11.2157	12.1333	10.1621	10.2867	13.119	9.19913	9.8109	15.9839	25.9115	1133.8	1159.87	0	0	0
2019-04-09 22:00:00	2	19.078	18.4323	11.4423	7.21656	10.7285	6.36688	9.1085	11.2044	9.59565	10.1168	10.2527	13.1076	9.15381	9.8109	15.2919	25.1998	1115.33	1220.97	0	0	0
2019-04-09 22:15:00	1.84667	18.8968	18.3869	11.4309	7.11459	10.7059	6.29891	8.92723	11.159	9.28976	10.1168	10.2187	13.0963	9.14249	9.78824	14.9459	26.979	1123.77	1112.87	349.472	0	444.176
2019-04-09 22:30:00	1.66	18.251	17.8545	11.329	7.03529	10.6379	6.16296	11.8388	11.1251	12.3599	10.0941	10.2414	13.0963	9.1878	9.77691	12.178	25.9115	0	0	0	0	0
2019-04-09 22:45:00	1.48667	11.8275	11.4763	10.8305	6.96732	10.1734	6.061	9.21046	11.1251	9.56166	10.0601	10.2187	13.0963	9.13116	9.55033	2.14435	30.8933	0	0	0	0	0
2019-04-09 23:00:00	1.24667	10.9098	10.6946	10.6153	6.89934	9.90153	5.90239	8.85926	11.1024	9.21046	10.0148	10.1848	13.051	9.1085	9.39172	1.45238	31.9609	0	0	344.234	0	447.169
2019-04-09 23:15:00	1.04667	10.5586	10.332	10.4227	6.77473	9.69761	5.85708	13.3002	11.0797	11.5895	9.98083	10.2074	13.051	9.13116	9.28976	1.10639	30.1816	0	0	0	0	0
2019-04-09 23:30:00	0.893333	10.2641	10.0941	10.2414	6.65011	9.50501	5.69847	9.25578	11.0344	9.40305	9.95817	10.1734	13.051	9.08584	9.19913	0.7604	30.8933	0	0	0	0	159.261
2019-04-09 23:45:00	0.7	10.0601	9.90153	10.0715	6.52549	9.34641	5.59651	8.81395	11.0118	9.22179	9.92419	10.1394	13.0283	9.07451	9.13116	0.7604	30.1816	0	0	380.343	0	312.257
2019-04-10	0.453333	9.8902	9.75425	9.92419	6.4122	9.17647	5.46056	12.949	10.9891	10.468	9.91286	10.1621	13.0057	9.06318	9.04053	1.10639	30.8933	0	0	0	0	0
2019-04-10 00:15:00	0.233333	9.77691	9.59565	9.76558	6.28758	9.01787	5.29063	9.14249	10.9665	9.25578	9.86754	10.1281	12.9943	9.05185	8.98388	0.7604	28.7583	0	0	0	0	507.529
2019-04-10 00:30:00	0.046667	9.64096	9.47103	9.64096	6.11764	8.88192	5.17734	8.70065	10.9438	12.5412	9.8109	10.0715	12.983	9.05185	8.90458	0.7604	30.1816	0	0	352.333	0	0
2019-04-10 00:45:00	-0.033333	9.51634	9.34641	9.49368	6.01568	8.74597	5.06405	11.261	10.9098	9.6183	9.82223	10.1055	12.9717	9.00654	8.8366	0.7604	29.8258	0	0	0	0	0
2019-04-10 01:00:00	-0.22	9.44837	9.23312	9.35774	5.92505	8.59869	4.88278	8.85926	10.8758	9.06318	9.76558	10.0488	12.949	8.97255	8.77996	0.7604	32.6726	0	0	109.383	0	537.862
2019-04-10 01:15:00	-0.426667	9.32375	9.14249	9.23312	5.7891	8.47407	4.75816	10.7965	10.8418	10.8532	9.74292	10.0148	12.9377	9.00654	8.70065	0.7604	31.605	0	0	164.478	0	0
2019-04-10 01:30:00	-0.626667	9.22179	9.0292	9.11983	5.61917	8.33813	4.61089	9.59565	10.8192	9.15381	9.69761	10.0375	12.9264	8.94989	8.64401	1.10639	34.4518	0	0	0	0	574.561
2019-04-10 01:45:00	-0.82	9.11983	8.93856	8.97255	5.49455	8.21351	4.46361	8.59869	10.7852	12.2806	9.62963	9.98083	12.9037	8.97255	8.58737	1.45238	36.9427	0	0	385.2	0	0
2019-04-10 02:00:00	-0.986667	9.0292	8.8366	8.8366	5.30196	8.07756	4.29367	12.2126	10.7512	9.55033	9.59565	9.99216	12.8924	8.91591	8.50806	1.10639	33.7401	0	0	0	0	81.8933
2019-04-10 02:15:00	-0.926667	8.92723	8.72331	8.71198	5.23398	7.94161	4.19171	8.73464	10.7172	8.97255	9.56166	9.94684	12.8697	8.88192	8.44009	1.10639	33.0284	0	0	219.691	0	429.893
2019-04-10 02:30:00	-0.753333	8.82527	8.65534	8.59869	5.18867	7.81699	4.10108	11.8954	10.6832	10.2867	9.51634	9.91286	12.8584	8.89325	8.37211	0.7604	29.47	0	0	103.287	0	0
2019-04-10 02:45:00	-0.586667	8.72331	8.58737	8.47407	5.13202	7.69237	4.13507	9.22179	10.6606	8.97255	9.48236	9.91286	12.8584	8.8366	8.3268	1.10639	27.3349	0	0	0	0	598.346
2019-04-10 03:00:00	-0.346667	8.68933	8.49673	8.33813	5.07538	7.56776	4.07842	8.4061	10.6153	12.4392	9.43704	9.85621	12.8244	8.85926	8.23617	1.10639	26.6232	0	0	365.113	0	0
2019-04-10 03:15:00	-0.113333	8.63268	8.4061	8.23617	5.06405	7.44314	4.02178	10.2641	10.5926	9.15381	9.41438	9.87887	12.8131	8.80262	8.17952	1.10639	26.6232	0	0	0	0	483.184
2019-04-10 03:30:00	0.026667	8.4854	8.3268	8.11155	5.0867	7.31852	3.98779	8.45142	10.5813	11.9294	9.34641	9.82223	12.8018	8.80262	8.11155	1.45238	23.7765	0	0	412.206	0	45.4089
2019-04-10 03:45:00	0.226667	8.4854	8.27015	8.02092	5.09803	7.20523	4.01045	12.0427	10.5473	9.41438	9.33508	9.83356	12.7678	8.77996	8.0549	1.79836	23.0648	0	0	0	0	241.216
2019-04-10 04:00:00	0.473333	8.38344	8.19085	7.90763	5.06405	7.09194	4.04444	8.55338	10.5133	9.66362	9.32375	9.78824	12.7791	8.73464	7.9756	1.45238	21.6414	0	0	407.957	0	319.616
2019-04-10 04:15:00	0.706667	8.33813	8.12288	7.78301	5.05272	6.97865	4.06709	13.6061	10.4906	9.91286	9.28976	9.79957	12.7678	8.7573	7.93028	1.79836	20.5739	0	0	0	0	1.04
2019-04-10 04:30:00	0.946667	8.2475	8.06623	7.68105	5.06405	6.86536	4.08975	8.8366	10.468	8.84793	9.25578	9.76558	12.7451	8.70065	7.86231	1.45238	18.7946	0	0	219.583	0	427.021
2019-04-10 04:45:00	1.2	8.19085	8.00959	7.59041	5.03006	6.77473	4.12374	11.9861	10.4453	10.434	9.23312	9.74292	12.7338	8.72331	7.80566	1.79836	18.4388	0	0	109.72	0	0
2019-04-10 05:00:00	1.47333	8.11155	7.93028	7.47712	5.06405	6.67276	4.16906	9.13116	10.4113	8.85926	9.19913	9.74292	12.7111	8.66667	7.73769	1.45238	17.7271	0	0	183.981	0	588.522
2019-04-10 05:15:00	1.54667	8.06623	7.87364	7.40915	5.05272	6.58213	4.1464	10.0035	10.3887	11.1817	9.1878	9.69761	12.6998	8.70065	7.69237	1.79836	15.592	0	0	247.453	0	0
2019-04-10 05:30:00	1.6	7.99826	7.82832	7.29586	5.0074	6.4915	4.1464	9.57299	10.366	8.87059	9.13116	9.70894	12.6885	8.65534	7.63573	1.79836	14.8804	0	0	74.0556	0	554.948
2019-04-10 05:45:00	1.62	7.93028	7.74902	7.22788	4.98474	6.4122	4.11241	8.51939	10.3434	11.7821	9.11983	9.66362	12.6658	8.66667	7.57908	3.18231	18.083	0	0	363.217	0	0
2019-04-10 06:00:00	1.66667	7.87364	7.7037	7.13725	4.98474	6.33289	4.10108	10.2301	10.332	8.92723	9.09717	9.68628	12.6545	8.62135	7.52244	2.14435	15.592	972.769	1033.89	0	0	607.492
2019-04-10 06:15:00	1.73333	14.3878	13.98	7.47712	4.91677	6.61612	4.05577	8.36078	10.298	12.19	9.05185	9.62963	12.6545	8.64401	7.72636	14.5999	16.3037	1172.2	1201.53	437.156	0	0
2019-04-10 06:30:00	1.73333	15.2601	14.7617	7.64706	4.89411	6.79738	4.05577	11.159	10.2754	8.96122	9.08584	9.66362	12.6431	8.57604	7.80566	15.2919	14.8804	1171.6	1199.4	0	0	534.263
2019-04-10 06:45:00	1.76667	15.566	15.0449	7.76035	4.81481	6.93333	4.04444	8.41743	10.2527	12.0994	9.07451	9.6183	12.6092	8.62135	7.83965	15.6379	15.592	1169.2	1196.13	389.071	0	0
2019-04-10 07:00:00	1.80667	15.7813	15.0676	7.83965	4.80348	6.98998	4.02178	11.7255	10.2187	8.92723	9.05185	9.64096	12.5978	8.56471	7.85098	15.9839	14.1687	1164.2	1192.87	0	0	601.053
2019-04-10 07:15:00	1.84	15.8379	15.3055	7.90763	4.72418	7.05795	4.01045	8.47407	10.2187	11.9521	9.00654	9.58432	12.5865	8.58737	7.85098	17.0218	13.8128	1189.07	1218	413.339	0	0
2019-04-10 07:30:00	1.9	16.0532	15.4074	7.9756	4.72418	7.11459	3.99912	12.5865	10.1961	8.90458	9.01787	9.6183	12.5638	8.51939	7.85098	17.0218	15.592	1195.13	1223.73	0	0	543.424
2019-04-10 07:45:00	1.92	16.1891	15.532	8.00959	4.66753	7.18257	3.98779	8.49673	10.1848	11.5556	8.98388	9.56166	12.5752	8.57604	7.86231	15.9839	14.5245	1187	1135.27	423.133	0	0
2019-04-10 08:00:00	1.92667	16.1551	15.532	8.0549	4.67886	7.1939	3.98779	13.2662	10.1508	8.8366	8.94989	9.59565	12.5412	8.49673	7.86231	18.4058	13.457	1183.87	1052.6	0	0	608.427
2019-04-10 08:15:00	1.99333	16.2344	15.668	8.10022	4.69019	7.23921	3.98779	8.58737	10.1281	11.1704	8.96122	9.539	12.5412	8.54205	7.86231	17.3678	14.1687	1182.53	1129.2	427.732	0	0
2019-04-10 08:30:00	2.00667	16.2344	15.668	8.1342	4.66753	7.2732	4.01045	13.5721	10.1055	8.7573	8.93856	9.56166	12.5185	8.47407	7.86231	16.3298	13.457	1188.53	1213.4	0	0	573.4
2019-04-10 08:45:00	2.04	16.3704	15.7586	8.15686	4.70152	7.29586	4.02178	8.678	10.0941	11.0344	8.91591	9.539	12.5072	8.50806	7.85098	17.3678	12.7453	1194.13	1142.4	379.396	0	0.411111
2019-04-10 09:00:00	2.06	16.3251	15.77	8.16819	4.64487	7.32985	4.03311	13.1303	10.0715	8.7573	8.90458	9.52767	12.4845	8.45142	7.83965	17.0218	15.9479	1189.67	1134.6	52.6411	0	469.923
2019-04-10 09:15:00	2.1	16.393	15.8379	8.20218	4.66753	7.36383	4.07842	8.80262	10.0601	10.5133	8.89325	9.51634	12.4619	8.4854	7.83965	17.0218	14.5245	1154.01	1051.31	326.133	0	238.3
2019-04-10 09:30:00	2.11333	16.1438	15.4981	8.16819	4.72418	7.36383	4.07842	12.6885	10.0488	9.36907	8.88192	9.50501	12.4732	8.45142	7.83965	15.6379	13.1011	0	0	53.1656	0	264.867
2019-04-10 09:45:00	2.16667	9.4597	9.07451	7.69237	4.69019	6.94466	4.10108	8.84793	10.0375	9.79957	8.82527	9.49368	12.4619	8.46275	7.61307	3.5283	14.1687	0	0	325.354	0	397.767
2019-04-10 10:00:00	2.20667	8.56471	8.37211	7.51111	4.72418	6.72941	4.13507	12.6318	10.0261	11.0231	8.81395	9.49368	12.4506	8.45142	7.45446	3.18231	12.7453	0	0	88.26	0	80.8
2019-04-10 10:15:00	2.22667	8.33813	8.12288	7.36383	4.71285	6.5708	4.13507	8.96122	10.0035	9.35774	8.77996	9.48236	12.4279	8.45142	7.37516	2.49034	12.7453	0	0	273.2	0	561.103
2019-04-10 10:30:00	2.27333	8.16819	7.90763	7.23921	4.7355	6.44618	4.19171	12.2353	9.98083	11.9974	8.76863	9.47103	12.4166	8.45142	7.29586	2.49034	13.457	0	0	106.723	0	0
2019-04-10 10:45:00	2.30667	7.9756	7.80566	7.12592	4.74683	6.34422	4.16906	8.92723	9.9695	9.09717	8.79129	9.47103	12.4166	8.41743	7.22788	2.49034	13.1011	0	0	273.533	0	622.023
2019-04-10 11:00:00	2.32	7.85098	7.69237	6.98998	4.76949	6.24226	4.19171	12.19	9.9695	12.4052	8.74597	9.4597	12.3939	8.42876	7.18257	2.49034	12.7453	0	0	132.633	0	0
2019-04-10 11:15:00	2.39333	7.78301	7.57908	6.89934	4.75816	6.16296	4.21437	9.04053	9.93552	9.00654	8.72331	9.4597	12.3826	8.39477	7.11459	2.14435	13.1011	0	0	247.153	0	575.557
2019-04-10 11:30:00	2.41333	7.69237	7.51111	6.79738	4.75816	6.08366	4.19171	11.7708	9.92419	12.3939	8.678	9.44837	12.3713	8.42876	7.05795	2.49034	13.8128	0	0	157.058	0	0
2019-04-10 11:45:00	2.44	7.6244	7.43181	6.70675	4.72418	6.01568	4.18038	9.13116	9.92419	8.84793	8.65534	9.44837	12.3599	8.38344	7.01263	1.79836	10.9661	0	0	238.09	0	595.263
2019-04-10 12:00:00	2.49333	7.53377	7.3525	6.61612	4.72418	5.94771	4.19171	11.6235	9.8902	11.8388	8.63268	9.42571	12.3486	8.4061	6.95599	2.49034	12.0336	0	0	185.483	0	0
2019-04-10 12:15:00	2.5	7.45446	7.30719	6.55947	4.7355	5.87973	4.18038	9.23312	9.8902	8.72331	8.61002	9.43704	12.3486	8.34946	6.922	2.49034	11.6778	0	0	164.533	0	593.316
2019-04-10 12:30:00	2.5	7.44314	7.22788	6.48017	4.67886	5.83442	4.15773	11.0797	9.87887	10.9778	8.64401	9.41438	12.3146	8.37211	6.87669	1.79836	12.0336	0	0	202.519	0	176.122
2019-04-10 12:45:00	2.50667	7.37516	7.14858	6.40087	4.66753	5.76644	4.13507	9.25578	9.84488	8.99521	8.59869	9.42571	12.3259	8.34946	6.82004	2.49034	12.0336	0	0	209.373	0	310.994
2019-04-10 13:00:00	2.51333	7.29586	7.11459	6.35555	4.63354	5.7098	4.10108	11.2723	9.83356	9.86754	8.56471	9.40305	12.3033	8.34946	6.78605	2.49034	12.3894	0	0	208.267	0	474.163
2019-04-10 13:15:00	2.50667	7.25054	7.06928	6.29891	4.62221	5.66448	4.08975	9.33508	9.82223	11.1477	8.56471	9.41438	12.2919	8.34946	6.74074	2.14435	11.6778	0	0	164.1	0	22.8867
2019-04-10 13:30:00	2.52667	7.22788	7.02396	6.2196	4.58823	5.61917	4.06709	11.0684	9.82223	9.24445	8.56471	9.40305	12.2919	8.33813	6.70675	2.14435	11.3219	0	0	216.828	0	629.18
2019-04-10 13:45:00	2.52	7.1939	6.98998	6.18562	4.56557	5.57385	4.06709	9.34641	9.79957	12.3033	8.49673	9.40305	12.2693	8.36078	6.66143	2.14435	12.7453	0	0	175.973	0	0
2019-04-10 14:00:00	2.53333	7.14858	6.94466	6.12897	4.4976	5.52853	4.04444	10.7399	9.78824	8.99521	8.49673	9.3804	12.258	8.31547	6.63878	2.14435	10.9661	0	0	233.204	0	560.527
2019-04-10 14:15:00	2.52667	7.09194	6.88802	6.061	4.48627	5.49455	4.01045	9.39172	9.76558	12.4506	8.44009	9.40305	12.258	8.36078	6.58213	2.14435	11.6778	0	0	165	0	0
2019-04-10 14:30:00	2.52667	7.05795	6.85403	6.02701	4.46361	5.44923	3.98779	10.5926	9.74292	8.82527	8.47407	9.36907	12.2466	8.30414	6.54814	2.49034	12.0336	0	0	240.547	0	604.714
2019-04-10 14:45:00	2.53333	7.03529	6.80871	5.95904	4.44095	5.41524	3.96513	9.3804	9.75425	11.3516	8.4061	9.3804	12.224	8.33813	6.52549	2.14435	10.2544	0	0	165.236	0	118.169
2019-04-10 15:00:00	2.52667	6.98998	6.77473	5.90239	4.38431	5.3586	3.9538	10.6379	9.72026	8.63268	8.34946	9.36907	12.2126	8.29281	6.4915	2.49034	10.6102	0	0	246.387	0	432.302
2019-04-10 15:15:00	2.54	6.96732	6.72941	5.85708	4.37298	5.32461	3.94247	9.43704	9.70894	10.2754	8.39477	9.3804	12.2013	8.30414	6.44618	2.14435	10.9661	0	0	220.507	0	323.438
2019-04-10 15:30:00	2.52667	6.93333	6.70675	5.81176	4.32766	5.2793	3.90849	10.6379	9.69761	10.2754	8.33813	9.35774	12.19	8.30414	6.4122	2.14435	9.5427	0	0	237.6	0	141
2019-04-10 15:45:00	2.53333	6.88802	6.67276	5.77777	4.32766	5.24531	3.8745	9.39172	9.68628	9.35774	8.3268	9.36907	12.19	8.29281	6.37821	2.14435	10.6102	0	0	221.73	0	564.85
2019-04-10 16:00:00	2.51333	6.8427	6.62745	5.73246	4.28235	5.21132	3.85184	10.9098	9.68628	12.224	8.31547	9.34641	12.156	8.30414	6.34422	2.14435	10.2544	0	0	222.089	0	0
2019-04-10 16:15:00	2.53333	6.8427	6.59346	5.68714	4.25969	5.17734	3.84051	9.34641	9.66362	8.89325	8.31547	9.36907	12.1673	8.28148	6.32156	1.79836	10.2544	0	0	166.277	0	583.411
2019-04-10 16:30:00	2.52	6.77473	6.55947	5.65315	4.24836	5.14335	3.81786	10.7965	9.65229	11.7595	8.30414	9.33508	12.156	8.29281	6.27625	2.49034	10.6102	0	0	235.967	0	0.92
2019-04-10 16:45:00	2.51333	6.7634	6.50283	5.60784	4.20304	5.10936	3.7952	9.40305	9.62963	8.63268	8.23617	9.35774	12.1447	8.2475	6.26492	2.49034	10.2544	0	0	197.72	0	494.233
2019-04-10 17:00:00	2.51333	6.72941	6.50283	5.56252	4.18038	5.07538	3.76121	10.8192	9.60698	10.502	8.22484	9.33508	12.122	8.29281	6.23093	2.49034	9.5427	1015.51	1079.39	232.567	0	234.312
2019-04-10 17:15:00	2.51333	13.2662	12.7451	5.95904	4.1464	5.41524	3.72722	9.35774	9.60698	9.75425	8.29281	9.35774	12.1107	8.25882	6.45751	14.2539	10.6102	1094.73	1120.67	161.033	0	216.082
2019-04-10 17:30:00	2.5	14.1046	13.6061	6.17429	4.12374	5.61917	3.73855	10.8985	9.59565	9.55033	8.29281	9.32375	12.0994	8.25882	6.5708	15.9839	9.89854	1095.53	1117.47	234.406	0	544.644
2019-04-10 17:45:00	2.50667	14.4218	13.8667	6.32156	4.08975	5.75511	3.70457	9.3804	9.58432	11.9068	8.2475	9.34641	12.1107	8.27015	6.62745	16.3298	9.18685	1098.13	1123.13	196.139	0	8.58333
2019-04-10 18:00:00	2.5	14.671	14.1272	6.43485	4.10108	5.87973	3.69324	10.8532	9.56166	9.01787	8.25882	9.31242	12.088	8.2475	6.63878	17.7138	9.89854	1098.58	1043.27	257.38	0	654.737
2019-04-10 18:15:00	2.5	14.8976	14.2519	6.53682	4.07842	5.9817	3.68191	9.4597	9.55033	12.4732	8.22484	9.33508	12.0767	8.28148	6.67276	16.6758	10.9661	1164.67	1113.93	166.71	0	0
2019-04-10 18:30:00	2.5	14.9089	14.3085	6.62745	4.06709	6.061	3.68191	10.3887	9.55033	8.77996	8.23617	9.31242	12.054	8.23617	6.69542	17.0218	9.89854	1170.27	1119.4	280.14	0	533.586
2019-04-10 18:45:00	2.40667	15.0676	14.4445	6.70675	4.05577	6.12897	3.64792	9.56166	9.539	11.0344	8.19085	9.33508	12.0654	8.27015	6.72941	15.6379	8.83101	1169.6	1116.87	107.933	0	252.836
2019-04-10 19:00:00	2.42	15.1015	14.4218	6.77473	4.06709	6.19695	3.67058	10.1055	9.51634	9.28976	8.28148	9.30109	12.054	8.23617	6.74074	16.3298	9.5427	1166.8	1116.33	293.716	0	269.773
2019-04-10 19:15:00	2.4	15.2262	14.5917	6.8427	4.07842	6.25359	3.65925	9.67495	9.49368	9.65229	8.20218	9.32375	12.0314	8.22484	6.75207	16.3298	11.6778	1163.2	1111	142.167	0	542.681
2019-04-10 19:30:00	2.4	15.1808	14.6257	6.89934	4.10108	6.31024	3.68191	10.0375	9.49368	11.7821	8.17952	9.30109	12.0314	8.27015	6.75207	17.0218	10.6102	1176.07	1124.6	318.867	0	0
2019-04-10 19:45:00	2.4	15.4188	14.6937	6.95599	4.11241	6.35555	3.69324	9.65229	9.48236	9.04053	8.27015	9.31242	12.0087	8.2475	6.77473	17.3678	9.5427	1174.33	1122.53	136.073	0	574.283
2019-04-10 20:00:00	2.4	15.2375	14.7957	6.98998	4.12374	6.4122	3.70457	9.8902	9.48236	12.0427	8.2475	9.28976	12.0087	8.25882	6.78605	16.3298	10.9661	1181.83	1132.67	304.7	0	3.36
2019-04-10 20:15:00	2.4	15.3508	14.841	7.04662	4.12374	6.45751	3.70457	9.73159	9.47103	8.64401	8.25882	9.31242	12.0087	8.21351	6.80871	17.0218	10.6102	1107.07	1134.07	130.217	0	449.836
2019-04-10 20:30:00	2.4	15.4527	14.8976	7.09194	4.15773	6.48017	3.73855	9.77691	9.47103	10.2414	8.21351	9.28976	11.9974	8.23617	6.82004	17.3678	10.2544	1103.13	1131.2	297.577	0	398.662
2019-04-10 20:45:00	2.39333	15.4867	14.8976	7.13725	4.19171	6.53682	3.74988	9.64096	9.43704	10.8418	8.19085	9.31242	11.9747	8.23617	6.80871	17.3678	9.5427	1103.8	1049.4	108.113	0	124.96
2019-04-10 21:00:00	2.36667	15.532	14.9203	7.18257	4.21437	6.55947	3.76121	10.1961	9.44837	9.27843	8.20218	9.27843	11.9634	8.20218	6.82004	17.3678	10.6102	1106.38	1131.6	287.54	0	591.974
2019-04-10 21:15:00	2.38667	15.6113	14.9429	7.1939	4.21437	6.60479	3.76121	9.55033	9.43704	12.3146	8.14553	9.30109	11.9521	8.25882	6.82004	17.7138	12.0336	1194.33	1140.47	108.928	0	0
2019-04-10 21:30:00	2.38667	15.6227	14.9656	7.25054	4.24836	6.63878	3.78387	10.2867	9.41438	8.8366	8.22484	9.27843	11.9407	8.20218	6.83137	17.3678	10.6102	1191.6	1140.27	288.807	0	554.783
2019-04-10 21:45:00	2.37333	15.7133	15.0222	7.29586	4.24836	6.67276	3.81786	9.58432	9.40305	11.0797	8.21351	9.30109	11.9407	8.23617	6.8427	16.6758	11.6778	1199.33	1145.33	163.086	0	159.222
2019-04-10 22:00:00	2.36	15.7246	15.1582	7.32985	4.28235	6.72941	3.82918	10.2754	9.41438	8.98388	8.19085	9.27843	11.9294	8.20218	6.8427	16.6758	10.6102	1194.81	1144.07	268.049	0	315.333
2019-04-10 22:15:00	2.28	15.736	15.1015	7.3525	4.29367	6.75207	3.80653	9.42571	9.40305	9.76558	8.17952	9.28976	11.9181	8.22484	6.8427	18.0598	10.9661	1110.53	1218.33	214.201	0	549.522
2019-04-10 22:30:00	2.14	15.702	15.0449	7.40915	4.29367	6.78605	3.81786	10.3773	9.39172	11.6009	8.1342	9.26711	11.9068	8.23617	6.85403	16.6758	12.0336	0	38.6344	267.16	0	0
2019-04-10 22:45:00	1.97333	8.90458	8.55338	6.88802	4.28235	6.37821	3.77254	9.50501	9.3804	9.00654	8.16819	9.27843	11.8954	8.20218	6.66143	3.5283	13.8128	0	0	214.13	0	595.852
2019-04-10 23:00:00	1.9	7.85098	7.66972	6.69542	4.27102	6.16296	3.73855	10.4	9.36907	12.0427	8.07756	9.26711	11.8841	8.23617	6.52549	2.83633	14.5245	0	0	268.073	0	3.32444
2019-04-10 23:15:00	1.76667	7.5451	7.3525	6.5708	4.27102	6.01568	3.74988	9.47103	9.34641	8.63268	8.12288	9.28976	11.8841	8.19085	6.44618	2.14435	13.8128	0	0	214.911	0	471.276
2019-04-10 23:30:00	1.63333	7.3525	7.15991	6.44618	4.24836	5.87973	3.68191	10.3887	9.33508	10.3547	7.98693	9.25578	11.8728	8.21351	6.36688	2.14435	15.2362	0	0	281.917	0	426.487
2019-04-10 23:45:00	1.52	7.20523	7.02396	6.34422	4.23703	5.77777	3.64792	9.47103	9.33508	10.7625	8.07756	9.27843	11.8728	8.20218	6.29891	2.49034	13.8128	0	0	231.156	0	71.8444
2019-04-11	1.40667	7.11459	6.89934	6.23093	4.20304	5.68714	3.61393	10.5133	9.31242	9.13116	8.08889	9.24445	11.8614	8.17952	6.24226	2.14435	14.1687	0	0	290.867	0	599.628
2019-04-11 00:15:00	1.30667	6.97865	6.79738	6.12897	4.13507	5.59651	3.53463	9.56166	9.31242	12.3259	8.04357	9.27843	11.8275	8.21351	6.20828	1.79836	14.8804	0	0	163.427	0	30.7689
2019-04-11 00:30:00	1.2	6.88802	6.71808	6.061	4.07842	5.52853	3.47799	10.2187	9.30109	8.66667	7.9756	9.24445	11.8388	8.16819	6.15163	1.10639	15.2362	0	0	285.607	0	495.717
2019-04-11 00:45:00	1.12	6.82004	6.63878	5.95904	4.02178	5.44923	3.41001	9.43704	9.28976	10.4113	7.99826	9.25578	11.8161	8.19085	6.10631	1.79836	17.0154	0	0	215.282	0	445.2
2019-04-11 01:00:00	0.98	6.75207	6.54814	5.90239	3.98779	5.36993	3.33071	10.468	9.26711	10.8192	7.96427	9.22179	11.8048	8.17952	6.07233	2.14435	18.4388	0	0	255.571	0	111.849
2019-04-11 01:15:00	0.853333	6.68409	6.48017	5.82309	3.91982	5.30196	3.24008	9.30109	9.24445	9.14249	7.91895	9.23312	11.8048	8.16819	6.03834	1.79836	18.4388	0	0	218.09	0	534.014
2019-04-11 01:30:00	0.66	6.61612	6.42353	5.74379	3.85184	5.22265	3.1721	10.9665	9.23312	11.9974	7.85098	9.21046	11.7935	8.19085	5.99302	2.14435	17.7271	0	0	216.608	0	80.0478
2019-04-11 01:45:00	0.56	6.55947	6.35555	5.68714	3.76121	5.16601	3.10413	9.05185	9.22179	8.65534	7.82832	9.22179	11.7821	8.14553	5.94771	1.79836	17.7271	0	0	243.057	0	395.761
2019-04-11 02:00:00	0.46	6.4915	6.29891	5.59651	3.69324	5.09803	3.02483	11.5216	9.21046	9.94684	7.82832	9.19913	11.7708	8.15686	5.90239	1.79836	18.7946	0	0	187.262	0	555.169
2019-04-11 02:15:00	0.333333	6.45751	6.23093	5.55119	3.64792	5.03006	2.93419	8.88192	9.19913	11.8161	7.86231	9.19913	11.7595	8.17952	5.86841	2.14435	19.5063	0	0	276.389	0	0
2019-04-11 02:30:00	0.22	6.37821	6.16296	5.47189	3.55729	4.96209	2.85489	12.0767	9.17647	8.8366	7.76035	9.17647	11.7368	8.12288	5.82309	1.79836	19.8622	0	0	135.7	0	590.63
2019-04-11 02:45:00	0.08	6.35555	6.12897	5.4379	3.50064	4.90544	2.76426	8.64401	9.15381	11.1251	7.68105	9.16514	11.7482	8.16819	5.7891	2.14435	18.083	0	0	362.853	0	319.2
2019-04-11 03:00:00	0	6.29891	6.08366	5.33594	3.41001	4.83747	2.68496	12.5412	9.14249	9.79957	7.77168	9.16514	11.7255	8.1342	5.75511	2.14435	18.083	0	0	108.733	0	239.247
2019-04-11 03:15:00	-0.06	6.20828	6.01568	5.2793	3.33071	4.76949	2.60565	8.47407	9.13116	9.36907	7.69237	9.14249	11.7142	8.1342	5.7098	2.14435	20.218	0	0	380.893	0	613.771
2019-04-11 03:30:00	-0.146667	6.18562	5.97037	5.22265	3.24008	4.70152	2.48103	13.0057	9.11983	12.4052	7.61307	9.15381	11.7028	8.16819	5.66448	2.14435	18.7946	0	0	54.7167	0	3.23556
2019-04-11 03:45:00	-0.313333	6.11764	5.91372	5.16601	3.14945	4.64487	2.40173	8.4061	9.07451	8.59869	7.52244	9.11983	11.6915	8.07756	5.6305	1.79836	18.7946	0	0	456.771	0	477.077
2019-04-11 04:00:00	-0.413333	6.03834	5.86841	5.0867	3.08147	4.56557	2.34509	13.0283	9.07451	10.0941	7.63573	9.11983	11.6689	8.10022	5.57385	1.79836	19.5063	0	0	13.0489	0	578.187
2019-04-11 04:15:00	-0.553333	6.02701	5.80043	5.03006	3.0135	4.50892	2.20914	8.20218	9.04053	11.6349	7.53377	9.08584	11.6689	8.12288	5.53986	2.14435	18.083	0	0	493.26	0	46.3944
2019-04-11 04:30:00	-0.673333	5.95904	5.75511	4.93943	2.91154	4.44095	2.14116	13.3455	9.00654	8.91591	7.51111	9.1085	11.6462	8.08889	5.50588	2.14435	19.1505	0	0	0	0	606.771
2019-04-11 04:45:00	-0.806667	5.87973	5.73246	4.89411	2.8209	4.37298	2.05053	8.03224	9.00654	11.5329	7.40915	9.05185	11.6462	8.11155	5.47189	2.49034	20.9297	0	0	533.737	0	322.453
2019-04-11 05:00:00	-0.9	5.84575	5.65315	4.81481	2.73027	4.305	1.97123	12.949	8.97255	10.0148	7.36383	9.08584	11.6349	8.07756	5.42657	1.79836	19.8622	0	0	0	0	236.878
2019-04-11 05:15:00	-1.03333	5.80043	5.59651	4.7355	2.65097	4.23703	1.86927	7.85098	8.94989	9.23312	7.40915	9.0292	11.6235	8.07756	5.36993	2.49034	21.9972	0	0	523.094	0	654.843
2019-04-11 05:30:00	-1.12667	5.74379	5.55119	4.67886	2.54901	4.16906	1.80129	12.2693	8.93856	12.0994	7.39782	9.05185	11.6009	8.10022	5.32461	2.49034	21.2855	0	0	8.06	0	157.533
2019-04-11 05:45:00	-1.24	5.7098	5.49455	4.61089	2.49236	4.10108	1.71066	7.7037	8.92723	8.92723	7.28453	8.99521	11.5782	8.04357	5.29063	2.14435	20.9297	0	0	535.18	0	351.926
2019-04-11 06:00:00	-1.36667	5.64182	5.4379	4.55424	2.41306	4.03311	1.57471	11.1704	8.90458	9.50501	7.26187	9.01787	11.5782	8.04357	5.26797	1.79836	19.5063	984.358	1042.17	105.356	0	667.207
2019-04-11 06:15:00	-1.5	12.0654	11.6462	4.91677	2.29977	4.32766	1.5294	8.30414	8.87059	12.2126	7.2732	8.96122	11.5669	8.0549	5.47189	15.6379	19.1505	1092.67	1198.33	464.163	0	155.931
2019-04-11 06:30:00	-1.61333	12.949	12.4506	5.09803	2.22047	4.48627	1.41611	10.332	8.85926	8.62135	7.2732	8.98388	11.5556	8.00959	5.57385	15.9839	22.7089	1093.67	1119.4	159.571	0	464.271
2019-04-11 06:45:00	-1.74	13.2776	12.6658	5.19999	2.14116	4.59956	1.30282	9.33508	8.82527	9.94684	7.22788	8.93856	11.5442	7.99826	5.61917	16.3298	22.7089	1011.73	1113.07	369.433	0	619.627
2019-04-11 07:00:00	-1.86	13.4248	12.8584	5.29063	2.07319	4.66753	1.22351	9.43704	8.80262	11.8841	7.2732	8.94989	11.5102	8.02092	5.6305	15.9839	23.0648	1095.4	1201.41	320.093	0	39.7333
2019-04-11 07:15:00	-1.96667	13.5721	12.9717	5.36993	1.9599	4.74683	1.13288	11.1477	8.76863	8.59869	7.17124	8.89325	11.5216	7.96427	5.6305	15.9839	21.9972	1097.2	1124.4	281.072	0	597.778
2019-04-11 07:30:00	-2.1	13.6967	13.1416	5.42657	1.91458	4.78082	1.05358	8.81395	8.74597	10.5246	7.22788	8.90458	11.4876	7.99826	5.61917	17.3678	22.7089	1104.93	1128.53	376.191	0	583.087
2019-04-11 07:45:00	-2.20667	13.7421	13.1869	5.48322	1.84661	4.81481	0.985606	12.1447	8.73464	11.4196	7.12592	8.88192	11.4763	7.96427	5.6305	17.3678	23.4206	1106.13	1134.2	179.943	0	29.4533
2019-04-11 08:00:00	-2.3	13.7987	13.2776	5.51721	1.77864	4.83747	0.917632	8.29281	8.71198	8.678	7.13725	8.85926	11.4536	7.93028	5.6305	16.6758	22.3531	1098.24	1121.93	531.067	0	652.529
2019-04-11 08:15:00	-2.31333	13.7987	13.2662	5.52853	1.73332	4.84879	0.894974	12.7564	8.678	10.8305	7.08061	8.85926	11.4536	7.94161	5.61917	16.6758	23.4206	1095.67	1203.2	79.8	0	548.378
2019-04-11 08:30:00	-2.26	13.8893	13.2209	5.56252	1.69933	4.87145	0.872316	7.95294	8.66667	11.193	7.05795	8.82527	11.4423	7.93028	5.61917	16.6758	19.1505	1094.53	1202.27	581.88	0	77.9733
2019-04-11 08:45:00	-2.22	13.7987	13.1983	5.57385	1.69933	4.87145	0.872316	13.1303	8.62135	8.68933	7.05795	8.8366	11.4083	7.88497	5.60784	17.3678	23.4206	1088.33	1196.87	0	0	687.324
2019-04-11 09:00:00	-2.16667	13.7421	13.2549	5.58518	1.67667	4.87145	0.860987	7.69237	8.62135	10.9665	7.03529	8.77996	11.4309	7.90763	5.59651	16.6758	20.5739	1084.9	1191.07	562.944	0	546.961
2019-04-11 09:15:00	-2.1	13.844	13.1756	5.57385	1.66535	4.87145	0.872316	12.4619	8.57604	11.2157	7.04662	8.81395	11.3856	7.8963	5.58518	16.6758	23.0648	1049.77	1090.15	0.274444	0	101.928
2019-04-11 09:30:00	-2.08	13.2096	12.8584	5.53986	1.65402	4.84879	0.917632	7.60174	8.56471	8.70065	7.00131	8.73464	11.3856	7.83965	5.60784	14.2539	19.5063	0	0	583.867	0	665.607
2019-04-11 09:45:00	-1.98	6.96732	6.63878	5.04139	1.65402	4.41829	0.872316	11.4763	8.54205	10.7625	6.88802	8.76863	11.3743	7.87364	5.33594	3.87429	18.7946	0	0	107.177	0	601.847
2019-04-11 10:00:00	-1.92	6.16296	6.00435	4.84879	1.66535	4.16906	0.883645	8.63268	8.53072	11.4196	6.91067	8.71198	11.363	7.86231	5.17734	3.18231	20.218	0	0	482.082	0	56.6767
2019-04-11 10:15:00	-1.65333	5.90239	5.7098	4.69019	1.71066	3.99912	0.974277	10.3773	8.49673	8.56471	6.85403	8.73464	11.329	7.81699	5.07538	2.83633	19.1505	0	0	219.228	0	654.63
2019-04-11 10:30:00	-1.29333	5.67581	5.53986	4.55424	1.76731	3.86317	1.04225	10.2414	8.4854	10.7285	6.922	8.68933	11.329	7.83965	4.99607	2.83633	14.8804	0	0	427.536	0	591.569
2019-04-11 10:45:00	-0.96	5.51721	5.38126	4.40696	1.82395	3.72722	1.12155	9.69761	8.46275	11.3516	6.7634	8.71198	11.3177	7.83965	4.9281	2.49034	15.9479	0	0	329.936	0	59.3389
2019-04-11 11:00:00	-0.613333	5.46056	5.23398	4.29367	1.90325	3.61393	1.23484	11.0004	8.44009	8.57604	6.72941	8.678	11.295	7.78301	4.87145	2.49034	12.3894	0	0	320.939	0	629.437
2019-04-11 11:15:00	-0.24	5.33594	5.14335	4.16906	1.94857	3.51197	1.31415	8.84793	8.42876	10.6039	6.83137	8.678	11.2837	7.81699	4.76949	3.18231	12.0336	0	0	466.117	0	558.966
2019-04-11 11:30:00	0.033333	5.25664	5.04139	4.07842	2.00522	3.42134	1.41611	12.3033	8.41743	11.397	6.72941	8.66667	11.2723	7.79434	4.71285	2.49034	10.9661	0	0	186.373	0	61.7789
2019-04-11 11:45:00	0.373333	5.18867	4.98474	3.98779	2.08452	3.34204	1.51807	8.20218	8.4061	8.54205	6.79738	8.65534	11.261	7.76035	4.66753	2.83633	9.5427	0	0	597.7	0	622.458
2019-04-11 12:00:00	0.72	5.12069	4.90544	3.91982	2.17515	3.26274	1.63136	13.153	8.38344	10.4227	6.74074	8.678	11.261	7.79434	4.61089	2.49034	7.05179	0	0	0.26	0	645.667
2019-04-11 12:15:00	1.10667	5.07538	4.84879	3.84051	2.25445	3.20609	1.75598	7.69237	8.4061	11.6009	6.67276	8.62135	11.2497	7.78301	4.55424	2.83633	6.3401	0	0	640.711	0	87.55
2019-04-11 12:30:00	1.48	5.0074	4.80348	3.76121	2.33376	3.14945	1.85794	12.088	8.36078	8.34946	6.53682	8.65534	11.2497	7.73769	4.4976	2.49034	5.27257	0	0	164.333	0	557.602
2019-04-11 12:45:00	1.84667	4.97341	4.76949	3.70457	2.41306	3.10413	1.98256	9.13116	8.36078	10.1394	6.58213	8.62135	11.227	7.76035	4.46361	2.83633	3.8492	0	0	496.333	0	655.774
2019-04-11 13:00:00	2.20667	4.97341	4.71285	3.65925	2.51502	3.05881	2.09585	10.0488	8.34946	11.6235	6.54814	8.64401	11.2157	7.77168	4.42962	2.49034	2.42582	0	0	376.527	0	0.108889
2019-04-11 13:15:00	2.56	4.96209	4.66753	3.61393	2.60565	3.0135	2.20914	11.6802	8.34946	8.42876	6.4915	8.63268	11.2157	7.72636	4.37298	2.49034	0.6466	0	0	267.387	0	710.313
2019-04-11 13:30:00	2.90667	4.95076	4.64487	3.59128	2.69629	2.99084	2.34509	8.7573	8.34946	10.5246	6.53682	8.63268	11.2044	7.73769	4.35032	2.83633	-0.0650878	0	0	554.587	0	485.327
2019-04-11 13:45:00	3.27333	4.90544	4.59956	3.54596	2.79825	2.95685	2.48103	13.1869	8.33813	10.9551	6.52549	8.66667	11.193	7.73769	4.31633	2.49034	-1.48846	0	0	71.6933	0	77.3333
2019-04-11 14:00:00	3.67333	4.90544	4.56557	3.51197	2.91154	2.94552	2.60565	8.03224	8.33813	8.49673	6.52549	8.63268	11.193	7.7037	4.29367	2.83633	-2.91184	0	0	634.451	0	641.378
2019-04-11 14:15:00	4.01333	4.89411	4.5769	3.50064	3.02483	2.93419	2.7416	13.4362	8.3268	11.0118	6.50283	8.68933	11.1704	7.74902	4.27102	2.49034	-3.97937	0	0	1.40556	0	389.053
2019-04-11 14:30:00	4.32	4.86012	4.54291	3.50064	3.13812	2.92286	2.87755	7.90763	8.3268	9.85621	6.52549	8.64401	11.1704	7.71503	4.24836	2.83633	-4.69106	0	0	585.164	0	243.019
2019-04-11 14:45:00	4.68	4.86012	4.56557	3.48931	3.24008	2.92286	3.0135	11.6009	8.3268	8.93856	6.54814	8.70065	11.1704	7.71503	4.2257	2.83633	-6.47028	0	0	222.782	0	650.413
2019-04-11 15:00:00	5.02	4.82614	4.5769	3.45533	3.35337	2.93419	3.16077	10.0375	8.3268	12.0201	6.53682	8.66667	11.159	7.76035	4.2257	2.49034	-6.82612	0	0	389.946	0	84.6
2019-04-11 15:15:00	5.33333	4.86012	4.5769	3.47799	3.47799	2.94552	3.29672	9.66362	8.33813	8.12288	6.54814	8.71198	11.159	7.69237	4.21437	2.83633	-7.89365	0	0	403.822	0	481.176
2019-04-11 15:30:00	5.64	4.83747	4.5769	3.46666	3.57995	2.95685	3.444	12.1447	8.3268	9.79957	6.59346	8.71198	11.1477	7.73769	4.21437	2.49034	-8.96119	0	0	199.28	0	539.061
2019-04-11 15:45:00	6.05333	4.84879	4.58823	3.47799	3.7159	2.97951	3.62526	8.68933	8.33813	11.0004	6.58213	8.72331	11.1477	7.72636	4.21437	2.83633	-10.0287	0	0	584.187	0	76.1267
2019-04-11 16:00:00	6.52	4.86012	4.63354	3.48931	3.86317	3.00217	3.80653	13.5721	8.34946	8.59869	6.59346	8.7573	11.1251	7.7037	4.20304	2.83633	-10.0287	0	0	17.48	0	648.787
2019-04-11 16:15:00	6.89333	4.89411	4.64487	3.51197	4.01045	3.02483	3.96513	8.23617	8.36078	11.8841	6.62745	8.74597	11.1251	7.74902	4.20304	2.49034	-13.2313	0	0	582.944	0	81.9411
2019-04-11 16:30:00	7.22667	4.93943	4.6562	3.5233	4.18038	3.07014	4.1464	12.6318	8.36078	8.17952	6.65011	8.80262	11.1251	7.71503	4.20304	2.49034	-12.1638	0	0	55.9556	0	472.618
2019-04-11 16:45:00	7.48	4.97341	4.66753	3.56862	4.32766	3.10413	4.37298	8.44009	8.38344	9.85621	6.68409	8.76863	11.1251	7.72636	4.21437	2.49034	-10.3846	0	0	503.88	0	478.778
2019-04-11 17:00:00	7.7	4.99607	4.70152	3.59128	4.53158	3.14945	4.45228	10.9098	8.38344	11.0571	6.69542	8.8366	11.1137	7.74902	4.21437	2.49034	-14.2988	498.496	517.293	166.673	0	30.5644
2019-04-11 17:15:00	7.66667	10.2074	9.73159	3.88583	4.61089	3.41001	4.59956	10.3434	8.4061	8.65534	6.71808	8.82527	11.1251	7.74902	4.38431	12.87	-12.1638	1120.6	1066.27	377.333	0	656.044
2019-04-11 17:30:00	7.52	12.4392	11.9294	4.28235	4.70152	3.78387	4.74683	9.79957	8.41743	11.9294	6.79738	8.88192	11.1251	7.79434	4.59956	17.0218	-11.0962	1032.73	1138.87	267.691	0	0.415556
2019-04-11 17:45:00	7.07333	12.8357	12.2806	4.53158	4.70152	4.02178	4.66753	11.6689	8.42876	8.28148	6.79738	8.88192	11.1137	7.74902	4.71285	16.6758	-8.96119	1101.07	1128.47	249.2	0	491.403
2019-04-11 18:00:00	6.60667	13.2096	12.6318	4.7355	4.66753	4.24836	4.61089	9.23312	8.45142	10.0148	6.8427	8.91591	11.1137	7.76035	4.78082	17.0218	-8.2495	1111.87	1136.13	376.533	0	394.437
2019-04-11 18:15:00	6.18667	13.4588	12.8584	4.91677	4.63354	4.44095	4.55424	12.8584	8.45142	10.3434	6.8427	8.92723	11.1024	7.78301	4.86012	16.3298	-7.53781	1108.53	1135.53	107.978	0	105.311
2019-04-11 18:30:00	5.82	13.7421	12.9604	5.12069	4.5769	4.62221	4.4976	8.74597	8.46275	8.80262	6.91067	8.94989	11.1137	7.78301	4.9281	17.7138	-5.75859	1104.2	1130.53	538.361	0	538.759
2019-04-11 18:45:00	5.46667	13.81	13.119	5.29063	4.54291	4.78082	4.44095	13.5495	8.47407	11.8388	6.91067	8.98388	11.0911	7.83965	4.99607	18.0598	-4.33521	1107.13	1135.47	11.1644	0	51.7433
2019-04-11 19:00:00	5.12667	13.946	13.2889	5.44923	4.50892	4.93943	4.36165	8.49673	8.47407	8.31547	6.96732	8.97255	11.1137	7.79434	5.06405	17.3678	-2.91184	1104.47	1130.87	521.1	0	458.889
2019-04-11 19:15:00	4.79333	14.0479	13.4135	5.59651	4.46361	5.0867	4.31633	13.6401	8.4854	9.8902	6.97865	9.0292	11.1024	7.83965	5.12069	15.6379	-1.48846	1109.07	1218.13	0	0	395.056
2019-04-11 19:30:00	4.46667	14.1612	13.4928	5.72113	4.40696	5.21132	4.25969	8.31547	8.49673	10.7399	6.98998	9.01787	11.1251	7.85098	5.17734	18.4058	-0.0650878	1112.07	1219.47	486.867	0	56.5689
2019-04-11 19:45:00	4.14667	14.3085	13.6174	5.84575	4.35032	5.32461	4.18038	12.8811	8.46275	8.76863	7.00131	9.06318	11.0911	7.82832	5.24531	17.3678	1.35829	1111.07	1218.67	0	0	621.864
2019-04-11 20:00:00	3.83333	14.3425	13.7421	5.95904	4.29367	5.44923	4.11241	8.17952	8.4854	11.9634	7.02396	9.04053	11.1137	7.88497	5.29063	16.6758	2.06998	1115.67	1222.6	470.937	0	2.38
2019-04-11 20:15:00	3.5	14.5351	13.7647	6.07233	4.23703	5.55119	4.02178	11.9747	8.50806	8.36078	7.03529	9.09717	11.0911	7.81699	5.34727	16.6758	4.20504	1112	1218.87	2.54333	0	553.8
2019-04-11 20:30:00	3.16	14.4671	13.8667	6.17429	4.16906	5.64182	3.9538	8.06623	8.49673	9.98083	7.06928	9.05185	11.0911	7.86231	5.40392	17.3678	4.20504	1108.47	1215	520.222	0	478.172
2019-04-11 20:45:00	2.84	14.5577	13.8893	6.26492	4.12374	5.73246	3.84051	11.3403	8.49673	11.1137	7.08061	9.1085	11.0911	7.88497	5.42657	17.0218	7.05179	1028.33	1133.07	0.88	0	0.075556
2019-04-11 21:00:00	2.50667	14.6484	13.946	6.34422	4.04444	5.81176	3.76121	8.03224	8.50806	8.71198	7.06928	9.08584	11.0797	7.85098	5.48322	15.9839	8.47517	1105.73	1132.2	474.987	0	593.512
2019-04-11 21:15:00	2.18	14.671	13.9913	6.42353	3.99912	5.89106	3.65925	10.8645	8.4854	11.0571	7.08061	9.13116	11.0684	7.90763	5.50588	16.3298	10.2544	1111.53	1219.47	78.1733	0	237.919
2019-04-11 21:30:00	1.85333	14.6484	14.0933	6.48017	3.90849	5.94771	3.56862	8.25882	8.49673	9.47103	7.11459	9.09717	11.0684	7.87364	5.55119	16.3298	9.5427	1112.4	1222.33	431.33	0	202.244
2019-04-11 21:45:00	1.53333	14.7277	14.1726	6.54814	3.85184	6.01568	3.46666	10.5246	8.49673	9.1085	7.09194	9.13116	11.0684	7.88497	5.58518	16.6758	10.6102	1118.47	1224.4	108.067	0	558.54
2019-04-11 22:00:00	1.21333	14.7503	14.1272	6.59346	3.77254	6.07233	3.34204	8.57604	8.4854	11.8841	7.09194	9.09717	11.0571	7.91895	5.60784	15.6379	13.457	1110.47	1219.45	410.138	0	160.232
2019-04-11 22:15:00	0.88	14.8296	14.2632	6.63878	3.70457	6.12897	3.28539	10.2867	8.4854	8.66667	7.09194	9.13116	11.0458	7.88497	5.64182	15.6379	13.1011	1111.4	1138.2	54.1556	0	317.2
2019-04-11 22:30:00	0.553333	14.8523	14.2065	6.67276	3.57995	6.17429	3.14945	8.90458	8.4854	9.48236	7.09194	9.09717	11.0571	7.88497	5.66448	16.3298	16.3037	27.58	80.8	374.627	0	577.408
2019-04-11 22:45:00	0.213333	8.11155	7.79434	6.2196	3.5233	5.80043	3.02483	10.0601	8.47407	12.0767	7.08061	9.13116	11.0458	7.94161	5.49455	3.18231	17.3713	0	0	107.38	0	86.1233
2019-04-11 23:00:00	-0.033333	6.97865	6.69542	6.02701	3.3647	5.57385	2.90021	9.3804	8.46275	8.42876	7.04662	9.09717	11.0231	7.87364	5.38126	1.79836	19.1505	0	0	350.184	0	374.213
2019-04-11 23:15:00	-0.366667	6.61612	6.35555	5.87973	3.30805	5.41524	2.75293	9.74292	8.45142	9.52767	7.03529	9.13116	11.0231	7.88497	5.30196	1.45238	20.5739	0	0	138.6	0	592.3
2019-04-11 23:30:00	-0.76	6.4122	6.12897	5.75511	3.22875	5.2793	2.58299	9.83356	8.44009	12.0201	7.01263	9.08584	11.0231	7.91895	5.24531	1.10639	22.3531	0	0	335.662	0	162.733
2019-04-11 23:45:00	-1.08667	6.19695	5.97037	5.61917	3.13812	5.16601	2.44705	9.62963	8.42876	8.77996	7.01263	9.1085	11.0118	7.86231	5.19999	1.45238	22.7089	0	0	166.589	0	395.867
2019-04-12	-1.42	6.061	5.85708	5.51721	3.00217	5.05272	2.32243	10.0148	8.41743	9.39172	7.01263	9.06318	10.9891	7.90763	5.15468	1.45238	24.844	0	0	257.45	0	615.93
2019-04-12 00:15:00	-1.57333	5.97037	5.73246	5.41524	2.92286	4.95076	2.11851	9.33508	8.39477	11.9861	6.97865	9.08584	10.9891	7.90763	5.10936	1.10639	23.7765	0	0	164.153	0	281.247
2019-04-12 00:30:00	-1.65333	5.87973	5.61917	5.31328	2.84356	4.86012	2.0392	10.7739	8.39477	9.31242	6.94466	9.05185	10.9778	7.88497	5.06405	1.45238	26.979	0	0	264.618	0	237.953
2019-04-12 00:45:00	-1.73333	5.7891	5.53986	5.22265	2.69629	4.75816	1.91458	9.01787	8.37211	9.06318	6.96732	9.06318	10.9891	7.87364	5.03006	1.10639	25.1998	0	0	269.284	0	581.756
2019-04-12 01:00:00	-1.78667	5.68714	5.47189	5.09803	2.54901	4.66753	1.84661	11.4083	8.36078	11.6915	6.922	9.0292	10.9778	7.90763	4.98474	1.45238	24.1323	0	0	194.923	0	323.183
2019-04-12 01:15:00	-1.84	5.59651	5.39259	5.01873	2.52635	4.56557	1.74465	8.63268	8.34946	10.0375	6.87669	9.0292	10.9778	7.87364	4.93943	1.45238	21.9972	0	0	327.344	0	185.178
2019-04-12 01:30:00	-1.92667	5.55119	5.31328	4.9281	2.40173	4.47494	1.64269	12.2693	8.34946	8.91591	6.87669	9.00654	10.9551	7.87364	4.90544	1.45238	24.1323	0	0	130.767	0	555.209
2019-04-12 01:45:00	-1.98667	5.48322	5.25664	4.83747	2.37907	4.37298	1.58604	8.34946	8.31547	11.0004	6.8427	8.99521	10.9438	7.88497	4.86012	1.10639	24.844	0	0	435.567	0	477.989
2019-04-12 02:00:00	-2.05333	5.38126	5.18867	4.74683	2.29977	4.28235	1.48408	12.7564	8.29281	11.0344	6.80871	8.99521	10.9438	7.86231	4.81481	1.45238	25.5557	0	0	36.1778	0	63.7556
2019-04-12 02:15:00	-2.12667	5.33594	5.12069	4.6562	2.20914	4.19171	1.39345	8.04357	8.28148	8.56471	6.77473	8.94989	10.9438	7.82832	4.78082	1.45238	23.4206	0	0	524.062	0	528.989
2019-04-12 02:30:00	-2.2	5.2793	5.05272	4.5769	2.10718	4.10108	1.29149	12.915	8.23617	9.95817	6.74074	8.97255	10.9098	7.83965	4.7355	1.10639	24.844	0	0	0	0	531.263
2019-04-12 02:45:00	-2.2	5.16601	5.0074	4.48627	2.0392	3.99912	1.20086	7.71503	8.23617	11.9634	6.75207	8.90458	10.9098	7.85098	4.71285	1.45238	23.4206	0	0	557.72	0	160.611
2019-04-12 03:00:00	-2.28667	5.12069	4.93943	4.38431	2.01654	3.91982	1.12155	11.7255	8.21351	8.77996	6.68409	8.93856	10.8985	7.80566	4.6562	1.10639	24.1323	0	0	0.284444	0	318.95
2019-04-12 03:15:00	-2.34667	5.05272	4.88278	4.305	1.83528	3.82918	1.08757	7.65839	8.19085	9.1878	6.68409	8.85926	10.8872	7.81699	4.61089	1.45238	23.7765	0	0	491.278	0	509.679
2019-04-12 03:30:00	-2.42667	4.96209	4.80348	4.21437	1.76731	3.73855	0.951619	10.3773	8.15686	11.5102	6.65011	8.89325	10.8645	7.81699	4.56557	1.45238	23.0648	0	0	118.487	0	400.933
2019-04-12 03:45:00	-2.49333	4.90544	4.74683	4.13507	1.71066	3.65925	0.894974	9.40305	8.14553	10.4566	6.60479	8.8366	10.8418	7.79434	4.50892	1.79836	24.1323	0	0	383.219	0	160.107
2019-04-12 04:00:00	-2.55333	4.86012	4.70152	4.06709	1.63136	3.56862	0.781684	9.3804	8.1342	8.66667	6.59346	8.84793	10.8645	7.76035	4.47494	1.79836	22.3531	0	0	272.143	0	629.608
2019-04-12 04:15:00	-2.6	4.83747	4.64487	3.96513	1.51807	3.47799	0.71371	11.227	8.12288	10.3773	6.55947	8.80262	10.8645	7.78301	4.42962	1.79836	22.7089	0	0	253.98	0	674.722
2019-04-12 04:30:00	-2.66667	4.76949	4.5769	3.88583	1.46142	3.38735	0.634407	8.54205	8.08889	11.7255	6.54814	8.80262	10.8305	7.77168	4.37298	1.79836	23.0648	0	0	381.2	0	160.268
2019-04-12 04:45:00	-2.7	4.71285	4.52025	3.80653	1.40478	3.30805	0.532446	12.3486	8.0549	8.73464	6.50283	8.79129	10.8192	7.71503	4.33899	2.14435	23.4206	0	0	132.66	0	363.333
2019-04-12 05:00:00	-2.79333	4.64487	4.46361	3.72722	1.26883	3.22875	0.48713	7.99826	8.0549	9.1085	6.45751	8.7573	10.8192	7.71503	4.305	1.45238	22.7089	0	0	541.742	0	634.444
2019-04-12 05:15:00	-2.9	4.58823	4.41829	3.63659	1.21219	3.13812	0.385169	12.9604	8.02092	11.2497	6.42353	8.76863	10.7965	7.73769	4.23703	1.45238	21.6414	0	0	45.2778	0	547.366
2019-04-12 05:30:00	-2.95333	4.52025	4.35032	3.55729	1.12155	3.05881	0.294537	7.73769	8.00959	10.9211	6.38954	8.71198	10.7965	7.69237	4.19171	1.79836	21.6414	0	0	573.584	0	75.8033
2019-04-12 05:45:00	-3	4.48627	4.28235	3.46666	1.03092	2.97951	0.181247	12.8697	7.9756	8.4061	6.37821	8.73464	10.7965	7.65839	4.1464	2.14435	23.4206	0	0	0	0	529.148
2019-04-12 06:00:00	-3.03333	4.40696	4.23703	3.38735	0.974277	2.90021	0.124602	7.38649	7.95294	9.70894	6.34422	8.65534	10.7625	7.66972	4.08975	1.79836	21.2855	804.933	867.27	636.967	0	676.308
2019-04-12 06:15:00	-3.11333	10.6606	10.0828	3.70457	0.838329	3.12679	0.022641	12.0994	7.93028	11.8501	6.31024	8.70065	10.7512	7.66972	4.28235	12.87	24.4881	1091.4	1119.2	52.7833	0	311.317
2019-04-12 06:30:00	-3.19333	11.7368	11.227	3.8745	0.815671	3.31938	-0.034004	7.90763	7.91895	9.8109	6.31024	8.62135	10.7625	7.64706	4.39564	14.9459	21.6414	1085.87	1114.47	548.76	0	231.933
2019-04-12 06:45:00	-3.26667	12.0654	11.5329	4.01045	0.747697	3.42134	-0.07932	10.9098	7.8963	8.62135	6.26492	8.65534	10.7285	7.60174	4.44095	15.9839	21.2855	1083.47	1113.93	161.611	0	650.638
2019-04-12 07:00:00	-3.3	12.2353	11.6462	4.08975	0.657065	3.48931	-0.203939	9.47103	7.86231	10.366	6.2196	8.58737	10.7285	7.60174	4.45228	17.0218	24.4881	1107.47	1135.33	423.516	0	674.216
2019-04-12 07:15:00	-3.15333	12.5865	11.9068	4.16906	0.623078	3.54596	-0.249255	9.43704	7.85098	11.7255	6.23093	8.59869	10.6946	7.59041	4.45228	17.0218	20.5739	1112.8	1139.6	317.733	0	323.253
2019-04-12 07:30:00	-2.96	12.5752	12.0087	4.2257	0.611749	3.57995	-0.19261	11.3063	7.82832	9.34641	6.18562	8.56471	10.6832	7.55643	4.45228	16.6758	20.9297	1038.27	1143.07	269.938	0	317.017
2019-04-12 07:45:00	-2.71333	12.7564	12.0767	4.27102	0.691052	3.60261	-0.135965	8.3268	7.80566	8.84793	6.18562	8.56471	10.6832	7.5451	4.47494	17.7138	18.083	1110.07	1138.73	433.382	0	662.191
2019-04-12 08:00:00	-2.50667	12.8131	12.224	4.31633	0.679723	3.65925	-0.101978	12.3713	7.77168	10.8078	6.15163	8.55338	10.6606	7.55643	4.47494	16.3298	19.5063	1112.07	1138.07	141.651	0	633.456
2019-04-12 08:15:00	-2.25333	12.8357	12.19	4.305	0.725039	3.67058	-0.011346	7.80566	7.77168	11.2837	6.1403	8.50806	10.6606	7.55643	4.46361	17.0218	16.6596	1106.13	1137.93	607.587	0	263.776
2019-04-12 08:30:00	-2.03333	12.8811	12.3033	4.37298	0.759026	3.69324	0.067957	12.8924	7.74902	8.81395	6.08366	8.53072	10.6606	7.48845	4.45228	17.3678	14.1687	1115	1141.8	14.3289	0	311.639
2019-04-12 08:45:00	-1.79333	13.0057	12.3259	4.40696	0.815671	3.7159	0.14726	7.43181	7.74902	8.76863	6.07233	8.47407	10.6379	7.49978	4.46361	16.6758	13.1011	1104.2	1132.33	624.3	0	626.707
2019-04-12 09:00:00	-1.58667	12.8924	12.2466	4.39564	0.815671	3.7159	0.249221	12.3599	7.71503	10.6492	6.09499	8.50806	10.6153	7.48845	4.45228	17.7138	11.3219	1109.53	1055.53	56.9333	0	629.56
2019-04-12 09:15:00	-1.34	12.8471	12.3259	4.42962	0.906303	3.72722	0.339853	8.34946	7.71503	11.261	6.061	8.45142	10.6153	7.47712	4.44095	17.7138	10.6102	1110.07	1137.6	556.48	0	158.833
2019-04-12 09:30:00	-1.12667	12.915	12.3486	4.44095	0.996935	3.76121	0.407827	10.8758	7.7037	8.70065	6.03834	8.4854	10.5926	7.43181	4.44095	18.0598	11.3219	11.96	0	218.767	0	401.523
2019-04-12 09:45:00	-0.866667	6.19695	5.82309	3.94247	1.07624	3.34204	0.521117	10.2867	7.68105	9.09717	6.00435	8.42876	10.5926	7.44314	4.23703	3.87429	10.9661	0	0	389.831	0	638.894
2019-04-12 10:00:00	-0.646667	5.23398	5.0074	3.73855	1.15554	3.11546	0.623078	9.17647	7.68105	11.0344	5.9817	8.46275	10.5813	7.45446	4.07842	3.18231	9.18685	0	0	385.22	0	560.106
2019-04-12 10:15:00	-0.44	4.89411	4.69019	3.59128	1.24617	2.95685	0.736368	11.9974	7.64706	11.1477	5.95904	8.44009	10.5699	7.44314	3.98779	2.83633	9.18685	0	0	219.967	0	161.729
2019-04-12 10:30:00	-0.2	4.71285	4.50892	3.45533	1.30282	2.83223	0.838329	8.17952	7.64706	8.28148	5.93638	8.42876	10.5473	7.38649	3.89716	2.83633	7.05179	0	0	549.147	0	437.277
2019-04-12 10:45:00	-0.013333	4.5769	4.39564	3.34204	1.40478	2.73027	0.94029	12.9264	7.64706	9.15381	5.92505	8.44009	10.5473	7.38649	3.85184	2.83633	7.76348	0	0	77.16	0	675.606
2019-04-12 11:00:00	0.153333	4.48627	4.27102	3.25141	1.47275	2.63964	1.04225	7.66972	7.63573	11.1817	5.91372	8.4061	10.536	7.42048	3.78387	3.18231	7.05179	0	0	683.861	0	565.76
2019-04-12 11:15:00	0.4	4.37298	4.19171	3.16077	1.54073	2.57167	1.11023	13.0283	7.6244	10.7512	5.89106	8.44009	10.536	7.37516	3.72722	2.49034	5.98426	0	0	59.6444	0	191.159
2019-04-12 11:30:00	0.633333	4.28235	4.08975	3.0928	1.59737	2.50369	1.21219	8.2475	7.6244	8.21351	5.87973	8.39477	10.5133	7.36383	3.68191	2.83633	5.98426	0	0	551.36	0	398.267
2019-04-12 11:45:00	0.906667	4.28235	4.02178	3.0135	1.66535	2.45838	1.30282	11.0004	7.61307	8.93856	5.87973	8.44009	10.5133	7.34117	3.64792	2.49034	4.56088	0	0	217.967	0	600.587
2019-04-12 12:00:00	1.11333	4.21437	3.99912	2.96818	1.75598	2.41306	1.39345	10.6946	7.60174	10.7512	5.90239	8.4061	10.4906	7.37516	3.59128	2.49034	3.13751	0	0	402.736	0	560.7
2019-04-12 12:15:00	1.35333	4.18038	3.91982	2.92286	1.81262	2.36774	1.48408	9.44837	7.61307	11.1477	5.89106	8.42876	10.4793	7.3525	3.55729	2.14435	2.78166	0	0	385.933	0	162.05
2019-04-12 12:30:00	1.58667	4.15773	3.89716	2.86622	1.8806	2.33376	1.56339	12.2126	7.60174	8.30414	5.89106	8.42876	10.4793	7.31852	3.5233	2.14435	2.06998	0	0	233.117	0	368.72
2019-04-12 12:45:00	1.84667	4.11241	3.84051	2.84356	1.94857	2.3111	1.65402	8.38344	7.59041	8.82527	5.87973	8.42876	10.4566	7.30719	3.50064	2.83633	1.35829	0	0	569.773	0	669.384
2019-04-12 13:00:00	2.08667	4.08975	3.85184	2.79825	2.01654	2.28844	1.75598	13.119	7.57908	11.1817	5.87973	8.45142	10.4566	7.34117	3.47799	2.49034	0.6466	0	0	78.8367	0	488.083
2019-04-12 13:15:00	2.31333	4.07842	3.78387	2.77559	2.09585	2.26578	1.83528	7.80566	7.59041	10.6153	5.87973	8.42876	10.4793	7.31852	3.444	2.83633	-0.0650878	0	0	688.227	0	163.093
2019-04-12 13:30:00	2.51333	4.04444	3.78387	2.75293	2.17515	2.25445	1.92591	13.2323	7.57908	7.9756	5.87973	8.47407	10.4453	7.29586	3.43267	2.49034	-0.776776	0	0	5.22	0	469.947
2019-04-12 13:45:00	2.80667	4.05577	3.73855	2.73027	2.24313	2.25445	2.02787	8.07756	7.60174	9.23312	5.87973	8.42876	10.4453	7.29586	3.39868	2.14435	-1.13262	0	0	554.8	0	654.381
2019-04-12 14:00:00	3.05333	3.97646	3.74988	2.70761	2.32243	2.24313	2.12983	11.0118	7.57908	11.363	5.89106	8.47407	10.4453	7.31852	3.39868	2.14435	-2.556	0	0	240.878	0	400.35
2019-04-12 14:15:00	3.28	4.03311	3.72722	2.71894	2.41306	2.2318	2.20914	10.6719	7.59041	9.94684	5.90239	8.45142	10.434	7.29586	3.37602	2.49034	-2.20015	0	0	374.626	0	160.484
2019-04-12 14:30:00	3.5	4.02178	3.76121	2.70761	2.49236	2.25445	2.32243	9.3804	7.59041	8.27015	5.90239	8.4854	10.4227	7.2732	3.37602	2.14435	-3.62353	0	0	413.584	0	596.849
2019-04-12 14:45:00	3.74667	4.02178	3.65925	2.70761	2.58299	2.25445	2.40173	12.5299	7.60174	9.79957	5.91372	8.4854	10.4227	7.29586	3.3647	2.14435	-3.97937	0	0	166.611	0	569.811
2019-04-12 15:00:00	3.98667	4.01045	3.7159	2.69629	2.67363	2.26578	2.52635	8.22484	7.61307	11.397	5.93638	8.49673	10.4227	7.31852	3.35337	2.14435	-3.97937	0	0	632.293	0	161.773
2019-04-12 15:15:00	4.29333	4.01045	3.72722	2.70761	2.75293	2.27711	2.61698	13.5155	7.59041	8.28148	5.94771	8.53072	10.4227	7.2732	3.35337	2.49034	-4.69106	0	0	0	0	355.507
2019-04-12 15:30:00	4.50667	3.99912	3.76121	2.71894	2.84356	2.28844	2.76426	7.68105	7.60174	8.8366	5.95904	8.4854	10.4227	7.28453	3.34204	2.14435	-6.82612	0	0	634.013	0	569.147
2019-04-12 15:45:00	4.68	4.04444	3.77254	2.7416	2.92286	2.3111	2.84356	12.19	7.60174	10.9438	5.9817	8.55338	10.4227	7.3525	3.35337	2.14435	-7.18197	0	0	111.84	0	496.029
2019-04-12 16:00:00	4.89333	3.99912	3.76121	2.7416	3.0135	2.33376	2.94552	9.31242	7.61307	10.3887	5.9817	8.51939	10.4227	7.31852	3.34204	1.79836	-7.89365	0	0	447.2	0	63.5178
2019-04-12 16:15:00	5.16	4.05577	3.76121	2.76426	3.10413	2.36774	3.05881	10.0828	7.6244	8.14553	5.99302	8.57604	10.4113	7.28453	3.35337	2.14435	-8.2495	0	0	289.872	0	566.436
2019-04-12 16:30:00	5.5	4.07842	3.78387	2.77559	3.19476	2.3904	3.20609	11.6802	7.6244	9.87887	6.01568	8.56471	10.4	7.32985	3.3647	2.14435	-10.0287	0	0	274.227	0	625.39
2019-04-12 16:45:00	5.73333	4.08975	3.77254	2.79825	3.31938	2.42439	3.33071	8.92723	7.63573	11.1477	6.03834	8.58737	10.4113	7.3525	3.3647	1.79836	-11.0962	0	18.07	447.067	0	117.607
2019-04-12 17:00:00	5.9	4.11241	3.84051	2.8209	3.41001	2.45838	3.43267	13.0736	7.64706	7.9756	6.04967	8.62135	10.4113	7.32985	3.37602	2.14435	-9.31703	1176.44	1156.93	99.4667	0	404.413
2019-04-12 17:15:00	5.74667	11.1364	10.6266	3.3647	3.47799	2.91154	3.48931	8.25882	7.64706	9.16514	6.1403	8.61002	10.4113	7.32985	3.68191	15.6379	-8.60534	1110.87	1136.33	593.318	0	584.053
2019-04-12 17:30:00	5.52	11.8841	11.3516	3.61393	3.48931	3.18343	3.51197	13.5495	7.65839	11.6235	6.11764	8.66667	10.4	7.37516	3.78387	16.3298	-8.2495	1024.27	1130.87	0	0	158.893
2019-04-12 17:45:00	5.26667	12.1673	11.6915	3.82918	3.5233	3.39868	3.51197	7.90763	7.68105	8.39477	6.12897	8.63268	10.4	7.34117	3.8745	16.3298	-8.60534	1025	1131.53	639.969	0	310.577
2019-04-12 18:00:00	5.04	12.4732	11.9068	4.03311	3.51197	3.59128	3.51197	12.1447	7.66972	8.87059	6.17429	8.68933	10.3887	7.34117	3.96513	17.7138	-4.69106	1107.6	1135.07	78	0	584.194
2019-04-12 18:15:00	4.80667	12.7225	12.1333	4.21437	3.5233	3.74988	3.46666	8.80262	7.69237	11.6462	6.18562	8.66667	10.3887	7.40915	4.03311	17.7138	-4.69106	948.333	1136	458.663	0	235.932
2019-04-12 18:30:00	4.62	12.949	12.2353	4.37298	3.51197	3.90849	3.46666	10.4113	7.69237	8.53072	6.2196	8.72331	10.3887	7.36383	4.08975	18.0598	-4.69106	1108.6	1136	216.987	0	285.771
2019-04-12 18:45:00	4.41333	13.051	12.5185	4.52025	3.51197	4.05577	3.46666	10.8305	7.7037	8.81395	6.23093	8.70065	10.3773	7.37516	4.16906	17.7138	-3.26768	1103.13	1132.13	321.613	0	628.367
2019-04-12 19:00:00	4.22667	13.1756	12.5072	4.6562	3.5233	4.19171	3.444	9.44837	7.7037	11.5782	6.26492	8.74597	10.3887	7.42048	4.2257	17.7138	-2.20015	1108.53	1134.53	322.133	0	277.393
2019-04-12 19:15:00	4.03333	13.2096	12.6885	4.80348	3.51197	4.31633	3.43267	12.224	7.69237	8.89325	6.32156	8.74597	10.366	7.39782	4.28235	17.7138	-1.48846	1109.73	1136.27	213.752	0	259.578
2019-04-12 19:30:00	3.85333	13.2776	12.7904	4.90544	3.51197	4.44095	3.42134	8.82527	7.72636	8.80262	6.31024	8.76863	10.3773	7.38649	4.33899	18.4058	-1.13262	1107.13	1133	384.7	0	608.742
2019-04-12 19:45:00	3.63333	13.5268	12.7791	5.04139	3.51197	4.54291	3.41001	12.9604	7.7037	11.2044	6.33289	8.77996	10.3773	7.43181	4.38431	16.6758	-0.0650878	1033.47	1140.6	100.8	0	346.322
2019-04-12 20:00:00	3.44	13.5608	12.9717	5.13202	3.50064	4.6562	3.39868	8.37211	7.71503	9.41438	6.35555	8.77996	10.366	7.42048	4.44095	17.3678	1.00244	1112.88	1141.13	534.65	0	181.63
2019-04-12 20:15:00	3.26667	13.6401	13.051	5.23398	3.50064	4.74683	3.37602	13.4702	7.72636	8.57604	6.35555	8.82527	10.3773	7.42048	4.4976	17.3678	1.35829	1116.73	1144.13	0	0	585.233
2019-04-12 20:30:00	3.09333	13.7307	13.1416	5.3586	3.47799	4.84879	3.35337	8.04357	7.72636	10.8418	6.38954	8.79129	10.366	7.45446	4.53158	16.6758	2.06998	1117.87	1144.2	543.631	0	400.047
2019-04-12 20:45:00	2.9	13.7874	13.2436	5.44923	3.48931	4.93943	3.33071	12.7111	7.73769	10.298	6.38954	8.8366	10.3547	7.43181	4.5769	16.3298	3.49335	1113.93	1142.07	0	0	105.778
2019-04-12 21:00:00	2.68667	13.8667	13.2323	5.53986	3.47799	5.03006	3.30805	7.80566	7.74902	8.4854	6.4122	8.80262	10.3547	7.42048	4.62221	15.6379	3.13751	1113.73	1140.27	538.478	0	546.562
2019-04-12 21:15:00	2.51333	13.9573	13.2096	5.59651	3.45533	5.0867	3.28539	11.4309	7.73769	10.6946	6.44618	8.84793	10.3547	7.46579	4.66753	15.6379	5.62841	1115	1144.07	108.744	0	428.322
2019-04-12 21:30:00	2.31333	13.946	13.3342	5.67581	3.444	5.17734	3.24008	8.44009	7.73769	10.2074	6.42353	8.81395	10.3434	7.46579	4.70152	16.6758	6.3401	1119.2	1149	438.873	0	105.956
2019-04-12 21:45:00	2.12	14.0253	13.4588	5.75511	3.41001	5.24531	3.24008	10.502	7.71503	8.4854	6.45751	8.85926	10.332	7.44314	4.7355	16.6758	5.62841	1121.6	1148.93	167.133	0	596.04
2019-04-12 22:00:00	1.94667	14.1272	13.4588	5.81176	3.41001	5.31328	3.1721	9.73159	7.73769	10.5246	6.4915	8.8366	10.3434	7.48845	4.79215	17.0218	7.40763	1114.47	1143.33	343.889	0	482.437
2019-04-12 22:15:00	1.74	14.0593	13.5042	5.89106	3.3647	5.36993	3.16077	9.62963	7.74902	10.5813	6.48017	8.87059	10.3434	7.47712	4.80348	17.3678	8.11932	1120	1146.73	271.044	0	47.84
2019-04-12 22:30:00	1.57333	14.2519	13.5608	5.95904	3.37602	5.42657	3.0928	11.159	7.76035	8.34946	6.4915	8.84793	10.332	7.46579	4.84879	15.9839	8.47517	44.7667	0	250	0	595.301
2019-04-12 22:45:00	1.38	7.42048	7.03529	5.49455	3.30805	5.07538	3.03615	9.0292	7.73769	10.1734	6.48017	8.87059	10.3207	7.51111	4.66753	3.18231	10.2544	0	0	393.067	0	551.996
2019-04-12 23:00:00	1.17333	6.24226	5.9817	5.30196	3.25141	4.87145	2.97951	12.1333	7.74902	11.2044	6.46884	8.87059	10.3094	7.52244	4.56557	1.79836	12.7453	0	0	170.267	0	1.18
2019-04-12 23:15:00	1.00667	5.84575	5.6305	5.16601	3.21742	4.7355	2.90021	8.71198	7.73769	8.16819	6.46884	8.87059	10.3207	7.46579	4.4976	1.45238	13.1011	0	0	436.502	0	465.396
2019-04-12 23:30:00	0.806667	5.6305	5.44923	5.06405	3.19476	4.62221	2.87755	12.7225	7.72636	9.57299	6.45751	8.88192	10.3207	7.51111	4.46361	1.45238	11.6778	0	0	69.8822	0	510.914
2019-04-12 23:45:00	0.586667	5.50588	5.29063	4.96209	3.14945	4.53158	2.8209	8.3268	7.71503	11.6915	6.44618	8.85926	10.3094	7.5451	4.42962	1.10639	10.6102	0	0	547.593	0	159.333
2019-04-13	0.366667	5.39259	5.17734	4.89411	3.05881	4.45228	2.71894	13.2096	7.73769	8.87059	6.44618	8.88192	10.298	7.49978	4.39564	1.10639	13.1011	0	0	17.8667	0	269.867
2019-04-13 00:15:00	0.186667	5.32461	5.09803	4.78082	2.97951	4.37298	2.61698	8.17952	7.71503	8.87059	6.45751	8.85926	10.298	7.51111	4.35032	0.7604	16.3037	0	0	542.118	0	637.379
2019-04-13 00:30:00	0.006667	5.21132	4.99607	4.71285	2.90021	4.305	2.48103	13.2323	7.71503	11.2157	6.44618	8.89325	10.2867	7.53377	4.33899	1.10639	15.9479	0	0	0	0	399.459
2019-04-13 00:45:00	-0.126667	5.17734	4.9281	4.63354	2.77559	4.23703	2.41306	7.98693	7.71503	10.1848	6.43485	8.84793	10.2867	7.52244	4.305	1.10639	13.1011	0	0	494.993	0	79.9
2019-04-13 01:00:00	-0.333333	5.09803	4.87145	4.56557	2.71894	4.16906	2.32243	12.4166	7.65839	8.38344	6.42353	8.88192	10.2754	7.51111	4.28235	0.7604	14.8804	0	0	0	0	671.822
2019-04-13 01:15:00	-0.513333	5.0074	4.81481	4.48627	2.59432	4.10108	2.19781	7.71503	7.69237	10.0148	6.38954	8.8366	10.2867	7.53377	4.25969	0.7604	15.9479	0	0	495.594	0	533.678
2019-04-13 01:30:00	-0.726667	4.97341	4.74683	4.40696	2.53768	4.04444	2.08452	11.1477	7.69237	11.4989	6.38954	8.87059	10.298	7.5451	4.2257	0.7604	18.4388	0	0	108.844	0	276.067
2019-04-13 01:45:00	-0.933333	4.88278	4.69019	4.35032	2.42439	3.97646	1.9599	8.34946	7.65839	8.99521	6.38954	8.81395	10.2867	7.48845	4.21437	0.7604	18.7946	0	0	452.007	0	237.867
2019-04-13 02:00:00	-1.12	4.88278	4.64487	4.27102	2.34509	3.90849	1.86927	10.1621	7.64706	8.65534	6.35555	8.84793	10.2641	7.48845	4.18038	0.7604	19.1505	0	0	216.3	0	586.547
2019-04-13 02:15:00	-1.33333	4.80348	4.58823	4.2257	2.26578	3.84051	1.69933	9.73159	7.63573	10.5246	6.35555	8.80262	10.2754	7.52244	4.1464	1.10639	17.0154	0	0	359.084	0	553.652
2019-04-13 02:30:00	-1.54667	4.72418	4.53158	4.1464	2.09585	3.77254	1.51807	9.39172	7.6244	11.2497	6.32156	8.82527	10.2527	7.51111	4.12374	1.10639	20.5739	0	0	311.45	0	80.7622
2019-04-13 02:45:00	-1.75333	4.70152	4.4976	4.07842	1.98256	3.70457	1.40478	10.8985	7.61307	8.15686	6.28758	8.79129	10.2527	7.47712	4.07842	1.10639	21.6414	0	0	270.867	0	376.533
2019-04-13 03:00:00	-1.92	4.62221	4.44095	4.01045	1.92591	3.63659	1.34813	8.57604	7.60174	9.04053	6.31024	8.79129	10.2527	7.48845	4.05577	1.10639	22.3531	0	0	385.318	0	616.047
2019-04-13 03:15:00	-2	4.55424	4.39564	3.9538	1.80129	3.56862	1.1782	12.3599	7.57908	11.1364	6.28758	8.77996	10.2414	7.49978	4.03311	1.10639	23.0648	0	0	108.782	0	479.047
2019-04-13 03:30:00	-2	4.54291	4.35032	3.86317	1.73332	3.48931	1.15554	8.06623	7.57908	10.5926	6.24226	8.7573	10.2301	7.49978	3.99912	1.10639	19.1505	0	0	489.747	0	57.1133
2019-04-13 03:45:00	-2	4.46361	4.29367	3.81786	1.66535	3.42134	1.04225	13.0057	7.56776	8.17952	6.20828	8.76863	10.2187	7.45446	3.97646	1.10639	22.3531	0	0	15.3944	0	460.249
2019-04-13 04:00:00	-2.00667	4.45228	4.23703	3.72722	1.59737	3.35337	0.996935	7.77168	7.5451	9.25578	6.20828	8.72331	10.2187	7.46579	3.94247	1.10639	21.2855	0	0	555.693	0	634.016
2019-04-13 04:15:00	-2.1	4.37298	4.19171	3.67058	1.51807	3.27406	0.928961	12.8244	7.51111	11.3743	6.17429	8.74597	10.2074	7.47712	3.90849	1.45238	18.4388	0	0	5.09333	0	428.219
2019-04-13 04:30:00	-2.1	4.32766	4.16906	3.57995	1.48408	3.20609	0.838329	7.48845	7.52244	10.2527	6.17429	8.678	10.1961	7.45446	3.8745	1.45238	19.5063	0	0	583.561	0	75.5411
2019-04-13 04:45:00	-2.1	4.28235	4.11241	3.53463	1.37079	3.12679	0.804342	11.261	7.49978	8.1342	6.12897	8.71198	10.2074	7.43181	3.84051	1.10639	19.5063	0	0	112.26	0	477.587
2019-04-13 05:00:00	-2.1	4.2257	4.06709	3.43267	1.35946	3.05881	0.747697	8.41743	7.48845	9.30109	6.12897	8.65534	10.1734	7.42048	3.80653	1.45238	17.7271	0	0	467.956	0	555.07
2019-04-13 05:15:00	-2.14	4.19171	4.02178	3.3647	1.2575	2.99084	0.679723	10.0035	7.46579	11.3856	6.08366	8.678	10.1734	7.44314	3.77254	1.79836	17.7271	0	0	218.187	0	475.723
2019-04-13 05:30:00	-2.19333	4.1464	3.97646	3.29672	1.18953	2.91154	0.611749	10.4227	7.45446	10.3887	6.04967	8.63268	10.1621	7.42048	3.73855	1.45238	19.1505	0	0	318.033	0	80.4044
2019-04-13 05:45:00	-2.2	4.12374	3.93115	3.25141	1.23484	2.84356	0.589091	8.81395	7.42048	8.08889	6.061	8.64401	10.1508	7.36383	3.69324	1.10639	20.218	0	0	379.55	0	532.982
2019-04-13 06:00:00	-2.2	4.03311	3.88583	3.1721	1.0989	2.77559	0.498459	11.9068	7.42048	9.539	6.01568	8.62135	10.1508	7.38649	3.65925	1.45238	18.083	1101.07	1166.45	159.854	0	593.25
2019-04-13 06:15:00	-2.2	10.8872	10.4227	3.55729	1.06491	3.11546	0.453143	8.02092	7.40915	11.5329	6.00435	8.58737	10.1394	7.40915	3.89716	14.2539	18.7946	1105.2	1132.73	589.647	0	315.879
2019-04-13 06:30:00	-2.21333	11.6575	11.1137	3.76121	0.996935	3.27406	0.396498	12.7678	7.37516	9.51634	6.00435	8.59869	10.1394	7.37516	3.98779	14.2539	17.7271	1108.47	1137.67	53.6533	0	233.109
2019-04-13 06:45:00	-2.3	12.0314	11.4876	3.8745	0.906303	3.38735	0.385169	7.66972	7.3525	8.39477	5.95904	8.55338	10.1281	7.34117	4.02178	15.2919	14.8804	1106.73	1134.73	614.633	0	630.747
2019-04-13 07:00:00	-2.27333	12.2693	11.6009	3.96513	0.860987	3.46666	0.339853	12.7904	7.34117	10.0035	5.9817	8.57604	10.1055	7.34117	4.05577	15.9839	15.592	1102.93	1130.27	1.65667	0	627.317
2019-04-13 07:15:00	-2.3	12.2693	11.6915	4.04444	0.838329	3.53463	0.305866	7.46579	7.31852	11.3516	5.93638	8.50806	10.1168	7.36383	4.06709	16.3298	16.6596	1021.13	1126.93	587.818	0	313.122
2019-04-13 07:30:00	-2.3	12.3146	11.8388	4.08975	0.793013	3.57995	0.215234	11.363	7.30719	9.0292	5.93638	8.55338	10.0941	7.30719	4.08975	15.6379	16.3037	1098.2	1126.73	193.72	0	227.328
2019-04-13 07:45:00	-2.32	12.4166	11.8614	4.15773	0.770355	3.60261	0.226563	9.07451	7.30719	8.22484	5.90239	8.49673	10.0941	7.30719	4.10108	16.6758	19.1505	1088.53	1116.33	459.047	0	586.144
2019-04-13 08:00:00	-2.35333	12.4959	11.9294	4.20304	0.747697	3.64792	0.203905	9.8109	7.28453	9.64096	5.91372	8.50806	10.0715	7.29586	4.11241	15.2919	15.9479	1011.53	1115.73	332.15	0	664.027
2019-04-13 08:15:00	-2.4	12.5299	11.8728	4.2257	0.747697	3.67058	0.203905	10.8645	7.26187	11.329	5.86841	8.47407	10.0715	7.29586	4.12374	15.9839	16.6596	1089.13	1115.93	345.96	0	400.187
2019-04-13 08:30:00	-2.37333	12.5072	11.9068	4.25969	0.725039	3.67058	0.169918	8.81395	7.25054	9.67495	5.86841	8.47407	10.0488	7.25054	4.12374	16.3298	17.3713	1084	1111.8	424.28	0	225.711
2019-04-13 08:45:00	-2.39333	12.5299	11.8841	4.27102	0.747697	3.69324	0.169918	11.7028	7.23921	8.07756	5.86841	8.45142	10.0488	7.21656	4.12374	16.3298	16.6596	1102.33	1130	222.019	0	529.883
2019-04-13 09:00:00	-2.36	12.6998	12.0767	4.305	0.691052	3.73855	0.181247	8.14553	7.21656	9.23312	5.82309	8.44009	10.0488	7.23921	4.11241	16.6758	15.592	942.133	1044	535.511	0	626.009
2019-04-13 09:15:00	-2.01333	12.5638	12.0087	4.32766	0.759026	3.74988	0.215234	12.5525	7.20523	11.1024	5.82309	8.44009	10.0148	7.23921	4.12374	17.0218	18.083	1025.73	1137.33	102.672	0	480.267
2019-04-13 09:30:00	-1.52667	12.7225	12.2126	4.35032	0.838329	3.77254	0.339853	7.63573	7.20523	10.4566	5.7891	8.4061	10.0148	7.22788	4.12374	15.9839	12.3894	182.253	164.667	610.366	0	205.104
2019-04-13 09:45:00	-1.00667	6.35555	6.00435	3.91982	0.951619	3.41001	0.48713	12.7338	7.1939	8.1342	5.76644	8.42876	10.0261	7.17124	3.96513	3.87429	12.3894	0	0	110.81	0	364.676
2019-04-13 10:00:00	-0.506667	4.96209	4.81481	3.69324	1.07624	3.16077	0.645736	7.98693	7.18257	8.61002	5.76644	8.37211	10.0148	7.18257	3.7952	2.49034	9.18685	0	0	587.898	0	622.498
2019-04-13 10:15:00	-0.013333	4.64487	4.4976	3.5233	1.20086	2.99084	0.849658	11.2157	7.17124	10.0715	5.74379	8.41743	9.99216	7.18257	3.67058	2.14435	6.69595	0	0	220.098	0	579.871
2019-04-13 10:30:00	0.446667	4.52025	4.28235	3.39868	1.32548	2.85489	1.00826	9.94684	7.17124	11.193	5.72113	8.37211	9.99216	7.1939	3.64792	2.14435	6.3401	0	0	431.427	0	405.027
2019-04-13 10:45:00	0.966667	4.35032	4.16906	3.27406	1.49541	2.75293	1.20086	9.56166	7.18257	9.56166	5.7098	8.4061	9.99216	7.15991	3.56862	2.14435	4.20504	0	0	387.08	0	159.304
2019-04-13 11:00:00	1.47333	4.24836	4.05577	3.18343	1.65402	2.65097	1.38212	11.7368	7.15991	7.94161	5.72113	8.39477	9.9695	7.12592	3.5233	2.14435	2.06998	0	0	220.938	0	646.733
2019-04-13 11:15:00	2	4.18038	3.98779	3.10413	1.80129	2.58299	1.58604	8.2475	7.15991	9.35774	5.7098	8.38344	9.95817	7.13725	3.47799	2.14435	0.6466	0	0	602.267	0	627.689
2019-04-13 11:30:00	2.52667	4.13507	3.91982	3.02483	1.9599	2.52635	1.77864	13.0736	7.15991	11.159	5.7098	8.4061	9.95817	7.14858	3.43267	2.49034	-1.13262	0	0	55.0333	0	411.067
2019-04-13 11:45:00	3.06667	4.07842	3.8745	2.95685	2.11851	2.48103	1.9599	7.68105	7.17124	9.51634	5.72113	8.38344	9.94684	7.11459	3.39868	2.14435	-2.556	0	0	639.56	0	242
2019-04-13 12:00:00	3.56667	4.03311	3.84051	2.91154	2.29977	2.43572	2.17515	12.6658	7.17124	7.95294	5.72113	8.42876	9.94684	7.09194	3.3647	1.79836	-3.26768	0	0	170.478	0	605.063
2019-04-13 12:15:00	4.06	4.02178	3.80653	2.86622	2.44705	2.41306	2.35642	8.90458	7.18257	9.6183	5.72113	8.39477	9.94684	7.10327	3.33071	2.14435	-5.40275	0	0	495.267	0	584.691
2019-04-13 12:30:00	4.54	4.01045	3.77254	2.85489	2.62831	2.3904	2.54901	10.3887	7.1939	11.0344	5.74379	8.44009	9.93552	7.12592	3.30805	2.14435	-6.11443	0	0	331.528	0	161.778
2019-04-13 12:45:00	5.04667	4.02178	3.76121	2.83223	2.78692	2.37907	2.73027	11.5556	7.17124	7.90763	5.74379	8.42876	9.92419	7.06928	3.29672	1.79836	-6.47028	0	0	300.862	0	340.982
2019-04-13 13:00:00	5.6	3.98779	3.74988	2.8209	2.96818	2.37907	2.93419	8.85926	7.20523	8.4854	5.80043	8.44009	9.93552	7.09194	3.27406	1.79836	-10.0287	0	0	501.511	0	539.7
2019-04-13 13:15:00	6.14667	4.02178	3.74988	2.8209	3.18343	2.3904	3.16077	13.0057	7.21656	10.6492	5.76644	8.46275	9.92419	7.11459	3.27406	1.79836	-9.67287	0	0	102.411	0	404.19
2019-04-13 13:30:00	6.65333	4.04444	3.76121	2.80958	3.38735	2.40173	3.38735	8.07756	7.20523	9.8109	5.81176	8.46275	9.93552	7.09194	3.26274	1.79836	-11.4521	0	0	634.943	0	110.072
2019-04-13 13:45:00	7.15333	4.06709	3.77254	2.8209	3.54596	2.42439	3.62526	13.3909	7.23921	7.96427	5.85708	8.50806	9.93552	7.08061	3.26274	2.14435	-14.2988	0	0	57.68	0	565.036
2019-04-13 14:00:00	7.72	4.12374	3.7952	2.85489	3.73855	2.45838	3.88583	8.08889	7.25054	9.85621	5.84575	8.4854	9.93552	7.12592	3.27406	1.79836	-16.0781	0	0	553.413	0	566.053
2019-04-13 14:15:00	8.27333	4.16906	3.78387	2.87755	3.99912	2.49236	4.27102	11.1137	7.26187	10.7172	5.89106	8.54205	9.93552	7.12592	3.26274	1.79836	-24.6183	0	0	226.018	0	0.036667
2019-04-13 14:30:00	8.84667	4.15773	3.85184	2.91154	4.28235	2.53768	4.47494	10.9551	7.28453	7.83965	5.89106	8.54205	9.93552	7.11459	3.29672	1.79836	-21.4157	0	0	343.524	0	542.02
2019-04-13 14:45:00	9.38667	4.31633	3.88583	2.94552	4.55424	2.59432	5.3586	9.36907	7.29586	9.42571	5.94771	8.58737	9.93552	7.14858	3.30805	2.14435	-34.5819	0	0	384.34	0	557.774
2019-04-13 15:00:00	9.97333	4.305	3.90849	3.00217	4.80348	2.65097	5.13202	12.7451	7.31852	11.0004	5.97037	8.59869	9.92419	7.1939	3.33071	1.79836	-18.9248	0	0	187.907	0	0.22
2019-04-13 15:15:00	10.2	4.39564	3.99912	3.04748	5.01873	2.73027	5.31328	8.74597	7.3525	7.95294	6.02701	8.62135	9.93552	7.14858	3.3647	1.45238	-26.3975	0	0	550.5	0	510.613
2019-04-13 15:30:00	10.1733	4.38431	4.04444	3.11546	5.14335	2.80958	5.41524	13.7307	7.34117	9.42571	6.07233	8.678	9.94684	7.18257	3.38735	1.45238	-23.5508	0	0	0	0	556.813
2019-04-13 15:45:00	10.1	4.46361	4.06709	3.1721	5.25664	2.90021	5.46056	8.34946	7.36383	10.7625	6.12897	8.66667	9.93552	7.21656	3.42134	1.45238	-20.3482	0	0	549.306	0	0
2019-04-13 16:00:00	10.0533	4.50892	4.13507	3.26274	5.39259	2.99084	5.55119	12.9264	7.39782	8.11155	6.17429	8.7573	9.94684	7.21656	3.45533	1.45238	-21.4157	0	0	47.2044	0	565.343
2019-04-13 16:15:00	10.02	4.55424	4.16906	3.33071	5.49455	3.08147	5.66448	8.21351	7.40915	9.85621	6.2196	8.72331	9.94684	7.25054	3.50064	1.45238	-18.9248	0	0	522.587	0	445.878
2019-04-13 16:30:00	10	4.62221	4.21437	3.42134	5.60784	3.18343	5.82309	11.193	7.40915	10.1508	6.28758	8.79129	9.95817	7.26187	3.54596	1.45238	-28.5326	0	0	109.4	0	62.98
2019-04-13 16:45:00	10	4.69019	4.27102	3.50064	5.72113	3.27406	5.84575	9.68628	7.44314	8.37211	6.31024	8.77996	9.9695	7.26187	3.59128	1.45238	-16.7898	0	0	382.021	0	561.322
2019-04-13 17:00:00	10.0133	4.80348	4.31633	3.57995	5.83442	3.37602	5.95904	9.9695	7.47712	10.7172	6.40087	8.84793	9.95817	7.32985	3.63659	2.14435	-15.7222	824.258	890.328	277.933	0	252.94
2019-04-13 17:15:00	9.69333	11.2497	10.8418	4.07842	5.86841	3.7952	6.061	11.261	7.48845	8.61002	6.4122	8.84793	9.9695	7.32985	3.8745	14.2539	-16.4339	1123.6	1069.47	247.58	0	239.083
2019-04-13 17:30:00	9.12667	12.6545	11.9974	4.48627	5.86841	4.1464	5.95904	9.32375	7.52244	8.87059	6.4915	8.89325	9.95817	7.3525	4.05577	16.3298	-16.4339	1107.73	1133.2	324.673	0	496.583
2019-04-13 17:45:00	8.72667	12.8811	12.2806	4.75816	5.85708	4.42962	5.90239	12.4732	7.52244	11.5329	6.52549	8.91591	9.98083	7.42048	4.18038	15.9839	-13.943	1120	1147.13	156.333	0	0
2019-04-13 18:00:00	8.3	13.3795	12.7904	5.03006	5.80043	4.69019	5.89106	9.0292	7.55643	8.20218	6.5708	8.93856	9.99216	7.38649	4.31633	16.6758	-11.4521	1120.53	1149	432.777	0	480.681
2019-04-13 18:15:00	7.88	13.5948	13.0283	5.2793	5.74379	4.89411	5.81176	13.0397	7.55643	10.0375	6.63878	8.98388	9.99216	7.44314	4.41829	17.3678	-11.0962	1110	1136.87	24.39	0	313.367
2019-04-13 18:30:00	7.55333	13.7421	13.051	5.47189	5.7098	5.09803	5.80043	8.81395	7.57908	9.44837	6.66143	9.00654	9.99216	7.42048	4.53158	16.3298	-12.1638	1100.27	1128.8	428.978	0	141.24
2019-04-13 18:45:00	7.16667	13.9347	13.1416	5.65315	5.67581	5.2793	5.66448	13.3342	7.68105	8.65534	6.70675	9.04053	9.99216	7.46579	4.62221	16.6758	-7.18197	1104.33	1131.93	0	0	527.633
2019-04-13 19:00:00	6.8	13.9913	13.4135	5.85708	5.60784	5.44923	5.59651	8.77996	7.68105	11.7255	6.75207	9.05185	9.99216	7.52244	4.71285	16.6758	-5.0469	1105.53	1133.13	431.989	0	0
2019-04-13 19:15:00	6.44667	14.1499	13.4588	6.01568	5.57385	5.60784	5.51721	13.2209	7.69237	8.19085	6.78605	9.09717	10.0035	7.48845	4.80348	16.3298	-4.33521	1099.6	1127.27	18.7833	0	537.473
2019-04-13 19:30:00	6.04667	14.2859	13.6401	6.17429	5.47189	5.75511	5.42657	8.71198	7.72636	10.0375	6.83137	9.08584	10.0035	7.53377	4.88278	15.9839	-2.91184	1097.47	1125.27	426.987	0	234.484
2019-04-13 19:45:00	5.68667	14.2972	13.6741	6.32156	5.39259	5.89106	5.33594	13.3229	7.72636	9.19913	6.85403	9.13116	9.99216	7.53377	4.97341	16.3298	-0.776776	1094.87	1123.53	32.8067	0	156.342
2019-04-13 20:00:00	5.32667	14.3991	13.7421	6.44618	5.31328	5.99302	5.24531	8.73464	7.74902	8.77996	6.88802	9.14249	10.0148	7.56776	5.04139	15.9839	-0.420932	1102.33	1129.13	432.5	0	530.442
2019-04-13 20:15:00	4.94667	14.5011	13.878	6.5708	5.22265	6.12897	5.15468	12.949	7.73769	11.6235	6.93333	9.16514	10.0035	7.60174	5.10936	15.9839	1.35829	1103.67	1132.13	53.6067	0	0
2019-04-13 20:30:00	4.56	14.5124	13.9573	6.68409	5.13202	6.23093	5.06405	8.79129	7.73769	8.27015	6.95599	9.17647	10.0035	7.56776	5.17734	14.9459	2.42582	1094.67	1122.27	386.693	0	516.667
2019-04-13 20:45:00	4.18	14.5917	14.0253	6.79738	5.03006	6.32156	4.96209	12.4845	7.77168	10.3887	6.98998	9.19913	10.0035	7.63573	5.24531	15.9839	4.56088	1092.27	1119.93	88.7333	0	200.709
2019-04-13 21:00:00	3.77333	14.6597	14.0366	6.87669	4.9281	6.40087	4.87145	8.85926	7.76035	8.47407	6.98998	9.21046	10.0148	7.64706	5.30196	15.9839	6.3401	1094.93	1041.67	319.633	0	265.389
2019-04-13 21:15:00	3.39333	14.7164	14.1499	6.95599	4.83747	6.4915	4.75816	12.2806	7.77168	9.1085	6.98998	9.22179	10.0148	7.6244	5.34727	15.6379	7.40763	1093.47	1120.67	120.002	0	501.256
2019-04-13 21:30:00	3	14.7503	14.2859	7.02396	4.69019	6.5708	4.62221	8.97255	7.76035	11.2723	7.05795	9.22179	10.0148	7.66972	5.40392	15.9839	7.76348	1096.73	1124.2	267.527	0	0
2019-04-13 21:45:00	2.66	14.807	14.1952	7.09194	4.59956	6.62745	4.50892	11.8841	7.74902	8.38344	7.06928	9.22179	10.0035	7.63573	5.46056	15.2919	8.47517	1102.6	1129.67	160.364	0	531.317
2019-04-13 22:00:00	2.34667	14.9316	14.3878	7.17124	4.46361	6.68409	4.39564	9.09717	7.73769	10.7625	7.06928	9.24445	10.0035	7.7037	5.50588	15.2919	11.3219	1096.6	1123.4	213.307	0	159.392
2019-04-13 22:15:00	1.98	14.9203	14.3312	7.20523	4.33899	6.75207	4.28235	10.9211	7.71503	8.50806	7.11459	9.23312	10.0148	7.66972	5.55119	15.9839	10.6102	1094.73	1122	171.049	0	264.72
2019-04-13 22:30:00	1.60667	14.8636	14.3652	7.26187	4.21437	6.78605	4.1464	9.34641	7.7037	9.08584	7.11459	9.25578	10.0035	7.69237	5.58518	15.2919	14.1687	0	0	163.333	0	488.672
2019-04-13 22:45:00	1.2	8.29281	7.94161	6.80871	4.08975	6.42353	4.01045	10.0261	7.71503	11.6575	7.06928	9.23312	10.0261	7.72636	5.39259	2.14435	14.5245	0	0	215.164	0	0
2019-04-13 23:00:00	0.833333	7.20523	6.89934	6.61612	3.9538	6.20828	3.86317	9.44837	7.7037	8.2475	7.05795	9.25578	10.0148	7.69237	5.32461	1.10639	17.0154	0	0	180.54	0	473.833
2019-04-13 23:15:00	0.42	6.91067	6.4915	6.46884	3.81786	6.061	3.74988	9.6183	7.69237	9.77691	7.02396	9.22179	9.99216	7.72636	5.2793	0.7604	17.3713	0	0	290.013	0	521.093
2019-04-13 23:30:00	0.06	6.63878	6.28758	6.33289	3.67058	5.92505	3.56862	9.50501	7.68105	11.0684	7.01263	9.24445	9.99216	7.73769	5.21132	0.7604	19.8622	0	0	162.521	0	0
2019-04-13 23:45:00	-0.253333	6.37821	6.09499	6.19695	3.54596	5.81176	3.444	9.50501	7.68105	8.42876	7.02396	9.21046	10.0035	7.71503	5.17734	0.414412	19.8622	0	0	316.223	0	555.522
2019-04-14	-0.633333	6.18562	5.93638	6.09499	3.35337	5.7098	3.30805	9.6183	7.64706	10.2527	7.01263	9.23312	10.0148	7.73769	5.14335	0.7604	20.9297	0	0	163.567	0	429.293
2019-04-14 00:15:00	-1.02	6.07233	5.83442	5.99302	3.1721	5.60784	3.12679	9.39172	7.64706	10.6492	6.98998	9.1878	9.99216	7.76035	5.12069	0.7604	20.9297	0	0	321.151	0	8.43333
2019-04-14 00:30:00	-1.37333	5.93638	5.73246	5.90239	3.0135	5.50588	2.88888	9.51634	7.64706	8.47407	7.01263	9.21046	9.99216	7.72636	5.07538	0.414412	21.9972	0	0	162.339	0	555.413
2019-04-14 00:45:00	-1.73333	5.85708	5.64182	5.76644	2.84356	5.41524	2.63964	9.62963	7.61307	10.1055	6.94466	9.16514	10.0035	7.73769	5.05272	0.414412	20.9297	0	0	308.3	0	553.933
2019-04-14 01:00:00	-1.99333	5.76644	5.56252	5.67581	2.65097	5.30196	2.53768	9.35774	7.61307	11.261	6.91067	9.1878	9.98083	7.77168	4.99607	0.414412	20.9297	0	0	214.989	0	0
2019-04-14 01:15:00	-2.00667	5.67581	5.48322	5.52853	2.50369	5.21132	2.43572	10.0375	7.60174	8.36078	6.87669	9.13116	9.98083	7.71503	4.97341	0.7604	24.4881	0	0	212.501	0	488.627
2019-04-14 01:30:00	-1.99333	5.60784	5.42657	5.42657	2.36774	5.10936	2.25445	9.08584	7.60174	9.69761	6.85403	9.14249	9.9695	7.72636	4.9281	0.7604	25.1998	0	0	272.783	0	571.951
2019-04-14 01:45:00	-2	5.52853	5.34727	5.33594	2.27711	5.0074	2.19781	10.8758	7.59041	11.6689	6.86536	9.09717	9.98083	7.74902	4.88278	0.7604	23.7765	0	0	163.088	0	123.858
2019-04-14 02:00:00	-1.99333	5.48322	5.25664	5.21132	2.18648	4.90544	2.14116	8.77996	7.55643	8.22484	6.83137	9.1085	9.9695	7.7037	4.86012	0.7604	19.8622	0	0	335.663	0	366.239
2019-04-14 02:15:00	-1.98	5.40392	5.24531	5.10936	2.11851	4.80348	2.06186	11.8275	7.55643	9.1878	6.77473	9.07451	9.95817	7.7037	4.81481	0.414412	18.083	0	0	81.9333	0	551.641
2019-04-14 02:30:00	-2	5.33594	5.10936	5.0074	2.01654	4.70152	1.98256	8.41743	7.5451	11.3856	6.7634	9.05185	9.94684	7.73769	4.78082	0.7604	21.6414	0	0	476.58	0	322.747
2019-04-14 02:45:00	-1.99333	5.2793	5.0867	4.88278	1.98256	4.59956	1.84661	12.6885	7.55643	9.90153	6.72941	9.05185	9.94684	7.71503	4.74683	0.7604	20.9297	0	0	0	0	119.159
2019-04-14 03:00:00	-1.99333	5.23398	4.99607	4.78082	1.84661	4.4976	1.76731	8.12288	7.52244	8.50806	6.67276	9.00654	9.94684	7.69237	4.69019	0.7604	19.8622	0	0	496.127	0	556.047
2019-04-14 03:15:00	-2	5.17734	4.93943	4.66753	1.83528	4.39564	1.74465	13.2323	7.51111	9.93552	6.63878	9.01787	9.92419	7.69237	4.64487	0.7604	18.083	0	0	0	0	533.722
2019-04-14 03:30:00	-2	5.0867	4.86012	4.5769	1.74465	4.29367	1.64269	7.83965	7.47712	11.6235	6.61612	8.96122	9.93552	7.7037	4.59956	0.7604	18.4388	0	0	497.244	0	242.478
2019-04-14 03:45:00	-2	5.06405	4.88278	4.48627	1.63136	4.20304	1.57471	12.2919	7.45446	8.8366	6.62745	8.98388	9.92419	7.64706	4.55424	0.7604	18.083	0	0	0.023333	0	242.953
2019-04-14 04:00:00	-1.96	5.01873	4.83747	4.36165	1.62003	4.10108	1.51807	7.59041	7.44314	8.70065	6.55947	8.91591	9.90153	7.64706	4.4976	0.7604	18.4388	0	0	541.674	0	591.013
2019-04-14 04:15:00	-1.82667	4.96209	4.76949	4.25969	1.56339	4.01045	1.49541	10.7852	7.44314	10.4453	6.53682	8.93856	9.8902	7.64706	4.46361	0.7604	17.7271	0	0	112.682	0	561.027
2019-04-14 04:30:00	-1.71333	4.9281	4.71285	4.16906	1.51807	3.91982	1.43877	8.58737	7.43181	10.9891	6.51416	8.87059	9.90153	7.64706	4.40696	0.7604	19.1505	0	0	359.533	0	104.109
2019-04-14 04:45:00	-1.57333	4.86012	4.69019	4.08975	1.49541	3.82918	1.43877	9.59565	7.40915	8.1342	6.48017	8.89325	9.8902	7.61307	4.36165	0.7604	18.4388	0	0	223.133	0	393.502
2019-04-14 05:00:00	-1.46667	4.78082	4.62221	3.98779	1.47275	3.73855	1.41611	10.4566	7.39782	9.05185	6.44618	8.84793	9.8902	7.60174	4.31633	1.10639	14.5245	0	0	257.156	0	600.989
2019-04-14 05:15:00	-1.34	4.7355	4.5769	3.89716	1.45009	3.65925	1.40478	8.93856	7.37516	11.227	6.44618	8.84793	9.85621	7.6244	4.25969	1.10639	17.7271	0	0	330.573	0	403.791
2019-04-14 05:30:00	-1.22667	4.69019	4.53158	3.7952	1.45009	3.57995	1.34813	11.6689	7.36383	10.1394	6.38954	8.81395	9.86754	7.59041	4.2257	1.10639	15.592	0	0	129.691	0	67.0667
2019-04-14 05:45:00	-1.1	4.62221	4.48627	3.7159	1.41611	3.50064	1.41611	8.31547	7.36383	8.19085	6.35555	8.80262	9.85621	7.55643	4.18038	1.10639	14.8804	0	0	497.063	0	481.751
2019-04-14 06:00:00	-0.98	4.58823	4.45228	3.65925	1.42744	3.42134	1.35946	12.6998	7.32985	9.35774	6.32156	8.79129	9.84488	7.5451	4.12374	1.10639	17.7271	0	0	0	0	583.762
2019-04-14 06:15:00	-0.873333	4.55424	4.38431	3.56862	1.40478	3.35337	1.35946	7.78301	7.31852	11.2384	6.32156	8.7573	9.85621	7.56776	4.08975	1.10639	13.457	0	0	586.519	0	403.9
2019-04-14 06:30:00	-0.786667	4.53158	4.35032	3.50064	1.42744	3.28539	1.35946	12.983	7.30719	9.95817	6.40087	8.76863	9.84488	7.52244	4.04444	1.45238	12.7453	0	0	0	0	94.7
2019-04-14 06:45:00	-0.646667	4.48627	4.31633	3.42134	1.41611	3.21742	1.33681	7.56776	7.29586	8.21351	6.27625	8.70065	9.83356	7.51111	4.01045	1.45238	17.7271	0	0	576.33	0	601.741
2019-04-14 07:00:00	-0.6	4.45228	4.28235	3.34204	1.43877	3.14945	1.35946	11.7595	7.28453	9.56166	6.24226	8.74597	9.83356	7.49978	3.96513	1.10639	12.7453	0	0	56.2711	0	567.586
2019-04-14 07:15:00	-0.7	4.41829	4.2257	3.28539	1.41611	3.0928	1.34813	7.90763	7.26187	11.4876	6.25359	8.678	9.82223	7.51111	3.91982	1.10639	12.3894	0	0	437.644	0	321.868
2019-04-14 07:30:00	-0.793333	4.38431	4.21437	3.20609	1.35946	3.03615	1.30282	10.1508	7.25054	9.13116	6.17429	8.71198	9.8109	7.47712	3.88583	1.10639	12.0336	0	0	221.008	0	212.053
2019-04-14 07:45:00	-0.9	4.33899	4.16906	3.14945	1.30282	2.97951	1.2575	9.93552	7.22788	8.38344	6.15163	8.64401	9.79957	7.46579	3.85184	1.10639	13.457	0	0	317.564	0	599.391
2019-04-14 08:00:00	-0.98	4.305	4.12374	3.11546	1.28016	2.92286	1.1782	9.21046	7.20523	10.0261	6.19695	8.66667	9.79957	7.46579	3.81786	1.45238	16.3037	831.929	901.479	325.68	0	610.117
2019-04-14 08:15:00	-1.04	10.8418	10.3094	3.444	1.21219	3.20609	1.12155	11.3177	7.20523	11.193	6.12897	8.63268	9.77691	7.47712	4.01045	12.524	14.1687	1118.33	1145.8	195.36	0	161.133
2019-04-14 08:30:00	-1.14667	11.9407	11.3516	3.68191	1.1782	3.41001	1.12155	8.47407	7.17124	8.34946	6.09499	8.63268	9.78824	7.39782	4.11241	15.2919	12.0336	1111.07	1137.67	485.367	0	316.579
2019-04-14 08:45:00	-1.19333	12.2126	11.6462	3.82918	1.12155	3.55729	1.04225	12.258	7.17124	8.70065	6.10631	8.62135	9.77691	7.40915	4.15773	15.6379	17.3713	1106.33	1134.13	91.5733	0	601.843
2019-04-14 09:00:00	-1.28	12.4279	11.9407	3.94247	1.06491	3.65925	0.951619	7.99826	7.14858	10.6153	6.10631	8.58737	9.75425	7.42048	4.19171	15.9839	14.1687	1105.27	1131.57	591.653	0	548.862
2019-04-14 09:15:00	-1.34	12.6318	12.088	4.03311	0.985606	3.74988	0.951619	12.8584	7.13725	10.9325	6.061	8.61002	9.75425	7.42048	4.2257	16.3298	16.6596	1104.13	1132.4	0	0	210.422
2019-04-14 09:30:00	-1.39333	12.7451	12.0427	4.1464	0.974277	3.80653	0.894974	7.63573	7.12592	8.27015	6.04967	8.56471	9.74292	7.36383	4.24836	16.3298	17.3713	1104.33	1131.67	659.898	0	334.529
2019-04-14 09:45:00	-1.5	12.7904	12.2126	4.18038	0.94029	3.86317	0.906303	12.7225	7.12592	8.66667	6.03834	8.57604	9.74292	7.3525	4.27102	16.3298	14.1687	1109	1137.73	27.2333	0	575.256
2019-04-14 10:00:00	-1.44	12.8697	12.2806	4.27102	0.894974	3.91982	0.883645	7.36383	7.09194	10.468	6.07233	8.51939	9.75425	7.37516	4.28235	16.6758	12.7453	1112.34	1140.29	541.089	0	553.16
2019-04-14 10:15:00	-1.01333	13.017	12.3713	4.305	0.928961	3.96513	0.928961	11.363	7.09194	10.8872	6.07233	8.55338	9.70894	7.3525	4.29367	16.3298	12.7453	1108.67	1136.47	161.578	0	237
2019-04-14 10:30:00	-0.593333	12.9604	12.3939	4.36165	1.03092	4.01045	1.00826	8.70065	7.06928	8.57604	6.07233	8.49673	9.70894	7.31852	4.29367	17.0218	10.6102	1111.67	1139.33	436.483	0	291.989
2019-04-14 10:45:00	-0.16	13.1983	12.4619	4.41829	1.14421	4.06709	1.14421	10.2641	7.06928	8.58737	6.04967	8.54205	9.70894	7.32985	4.305	16.3298	9.5427	1113	1140.87	216.667	0	594.082
2019-04-14 11:00:00	0.16	13.085	12.4959	4.47494	1.26883	4.07842	1.2575	10.1734	7.06928	10.1055	6.01568	8.4854	9.70894	7.31852	4.31633	15.9839	8.83101	1111.78	1138.87	351.567	0	555.72
2019-04-14 11:15:00	0.613333	13.1869	12.4732	4.4976	1.39345	4.12374	1.41611	9.4597	7.05795	11.2837	5.9817	8.50806	9.70894	7.31852	4.32766	15.2919	7.40763	1115.87	1144.4	328.344	0	239.537
2019-04-14 11:30:00	1.03333	13.3002	12.6431	4.55424	1.56339	4.15773	1.59737	11.4536	7.05795	8.88192	6.00435	8.49673	9.69761	7.28453	4.32766	16.6758	4.56088	1125.73	1151.4	217.5	0	239.6
2019-04-14 11:45:00	1.46667	13.3795	12.7904	4.58823	1.72199	4.19171	1.75598	8.56471	7.05795	8.4061	5.99302	8.49673	9.68628	7.2732	4.33899	17.3678	3.49335	1118.4	1146.67	489.889	0	554.511
2019-04-14 12:00:00	1.9	13.3569	12.6885	4.63354	1.89193	4.23703	1.92591	12.4506	7.05795	10.332	6.01568	8.50806	9.67495	7.29586	4.35032	17.0218	2.78166	1115.21	1141.56	92.0189	0	592.413
2019-04-14 12:15:00	2.34667	13.3002	12.6998	4.69019	2.06186	4.25969	2.11851	8.02092	7.04662	10.8532	6.00435	8.4854	9.66362	7.28453	4.35032	17.3678	1.35829	1109.07	1137.33	592.978	0	114.689
2019-04-14 12:30:00	2.77333	13.4248	12.7791	4.7355	2.25445	4.305	2.29977	13.1756	7.06928	7.85098	6.00435	8.51939	9.66362	7.23921	4.37298	17.0218	0.6466	1113.93	1142.27	0	0	363.948
2019-04-14 12:45:00	3.20667	13.5721	12.8924	4.78082	2.43572	4.35032	2.51502	7.63573	7.05795	8.73464	6.02701	8.4854	9.66362	7.23921	4.37298	17.0218	-0.776776	1123.33	1151.6	670.409	0	558.853
2019-04-14 13:00:00	3.6	13.5835	12.983	4.84879	2.62831	4.41829	2.71894	13.1983	7.06928	10.7625	6.01568	8.54205	9.67495	7.29586	4.39564	15.9839	-1.84431	1127.33	1153.93	1.2	0	406.902
2019-04-14 13:15:00	4.04667	13.6514	13.017	4.91677	2.8209	4.47494	2.92286	7.57908	7.08061	9.84488	6.10631	8.49673	9.67495	7.25054	4.41829	18.0598	-3.26768	1136	1164.67	510.707	0	111.867
2019-04-14 13:30:00	4.49333	13.7421	13.1869	4.98474	3.03615	4.55424	3.13812	11.1817	7.06928	8.08889	6.04967	8.54205	9.65229	7.22788	4.44095	17.0218	-4.69106	1137.27	1164	220.394	0	621.764
2019-04-14 13:45:00	4.92667	13.7534	13.1416	5.06405	3.25141	4.59956	3.37602	10.1961	7.10327	10.1168	6.15163	8.51939	9.65229	7.26187	4.46361	17.0218	-6.47028	1132.4	1160.13	330.367	0	481.309
2019-04-14 14:00:00	5.34	13.8667	13.3002	5.12069	3.45533	4.66753	3.56862	9.52767	7.08061	10.5133	6.15163	8.55338	9.66362	7.26187	4.48627	17.3678	-7.18197	1133	1162.07	403.093	0	0
2019-04-14 14:15:00	5.74	13.9686	13.3342	5.23398	3.69324	4.75816	3.78387	12.19	7.10327	7.91895	6.15163	8.56471	9.67495	7.23921	4.52025	16.3298	-7.18197	1139.33	1167.47	143.547	0	528.72
2019-04-14 14:30:00	6.16667	14.0479	13.4248	5.30196	3.90849	4.82614	3.99912	8.50806	7.12592	9.44837	6.23093	8.56471	9.66362	7.2732	4.54291	18.4058	-8.96119	1140.73	1168.2	556.122	0	598.627
2019-04-14 14:45:00	6.58	14.1046	13.4248	5.39259	4.1464	4.9281	4.21437	13.4475	7.13725	11.0911	6.36688	8.59869	9.66362	7.29586	4.5769	17.0218	-10.0287	1148.27	1178	0.933333	0	0.728889
2019-04-14 15:00:00	6.98	14.1272	13.5721	5.50588	4.35032	5.01873	4.40696	8.17952	7.13725	7.86231	6.26492	8.59869	9.66362	7.23921	4.61089	18.4058	-8.96119	1145.93	1172.73	557.427	0	487.467
2019-04-14 15:15:00	7.16	14.3425	13.5495	5.60784	4.58823	5.10936	4.6562	13.3116	7.15991	9.19913	6.35555	8.64401	9.67495	7.2732	4.6562	17.7138	-11.8079	1131.87	1159.13	2.20444	0	549.848
2019-04-14 15:30:00	7	14.2972	13.6967	5.69847	4.70152	5.22265	4.75816	7.9756	7.18257	11.295	6.32156	8.62135	9.67495	7.31852	4.70152	17.0218	-9.31703	1114.8	1141.73	512.513	0	78.8733
2019-04-14 15:45:00	7.00667	14.2972	13.6514	5.7891	4.82614	5.29063	4.86012	11.5442	7.20523	7.85098	6.40087	8.68933	9.67495	7.25054	4.72418	16.3298	-10.0287	1125.27	1154.13	167.7	0	434.007
2019-04-14 16:00:00	6.90667	14.4218	13.6401	5.89106	4.9281	5.41524	4.95076	9.43704	7.20523	9.19913	6.44618	8.65534	9.65229	7.30719	4.78082	15.9839	-7.89365	1127.53	1153.88	351.756	0	545.056
2019-04-14 16:15:00	6.9	14.4218	13.81	5.99302	5.0074	5.51721	5.06405	9.91286	7.23921	11.295	6.48017	8.71198	9.67495	7.31852	4.81481	16.6758	-8.2495	1128.4	1156.73	276.267	0	54.5778
2019-04-14 16:30:00	6.98	14.5238	13.98	6.11764	5.10936	5.61917	5.13202	11.7482	7.26187	7.93028	6.51416	8.72331	9.66362	7.30719	4.87145	16.6758	-8.2495	1128.93	1155.53	218.962	0	434.814
2019-04-14 16:45:00	7	14.5351	14.0479	6.20828	5.21132	5.72113	5.22265	9.22179	7.25054	9.28976	6.58213	8.74597	9.65229	7.34117	4.91677	17.0218	-7.89365	1114.93	1060.33	378.68	0	531.948
2019-04-14 17:00:00	6.82667	14.5691	13.9913	6.31024	5.29063	5.83442	5.30196	12.6092	7.28453	11.159	6.63878	8.7573	9.66362	7.34117	4.97341	16.6758	-6.11443	1125.07	1072.96	108.547	0	0
2019-04-14 17:15:00	6.38	14.7843	14.1499	6.4122	5.29063	5.94771	5.2793	8.82527	7.29586	8.07756	6.65011	8.77996	9.66362	7.32985	5.01873	16.3298	-4.69106	1126.27	1154.47	493.489	0	536.653
2019-04-14 17:30:00	5.94	14.8296	14.2405	6.54814	5.25664	6.03834	5.24531	13.3116	7.30719	9.72026	6.63878	8.81395	9.66362	7.36383	5.06405	16.3298	-2.20015	1107.53	1132.4	0	0	472.9
2019-04-14 17:45:00	5.44667	14.705	14.1612	6.63878	5.21132	6.12897	5.17734	8.46275	7.30719	10.6946	6.62745	8.80262	9.65229	7.37516	5.12069	15.6379	-1.13262	1111.67	1138.73	539.039	0	0
2019-04-14 18:00:00	4.96	14.807	14.1726	6.72941	5.13202	6.20828	5.0867	13.5495	7.32985	8.25882	6.65011	8.85926	9.66362	7.3525	5.16601	15.6379	0.6466	1109.73	1134.77	0	0	566.824
2019-04-14 18:15:00	4.50667	14.8523	14.2519	6.82004	5.03006	6.31024	4.98474	8.23617	7.34117	10.3547	6.74074	8.8366	9.66362	7.40915	5.21132	16.6758	3.13751	1106.27	1133.6	528.99	0	315.389
2019-04-14 18:30:00	4.02667	14.875	14.3425	6.89934	4.93943	6.38954	4.87145	12.8584	7.37516	9.76558	6.75207	8.88192	9.66362	7.38649	5.26797	15.9839	4.91673	1099.27	1124.53	0	0	127.618
2019-04-14 18:45:00	3.6	14.9089	14.3085	6.97865	4.83747	6.46884	4.75816	8.0549	7.3525	8.4854	6.72941	8.85926	9.66362	7.38649	5.31328	16.3298	5.98426	1097.13	1123.67	541.71	0	541.653
2019-04-14 19:00:00	3.16	14.8976	14.3198	7.06928	4.72418	6.53682	4.6562	11.9747	7.34117	11.0797	6.71808	8.91591	9.65229	7.42048	5.34727	15.9839	9.89854	1091.67	1117.8	0.464444	0	231.622
2019-04-14 19:15:00	2.71333	14.8863	14.3085	7.12592	4.5769	6.61612	4.4976	7.95294	7.37516	8.64401	6.83137	8.88192	9.65229	7.39782	5.39259	15.6379	10.6102	1092.13	1119.8	470.927	0	246.167
2019-04-14 19:30:00	2.3	15.0449	14.3765	7.18257	4.42962	6.67276	4.36165	11.3403	7.36383	8.85926	6.8427	8.94989	9.68628	7.39782	5.4379	15.6379	12.3894	1096.8	1123.87	53.3833	0	516.82
2019-04-14 19:45:00	1.88	15.0562	14.3538	7.23921	4.28235	6.71808	4.2257	8.08889	7.3525	11.4989	6.86536	8.90458	9.65229	7.45446	5.47189	14.9459	11.6778	1097.07	1123.6	424.336	0	155.819
2019-04-14 20:00:00	1.46667	14.9316	14.5351	7.28453	4.15773	6.78605	4.10108	10.9891	7.37516	8.08889	6.8427	8.94989	9.65229	7.39782	5.51721	14.2539	12.3894	1092.2	1119.33	56.8333	0	331.824
2019-04-14 20:15:00	1.03333	15.0109	14.4445	7.32985	4.01045	6.80871	3.91982	8.30414	7.3525	9.09717	6.87669	8.92723	9.65229	7.42048	5.53986	14.9459	16.3037	1095.07	1122	400.43	0	544.678
2019-04-14 20:30:00	0.573333	15.0336	14.5011	7.3525	3.84051	6.8427	3.78387	10.5926	7.3525	11.4423	6.87669	8.96122	9.66362	7.46579	5.57385	14.9459	18.083	1091	1117.13	105.282	0	153.938
2019-04-14 20:45:00	0.133333	15.0222	14.3538	7.37516	3.68191	6.87669	3.57995	8.77996	7.3525	8.50806	6.89934	8.91591	9.65229	7.42048	5.59651	14.2539	18.7946	1082.13	1109	359.711	0	255.624
2019-04-14 21:00:00	-0.233333	14.9316	14.4218	7.37516	3.5233	6.88802	3.444	10.2074	7.36383	8.82527	6.89934	8.96122	9.65229	7.43181	5.61917	15.6379	20.5739	1096.13	1124.73	162.588	0	587.631
2019-04-14 21:15:00	-0.686667	15.0789	14.4898	7.39782	3.35337	6.89934	3.27406	9.47103	7.34117	11.2497	6.89934	8.92723	9.64096	7.45446	5.64182	14.2539	21.2855	1113.33	1140.2	299.003	0	352.16
2019-04-14 21:30:00	-1.12667	15.1469	14.4898	7.42048	3.19476	6.922	3.07014	9.64096	7.34117	9.60698	6.89934	8.94989	9.64096	7.44314	5.65315	14.5999	24.1323	1118.27	1146.07	229.57	0	142.64
2019-04-14 21:45:00	-1.56	15.1129	14.5351	7.42048	3.0135	6.93333	2.90021	10.2867	7.32985	8.55338	6.87669	8.92723	9.62963	7.43181	5.67581	14.2539	27.3349	1114.6	1142.87	245.467	0	555.444
2019-04-14 22:00:00	-1.90667	15.1922	14.6257	7.40915	2.80958	6.91067	2.73027	9.1878	7.32985	10.3434	6.83137	8.92723	9.62963	7.46579	5.67581	14.2539	24.1323	1112.41	1140.1	272.047	0	554.216
2019-04-14 22:15:00	-2.08	15.1242	14.5691	7.38649	2.6623	6.89934	2.56034	11.2723	7.31852	11.159	6.85403	8.90458	9.62963	7.47712	5.68714	13.9079	25.1998	1116.6	1144.27	163.36	0	79.7267
2019-04-14 22:30:00	-2.18667	15.1015	14.5124	7.38649	2.53768	6.87669	2.44705	8.73464	7.29586	8.14553	6.82004	8.91591	9.62963	7.42048	5.69847	14.9459	26.979	89.4667	106.52	373.873	0	373.727
2019-04-14 22:45:00	-2.31333	8.50806	8.17952	6.86536	2.37907	6.46884	2.34509	12.1447	7.29586	9.09717	6.74074	8.89325	9.62963	7.45446	5.51721	2.14435	27.3349	0	0	64.8978	0	520.912
2019-04-14 23:00:00	-2.45333	7.40915	6.96732	6.60479	2.33376	6.18562	2.22047	8.29281	7.2732	10.7625	6.70675	8.88192	9.6183	7.47712	5.3586	0.7604	26.6232	0	0	537.418	0	530.733
2019-04-14 23:15:00	-2.56667	6.86536	6.53682	6.38954	2.24313	5.95904	2.14116	12.9264	7.28453	10.8758	6.69542	8.88192	9.60698	7.46579	5.2793	0.7604	27.6907	0	0	0	0	82.7667
2019-04-14 23:30:00	-2.72	6.53682	6.27625	6.19695	2.12983	5.76644	2.06186	7.98693	7.25054	8.1342	6.70675	8.8366	9.59565	7.42048	5.21132	0.7604	25.5557	0	0	569.82	0	379.05
2019-04-14 23:45:00	-2.82667	6.35555	6.12897	6.00435	2.01654	5.59651	1.98256	13.0283	7.22788	9.05185	6.63878	8.85926	9.60698	7.43181	5.12069	0.7604	23.7765	0	0	0	0	545.233
2019-04-15	-2.95333	6.12897	5.92505	5.83442	1.91458	5.4379	1.84661	7.64706	7.22788	10.8758	6.59346	8.80262	9.59565	7.46579	5.04139	0.7604	25.5557	0	0	539.903	0	517.066
2019-04-15 00:15:00	-3.07333	5.99302	5.83442	5.66448	1.84661	5.29063	1.77864	11.5102	7.22788	10.7625	6.5708	8.82527	9.59565	7.45446	4.97341	0.7604	23.7765	0	0	109.497	0	82.18
2019-04-15 00:30:00	-3.21333	5.90239	5.67581	5.50588	1.72199	5.14335	1.65402	8.19085	7.21656	8.15686	6.58213	8.76863	9.57299	7.40915	4.91677	0.7604	29.1141	0	0	420.053	0	355.831
2019-04-15 00:45:00	-3.33333	5.74379	5.58518	5.38126	1.67667	5.0074	1.54073	10.1394	7.17124	8.87059	6.50283	8.79129	9.59565	7.40915	4.84879	0.7604	33.0284	0	0	218.623	0	548.167
2019-04-15 01:00:00	-3.46667	5.68714	5.46056	5.22265	1.5294	4.86012	1.45009	10.0035	7.17124	10.3887	6.46884	8.73464	9.57299	7.43181	4.78082	0.7604	23.4206	0	0	274.106	0	542.431
2019-04-15 01:15:00	-3.59333	5.59651	5.3586	5.07538	1.37079	4.7355	1.33681	8.91591	7.13725	11.3063	6.48017	8.74597	9.57299	7.43181	4.7355	0.7604	24.844	0	0	384.093	0	321.7
2019-04-15 01:30:00	-3.72667	5.51721	5.29063	4.93943	1.28016	4.61089	1.20086	11.8388	7.11459	9.33508	6.38954	8.71198	9.56166	7.37516	4.66753	1.10639	26.2674	0	0	140.624	0	186.133
2019-04-15 01:45:00	-3.84667	5.40392	5.21132	4.80348	1.16687	4.48627	1.0989	8.17952	7.11459	8.3268	6.37821	8.68933	9.56166	7.37516	4.59956	0.7604	22.7089	0	0	565.8	0	588.646
2019-04-15 02:00:00	-3.92	5.32461	5.12069	4.6562	1.03092	4.36165	0.951619	12.7564	7.09194	9.36907	6.28758	8.68933	9.55033	7.36383	4.54291	1.10639	26.979	0	0	0	0	586.993
2019-04-15 02:15:00	-3.85333	5.26797	5.05272	4.53158	0.928961	4.23703	0.860987	7.60174	7.05795	11.0458	6.25359	8.63268	9.52767	7.36383	4.47494	0.7604	27.6907	0	0	580.907	0	543.658
2019-04-15 02:30:00	-3.75333	5.14335	4.96209	4.40696	0.917632	4.12374	0.804342	12.4052	7.04662	10.7059	6.24226	8.64401	9.51634	7.3525	4.41829	0.7604	26.6232	0	0	56.0756	0	161.337
2019-04-15 02:45:00	-3.60667	5.13202	4.89411	4.28235	0.849658	3.99912	0.691052	7.69237	7.01263	8.34946	6.20828	8.58737	9.51634	7.30719	4.36165	0.7604	24.1323	0	0	480.151	0	321.289
2019-04-15 03:00:00	-3.56667	5.01873	4.82614	4.16906	0.759026	3.88583	0.668394	10.4906	7.02396	8.62135	6.20828	8.59869	9.51634	7.30719	4.305	0.7604	24.4881	0	0	221.222	0	610.049
2019-04-15 03:15:00	-3.49333	4.97341	4.75816	4.04444	0.793013	3.77254	0.577762	9.87887	7.00131	10.1281	6.16296	8.53072	9.50501	7.30719	4.24836	1.10639	26.979	0	0	331.263	0	562.167
2019-04-15 03:30:00	-3.39333	4.86012	4.69019	3.91982	0.691052	3.67058	0.555104	9.06318	6.96732	11.3177	6.10631	8.54205	9.49368	7.30719	4.19171	1.10639	23.4206	0	0	412.31	0	322.783
2019-04-15 03:45:00	-3.3	4.83747	4.62221	3.7952	0.623078	3.55729	0.48713	11.6915	6.94466	9.51634	6.16296	8.50806	9.48236	7.26187	4.13507	1.10639	23.0648	0	0	188.824	0	161.197
2019-04-15 04:00:00	-3.11333	4.76949	4.54291	3.67058	0.577762	3.444	0.441814	8.16819	6.93333	8.10022	6.061	8.49673	9.47103	7.23921	4.06709	0.7604	23.4206	0	0	550.338	0	492.083
2019-04-15 04:15:00	-3.00667	4.66753	4.4976	3.57995	0.577762	3.34204	0.464472	12.5525	6.91067	9.11983	6.02701	8.4854	9.44837	7.23921	4.02178	1.45238	18.7946	0	0	46	0	610.104
2019-04-15 04:30:00	-2.94	4.62221	4.41829	3.47799	0.521117	3.24008	0.407827	7.59041	6.89934	10.8305	5.94771	8.44009	9.4597	7.23921	3.96513	1.45238	19.1505	0	0	678.651	0	564.221
2019-04-15 04:45:00	-2.84	4.54291	4.37298	3.3647	0.498459	3.13812	0.37384	13.051	6.87669	10.8985	5.95904	8.45142	9.43704	7.22788	3.88583	0.7604	21.2855	0	0	0	0	241.833
2019-04-15 05:00:00	-2.74	4.48627	4.305	3.26274	0.475801	3.05881	0.37384	7.22788	6.86536	8.55338	5.9817	8.39477	9.44837	7.17124	3.84051	1.10639	20.5739	0	0	583.933	0	273.561
2019-04-15 05:15:00	-2.66667	4.45228	4.23703	3.16077	0.441814	2.95685	0.339853	11.6462	6.85403	8.21351	5.97037	8.41743	9.42571	7.15991	3.7952	1.45238	18.083	0	0	165.069	0	634.574
2019-04-15 05:30:00	-2.58667	4.35032	4.18038	3.07014	0.407827	2.86622	0.317195	9.09717	6.82004	9.49368	5.94771	8.36078	9.41438	7.17124	3.7159	1.79836	18.083	0	0	435.678	0	632.1
2019-04-15 05:45:00	-2.5	4.305	4.1464	2.99084	0.37384	2.77559	0.26055	9.93552	6.80871	11.3177	5.90239	8.37211	9.40305	7.17124	3.68191	1.79836	23.0648	0	0	326.467	0	478.25
2019-04-15 06:00:00	-2.5	4.2257	4.08975	2.90021	0.351182	2.69629	0.26055	11.0231	6.77473	10.2074	5.83442	8.33813	9.39172	7.13725	3.63659	1.45238	14.5245	0	0	298.978	0	236.827
2019-04-15 06:15:00	-2.5	4.23703	4.02178	2.8209	0.339853	2.62831	0.249221	8.61002	6.78605	8.06623	5.74379	8.3268	9.3804	7.08061	3.57995	1.79836	17.7271	0	0	494.9	0	385.194
2019-04-15 06:30:00	-2.43333	4.1464	3.96513	2.7416	0.328524	2.54901	0.237892	12.1333	6.75207	8.54205	5.73246	8.31547	9.39172	7.09194	3.5233	1.10639	14.5245	0	0	143.578	0	611.929
2019-04-15 06:45:00	-2.37333	4.13507	3.90849	2.65097	0.271879	2.4697	0.203905	7.80566	6.72941	9.90153	5.80043	8.28148	9.3804	7.08061	3.47799	1.45238	13.8128	0	0	654.133	0	603.761
2019-04-15 07:00:00	-2.27333	4.07842	3.89716	2.59432	0.249221	2.40173	0.192576	12.8131	6.71808	11.2837	5.75511	8.30414	9.36907	7.08061	3.42134	1.79836	18.4388	0	0	5.46667	0	456.044
2019-04-15 07:15:00	-2.19333	3.99912	3.81786	2.50369	0.226563	2.32243	0.169918	7.30719	6.71808	9.87887	5.66448	8.23617	9.34641	7.03529	3.39868	1.45238	12.7453	0	0	682.3	0	270.232
2019-04-15 07:30:00	-2.13333	3.99912	3.77254	2.43572	0.237892	2.26578	0.169918	12.7225	6.69542	7.83965	5.6305	8.27015	9.33508	7.00131	3.33071	1.79836	14.5245	0	0	108.512	0	446.549
2019-04-15 07:45:00	-2.06667	3.9538	3.73855	2.36774	0.237892	2.19781	0.169918	8.19085	6.68409	8.72331	5.65315	8.21351	9.32375	7.00131	3.28539	1.79836	15.2362	0	0	567.333	0	659.369
2019-04-15 08:00:00	-1.92667	3.89716	3.70457	2.28844	0.249221	2.14116	0.158589	11.4763	6.67276	10.332	5.56252	8.25882	9.32375	7.00131	3.22875	1.79836	12.7453	1090.34	1167.2	249.367	0	611.886
2019-04-15 08:15:00	-1.70667	10.6832	10.0941	2.73027	0.249221	2.48103	0.181247	9.69761	6.65011	10.8192	5.59651	8.20218	9.32375	7.01263	3.50064	13.5619	12.7453	1096.93	1044.6	475.2	0	314.238
2019-04-15 08:30:00	-1.48	11.295	10.7172	2.92286	0.294537	2.6623	0.215234	10.3773	6.65011	9.21046	5.51721	8.23617	9.31242	6.97865	3.59128	14.9459	12.0336	1098.87	1129.4	320.267	0	270.271
2019-04-15 08:45:00	-1.28	11.7482	11.0911	3.05881	0.328524	2.77559	0.26055	11.0231	6.61612	7.88497	5.53986	8.20218	9.30109	6.94466	3.61393	15.9839	10.2544	1093.47	1121.73	370.642	0	467.903
2019-04-15 09:00:00	-1.06667	11.8954	11.329	3.13812	0.362511	2.87755	0.317195	9.28976	6.62745	8.81395	5.50588	8.21351	9.28976	6.93333	3.64792	15.2919	7.76348	1095	1122	425.167	0	565.427
2019-04-15 09:15:00	-0.846667	12.0087	11.4309	3.25141	0.419156	2.95685	0.37384	11.8728	6.60479	10.1848	5.49455	8.19085	9.27843	6.94466	3.67058	16.3298	8.83101	1099.07	1124.93	319.2	0	640.549
2019-04-15 09:30:00	-0.6	12.0767	11.5556	3.34204	0.464472	3.03615	0.441814	9.00654	6.59346	11.0684	5.58518	8.20218	9.27843	6.94466	3.67058	16.6758	9.5427	1099.53	1125.4	479.721	0	391.6
2019-04-15 09:45:00	-0.386667	12.2919	11.7028	3.41001	0.566433	3.11546	0.532446	11.9521	6.58213	9.95817	5.49455	8.20218	9.26711	6.91067	3.69324	17.7138	7.05179	1096.13	1043.53	247.133	0	197.701
2019-04-15 10:00:00	-0.153333	12.4052	11.7255	3.50064	0.634407	3.16077	0.611749	8.46275	6.5708	7.71503	5.52853	8.19085	9.26711	6.88802	3.69324	16.3298	7.40763	1107.73	1134.92	541.289	0	446.797
2019-04-15 10:15:00	0.013333	12.3486	11.8614	3.55729	0.71371	3.20609	0.71371	12.5299	6.5708	8.68933	5.49455	8.20218	9.26711	6.88802	3.72722	17.7138	7.40763	1121.8	1149.13	136.067	0	653.956
2019-04-15 10:30:00	0.2	12.4845	11.9068	3.62526	0.815671	3.28539	0.804342	7.87364	6.5708	10.1734	5.48322	8.17952	9.26711	6.89934	3.73855	18.0598	6.3401	1113.93	1139.93	702.638	0	663.364
2019-04-15 10:45:00	0.426667	12.5185	12.0201	3.69324	0.917632	3.33071	0.917632	12.915	6.5708	11.0118	5.46056	8.21351	9.23312	6.89934	3.73855	17.3678	4.91673	1112.8	1140.2	36.7633	0	397.7
2019-04-15 11:00:00	0.653333	12.6205	12.088	3.76121	1.03092	3.3647	1.03092	7.5451	6.54814	9.47103	5.48322	8.17952	9.23312	6.86536	3.74988	16.3298	4.91673	1120.45	1147.22	710.249	0	258.75
2019-04-15 11:15:00	0.86	12.8357	12.1673	3.82918	1.13288	3.43267	1.15554	13.1869	6.54814	7.79434	5.47189	8.22484	9.23312	6.85403	3.78387	17.7138	3.49335	1128.87	1155.73	124.984	0	460.433
2019-04-15 11:30:00	1.08667	12.8584	12.2693	3.8745	1.24617	3.48931	1.28016	8.17952	6.55947	8.71198	5.47189	8.17952	9.23312	6.85403	3.78387	18.0598	3.13751	1116.67	1142.6	558.111	0	628.859
2019-04-15 11:45:00	1.29333	12.8018	12.258	3.93115	1.37079	3.54596	1.39345	11.5669	6.55947	10.1281	5.46056	8.23617	9.23312	6.85403	3.80653	18.0598	2.78166	1119.13	1146.4	272.6	0	589.107
2019-04-15 12:00:00	1.5	12.9377	12.3599	4.02178	1.49541	3.60261	1.51807	10.4793	6.53682	11.0118	5.49455	8.19085	9.22179	6.88802	3.81786	17.3678	2.06998	1126.32	1153.73	383.191	0	320.867
2019-04-15 12:15:00	1.73333	12.9717	12.3826	4.06709	1.6087	3.67058	1.65402	9.59565	6.53682	9.01787	5.50588	8.22484	9.22179	6.85403	3.82918	18.0598	1.35829	1130.33	1157.27	443.533	0	227.867
2019-04-15 12:30:00	1.97333	13.0963	12.4732	4.13507	1.73332	3.72722	1.76731	12.0201	6.53682	7.86231	5.52853	8.22484	9.21046	6.82004	3.85184	17.7138	1.00244	1121.8	1149.87	202.084	0	525.938
2019-04-15 12:45:00	2.18667	13.085	12.4392	4.20304	1.86927	3.78387	1.90325	8.34946	6.53682	9.07451	5.50588	8.21351	9.22179	6.8427	3.8745	18.0598	0.6466	1128.47	1156.53	644.604	0	654.873
2019-04-15 13:00:00	2.4	13.2889	12.5638	4.28235	1.99389	3.85184	2.0392	13.119	6.5708	10.9325	5.53986	8.25882	9.21046	6.86536	3.88583	17.7138	0.6466	1140.73	1166.8	19.3667	0	485.724
2019-04-15 13:15:00	2.62	13.2889	12.6771	4.36165	2.10718	3.91982	2.17515	7.64706	6.58213	9.98083	5.53986	8.22484	9.21046	6.85403	3.90849	17.0218	-0.0650878	1138.8	1166.53	648.109	0	81.8744
2019-04-15 13:30:00	2.86	13.3229	12.6658	4.41829	2.24313	3.99912	2.29977	12.6998	6.58213	7.65839	5.58518	8.28148	9.21046	6.80871	3.91982	18.0598	-0.776776	1138.8	1166.53	648.109	0	81.8744
