# Supplementary material for: Thermal behavior of a two-story concrete building under controlled winter and heat wave scenarios in the sense-city equipment through temperature, flux and energy consumption dataset
Source: Data Brief. 2020 Oct 23;33:106458. doi: 10.1016/j.dib.2020.106458 (PMC7599433; doi:10.1016/j.dib.2020.106458)
Supplement: Supplementary file 1 [file mmc1.zip › Data_Scenario3.txt]

Date	Tout	Toffice1-Z1	Toffice2-Z1	Tsi_Z1-S	Tse_Z1-S	Tsi_Z1-E	Tse_Z1-E	TGF1	TGF2	TGF3	TGF4	Tslf_GF1	Tslf_GF2	Tslf_GF3	Tsif_Z1-Z2	Tg	Flux_int_Z1-E	Flux_ext_Z1-E
(D/M/Y H:M)	(�C)	(�C)	(�C)	(�C)	(�C)	(�C)	(�C)	(�C)	(�C)	(�C)	(�C)	(�C)	(�C)	(�C)	(�C)	(�C)	(W/m2)	(W/m2)
5/9/19 0:00	17.0	19.6	19.4	18.5	18.1	18.5	18.0	20.6	21.3	19.4	20.9	22.0	21.8	19.1	19.2	20.0	1.1	4.2
5/9/19 0:15	16.8	19.6	19.4	18.5	18.0	18.5	17.9	20.6	21.3	19.4	20.9	21.9	21.8	19.1	19.2	20.0	1.5	4.6
5/9/19 0:30	16.8	19.5	19.4	18.5	18.0	18.5	17.9	20.6	21.3	19.4	20.9	21.9	21.8	19.1	19.2	20.0	1.1	4.6
5/9/19 0:45	16.8	19.5	19.4	18.5	18.0	18.5	17.9	20.6	21.3	19.4	20.9	21.9	21.8	19.1	19.2	20.0	1.1	4.9
5/9/19 1:00	16.6	19.5	19.3	18.5	17.9	18.5	17.8	20.6	21.3	19.3	20.9	21.9	21.8	19.1	19.1	20.0	1.1	4.9
5/9/19 1:15	16.6	19.5	19.3	18.5	17.9	18.5	17.8	20.5	21.3	19.3	20.8	21.9	21.8	19.1	19.1	20.0	1.1	5.6
5/9/19 1:30	16.4	19.5	19.3	18.5	17.8	18.4	17.7	20.5	21.3	19.3	20.9	21.9	21.8	19.1	19.1	20.0	1.1	6.0
5/9/19 1:45	16.4	19.5	19.3	18.5	17.8	18.4	17.7	20.5	21.3	19.3	20.8	21.9	21.7	19.1	19.1	20.0	1.1	5.3
5/9/19 2:00	16.2	19.4	19.3	18.4	17.8	18.4	17.6	20.5	21.2	19.3	20.9	21.9	21.8	19.0	19.1	20.0	1.5	6.0
5/9/19 2:15	16.1	19.4	19.3	18.4	17.7	18.4	17.6	20.5	21.2	19.3	20.8	21.9	21.7	19.0	19.1	20.0	1.1	5.6
5/9/19 2:30	16.1	19.4	19.2	18.4	17.7	18.4	17.6	20.4	21.2	19.3	20.8	21.9	21.7	19.0	19.1	20.0	1.1	7.4
5/9/19 2:45	16.0	19.4	19.2	18.4	17.6	18.4	17.5	20.5	21.2	19.2	20.8	21.8	21.7	19.0	19.0	20.0	1.5	7.4
5/9/19 3:00	15.8	19.3	19.2	18.4	17.6	18.4	17.4	20.4	21.2	19.2	20.8	21.8	21.7	19.0	19.0	20.0	1.1	7.1
5/9/19 3:15	16.0	19.3	19.2	18.4	17.5	18.3	17.4	20.4	21.2	19.2	20.8	21.8	21.7	19.0	19.0	20.0	1.1	7.8
5/9/19 3:30	15.9	19.3	19.2	18.3	17.5	18.3	17.4	20.4	21.2	19.2	20.8	21.8	21.7	19.0	19.0	20.0	1.1	6.7
5/9/19 3:45	15.6	19.3	19.1	18.3	17.4	18.3	17.3	20.4	21.2	19.2	20.7	21.8	21.7	18.9	19.0	20.0	1.1	9.5
5/9/19 4:00	16.4	19.3	19.1	18.3	17.5	18.3	17.3	20.3	21.2	19.2	20.8	21.8	21.7	18.9	19.0	20.0	1.1	10.3
5/9/19 4:15	16.6	19.3	19.1	18.3	17.6	18.3	17.5	20.3	21.1	19.2	20.7	21.8	21.7	18.9	18.9	20.0	1.5	3.8
5/9/19 4:30	16.7	19.2	19.1	18.3	17.6	18.2	17.6	20.3	21.1	19.1	20.7	21.8	21.7	18.9	18.9	20.0	1.1	3.8
5/9/19 4:45	16.7	19.2	19.1	18.2	17.7	18.2	17.5	20.4	21.1	19.1	20.7	21.8	21.7	18.9	18.9	20.0	1.1	3.8
5/9/19 5:00	17.2	19.2	19.1	18.2	17.8	18.2	17.7	20.4	21.1	19.1	20.6	21.8	21.7	18.9	18.9	20.0	1.1	1.7
5/9/19 5:15	17.1	19.2	19.1	18.2	17.8	18.2	17.7	20.4	21.1	19.1	20.7	21.7	21.7	18.9	18.9	20.0	1.1	2.4
5/9/19 5:30	17.1	19.2	19.1	18.2	17.8	18.2	17.7	20.3	21.1	19.1	20.7	21.7	21.7	18.9	18.9	20.0	1.5	2.1
5/9/19 5:45	17.4	19.2	19.0	18.2	17.9	18.1	17.8	20.4	21.1	19.1	20.7	21.7	21.7	18.9	18.8	20.0	1.1	0.6
5/9/19 6:00	17.7	19.2	19.0	18.2	17.9	18.1	17.9	20.4	21.1	19.1	20.6	21.7	21.7	18.9	18.8	20.0	1.5	0.3
5/9/19 6:15	17.6	19.2	19.0	18.1	17.9	18.1	17.9	20.3	21.1	19.1	20.7	21.7	21.7	18.9	18.8	20.0	1.5	0.6
5/9/19 6:30	17.7	19.1	19.0	18.1	18.0	18.1	17.8	20.4	21.1	19.1	20.7	21.7	21.6	18.8	18.8	20.0	1.1	2.8
5/9/19 6:45	18.1	19.1	19.0	18.1	18.1	18.1	18.1	20.4	21.1	19.1	20.7	21.7	21.6	18.8	18.8	20.0	1.1	-1.8
5/9/19 7:00	18.2	19.1	19.0	18.1	18.1	18.1	18.1	20.4	21.1	19.1	20.7	21.7	21.7	18.8	18.8	20.0	1.5	-1.1
5/9/19 7:15	18.2	19.1	19.0	18.1	18.2	18.1	18.2	20.4	21.1	19.1	20.7	21.7	21.6	18.8	18.8	20.0	1.1	-1.5
5/9/19 7:30	18.5	19.1	19.0	18.1	18.3	18.1	18.3	20.4	21.1	19.1	20.6	21.7	21.6	18.8	18.8	20.0	1.5	-2.6
5/9/19 7:45	18.7	19.2	19.0	18.1	18.4	18.1	18.3	20.4	21.1	19.1	20.7	21.7	21.6	18.8	18.7	20.0	1.5	-2.9
5/9/19 8:00	18.7	19.2	19.0	18.1	18.4	18.1	18.4	20.5	21.0	19.1	20.7	21.7	21.6	18.8	18.7	20.0	0.8	-3.3
5/9/19 8:15	18.9	19.2	19.0	18.1	18.5	18.1	18.5	20.5	21.1	19.1	20.7	21.7	21.6	18.8	18.7	20.0	1.5	-4.3
5/9/19 8:30	19.2	19.2	19.0	18.1	18.5	18.1	18.6	20.5	21.0	19.1	20.7	21.7	21.6	18.8	18.7	20.0	1.8	-3.6
5/9/19 8:45	19.1	19.2	19.0	18.2	18.6	18.1	18.6	20.6	21.1	19.1	20.7	21.7	21.6	18.8	18.7	20.0	1.1	-4.0
5/9/19 9:00	19.2	19.2	19.0	18.2	18.7	18.1	18.7	20.5	21.0	19.1	20.7	21.7	21.6	18.8	18.7	20.0	1.1	-5.4
5/9/19 9:15	19.7	19.2	19.0	18.2	18.8	18.2	18.8	20.6	21.1	19.1	20.8	21.7	21.6	18.8	18.7	20.0	1.1	-6.5
5/9/19 9:30	19.7	19.2	19.0	18.2	18.8	18.2	18.9	20.6	21.1	19.1	20.7	21.7	21.6	18.8	18.7	20.0	1.1	-6.1
5/9/19 9:45	19.7	19.2	19.0	18.2	18.9	18.2	18.9	20.6	21.0	19.1	20.7	21.7	21.6	18.8	18.7	20.0	1.1	-6.8
5/9/19 10:00	20.0	19.2	19.0	18.3	19.0	18.2	19.0	20.6	21.1	19.1	20.8	21.7	21.6	18.8	18.7	20.0	1.1	-7.2
5/9/19 10:15	20.2	19.2	19.1	18.3	19.1	18.2	19.1	20.7	21.1	19.1	20.7	21.7	21.6	18.8	18.7	20.0	1.1	-6.5
5/9/19 10:30	20.2	19.2	19.1	18.3	19.1	18.3	19.2	20.7	21.1	19.2	20.8	21.7	21.6	18.8	18.7	20.0	1.1	-7.9
5/9/19 10:45	20.2	19.3	19.1	18.3	19.2	18.3	19.2	20.8	21.1	19.2	20.8	21.7	21.6	18.8	18.8	20.0	1.5	-8.2
5/9/19 11:00	20.7	19.3	19.1	18.4	19.3	18.3	19.4	20.8	21.1	19.2	20.7	21.7	21.6	18.8	18.8	20.0	1.1	-8.6
5/9/19 11:15	20.8	19.3	19.1	18.4	19.4	18.3	19.5	20.8	21.1	19.2	20.8	21.7	21.6	18.8	18.8	20.0	1.1	-10.4
5/9/19 11:30	20.8	19.3	19.1	18.4	19.5	18.4	19.5	20.8	21.1	19.2	20.9	21.8	21.6	18.8	18.8	20.0	1.1	-7.2
5/9/19 11:45	21.0	19.3	19.1	18.4	19.6	18.4	19.6	20.8	21.1	19.3	20.8	21.8	21.6	18.9	18.8	20.0	1.1	-10.4
5/9/19 12:00	21.3	19.4	19.2	18.5	19.7	18.4	19.7	20.9	21.1	19.3	20.9	21.8	21.6	18.9	18.8	20.1	1.1	-10.4
5/9/19 12:15	21.4	19.4	19.2	18.5	19.7	18.5	19.8	20.9	21.1	19.3	20.9	21.8	21.6	18.9	18.8	20.1	0.8	-10.4
5/9/19 12:30	21.5	19.4	19.2	18.6	19.8	18.5	19.9	20.9	21.1	19.3	20.9	21.8	21.6	18.9	18.9	20.1	1.5	-11.1
5/9/19 12:45	21.6	19.5	19.2	18.6	19.9	18.6	20.0	21.0	21.2	19.4	20.9	21.8	21.6	18.9	18.9	20.1	0.8	-10.7
5/9/19 13:00	21.8	19.5	19.2	18.6	20.0	18.6	20.1	21.0	21.2	19.4	21.0	21.8	21.6	18.9	18.9	20.1	0.8	-11.5
5/9/19 13:15	22.1	19.5	19.3	18.7	20.1	18.6	20.2	21.0	21.2	19.4	20.9	21.9	21.6	18.9	18.9	20.1	0.8	-11.8
5/9/19 13:30	22.1	19.6	19.3	18.7	20.2	18.7	20.3	21.1	21.2	19.5	21.0	21.9	21.6	18.9	18.9	20.1	0.8	-11.1
5/9/19 13:45	22.2	19.6	19.4	18.8	20.3	18.7	20.4	21.1	21.2	19.5	21.0	21.9	21.6	18.9	19.0	20.0	0.8	-12.9
5/9/19 14:00	22.3	19.7	19.4	18.8	20.4	18.8	20.5	21.2	21.2	19.5	21.0	21.9	21.6	19.0	19.0	20.0	1.1	-12.2
5/9/19 14:15	22.6	19.7	19.4	18.9	20.5	18.8	20.6	21.2	21.2	19.6	21.0	22.0	21.6	19.0	19.0	20.0	0.8	-14.3
5/9/19 14:30	22.7	19.8	19.5	18.9	20.6	18.9	20.7	21.2	21.3	19.6	21.1	22.0	21.6	19.0	19.0	20.0	0.8	-10.4
5/9/19 14:45	22.9	19.8	19.5	19.0	20.6	18.9	20.8	21.3	21.3	19.7	21.0	22.0	21.6	19.0	19.1	20.0	0.8	-13.2
5/9/19 15:00	23.0	19.9	19.6	19.0	20.8	19.0	20.9	21.3	21.3	19.7	21.0	22.0	21.6	19.0	19.1	20.0	0.8	-12.9
5/9/19 15:15	23.2	19.9	19.6	19.1	20.9	19.0	21.0	21.3	21.3	19.8	21.1	22.0	21.6	19.0	19.1	20.0	0.8	-13.2
5/9/19 15:30	23.3	20.0	19.6	19.1	20.9	19.1	21.1	21.4	21.3	19.8	21.1	22.1	21.6	19.1	19.1	20.0	0.8	-14.3
5/9/19 15:45	23.5	20.0	19.6	19.2	21.0	19.1	21.2	21.4	21.4	19.9	21.1	22.1	21.6	19.1	19.2	20.0	0.8	-15.7
5/9/19 16:00	23.7	20.1	19.7	19.2	21.2	19.2	21.3	21.5	21.4	19.9	21.2	22.1	21.6	19.1	19.2	20.0	0.8	-13.6
5/9/19 16:15	23.8	20.1	19.7	19.3	21.3	19.3	21.4	21.5	21.4	20.0	21.2	22.2	21.6	19.1	19.2	20.0	0.8	-14.7
5/9/19 16:30	23.7	20.2	19.8	19.3	21.3	19.3	21.4	21.6	21.4	20.1	21.2	22.2	21.6	19.1	19.3	20.0	0.8	-13.2
5/9/19 16:45	23.6	20.2	19.8	19.4	21.3	19.4	21.5	21.6	21.4	20.1	21.3	22.2	21.6	19.2	19.3	20.0	0.8	-14.3
5/9/19 17:00	23.3	20.2	19.9	19.5	21.3	19.4	21.4	21.6	21.4	20.1	21.3	22.2	21.6	19.2	19.3	20.0	0.8	-10.7
5/9/19 17:15	23.2	20.3	19.9	19.5	21.3	19.5	21.4	21.7	21.5	20.1	21.3	22.3	21.6	19.2	19.4	20.0	0.8	-13.9
5/9/19 17:30	23.2	20.3	20.0	19.6	21.4	19.6	21.4	21.7	21.5	20.1	21.4	22.3	21.6	19.2	19.4	20.0	0.8	-10.7
5/9/19 17:45	23.0	20.3	20.0	19.7	21.3	19.6	21.4	21.7	21.5	20.2	21.4	22.3	21.6	19.3	19.4	20.0	0.8	-10.0
5/9/19 18:00	22.6	20.3	20.0	19.7	21.3	19.7	21.3	21.7	21.5	20.2	21.5	22.4	21.6	19.3	19.5	20.0	0.8	-9.7
5/9/19 18:15	22.7	20.3	20.0	19.8	21.3	19.7	21.4	21.7	21.5	20.2	21.5	22.4	21.6	19.3	19.5	20.0	0.8	-9.7
5/9/19 18:30	22.7	20.4	20.1	19.8	21.3	19.8	21.4	21.8	21.5	20.2	21.5	22.4	21.6	19.3	19.5	20.0	0.8	-9.3
5/9/19 18:45	22.2	20.4	20.1	19.9	21.3	19.8	21.3	21.8	21.6	20.2	21.6	22.4	21.6	19.4	19.6	20.0	0.8	-7.9
5/9/19 19:00	22.0	20.4	20.1	19.9	21.2	19.9	21.2	21.8	21.6	20.2	21.6	22.5	21.6	19.4	19.6	19.9	0.8	-6.8
5/9/19 19:15	22.2	20.4	20.2	20.0	21.2	19.9	21.3	21.8	21.6	20.2	21.6	22.5	21.6	19.4	19.6	19.9	0.8	-7.2
5/9/19 19:30	21.8	20.4	20.2	20.0	21.2	20.0	21.2	21.9	21.6	20.3	21.6	22.5	21.6	19.4	19.7	19.9	0.8	-4.7
5/9/19 19:45	21.5	20.4	20.2	20.1	21.1	20.0	21.1	21.8	21.6	20.2	21.7	22.5	21.6	19.4	19.7	19.9	0.8	-4.0
5/9/19 20:00	21.7	20.4	20.2	20.1	21.1	20.1	21.1	21.9	21.6	20.2	21.7	22.6	21.6	19.5	19.7	19.9	0.4	-5.0
5/9/19 20:15	21.6	20.4	20.3	20.2	21.1	20.1	21.1	21.9	21.6	20.3	21.7	22.6	21.6	19.5	19.7	19.9	0.8	-3.3
5/9/19 20:30	21.0	20.4	20.3	20.2	21.0	20.1	20.9	21.9	21.6	20.3	21.8	22.6	21.6	19.5	19.8	19.9	0.8	-2.2
5/9/19 20:45	21.0	20.4	20.3	20.2	21.0	20.1	20.9	21.9	21.7	20.3	21.8	22.6	21.6	19.5	19.8	19.9	0.4	-3.6
5/9/19 21:00	21.2	20.5	20.3	20.2	21.0	20.2	21.0	21.9	21.7	20.3	21.8	22.7	21.6	19.5	19.8	19.9	0.8	-2.6
5/9/19 21:15	20.6	20.5	20.3	20.3	20.9	20.2	20.8	21.9	21.7	20.3	21.8	22.7	21.6	19.5	19.8	19.9	0.8	-0.4
5/9/19 21:30	20.6	20.4	20.3	20.3	20.8	20.2	20.8	21.9	21.7	20.3	21.8	22.7	21.6	19.6	19.9	19.9	0.8	-0.4
5/9/19 21:45	20.7	20.4	20.3	20.3	20.8	20.2	20.8	21.9	21.7	20.3	21.8	22.7	21.6	19.6	19.9	19.9	0.4	-1.5
5/9/19 22:00	20.3	20.4	20.4	20.3	20.7	20.3	20.6	21.9	21.7	20.3	21.8	22.7	21.6	19.6	19.9	19.9	0.4	1.0
5/9/19 22:15	20.1	20.5	20.4	20.4	20.7	20.3	20.6	21.9	21.7	20.3	21.8	22.7	21.6	19.6	19.9	19.9	0.8	1.0
5/9/19 22:30	20.3	20.5	20.4	20.4	20.7	20.3	20.6	21.9	21.7	20.3	21.8	22.8	21.6	19.6	20.0	19.9	0.8	0.3
5/9/19 22:45	19.9	20.4	20.4	20.4	20.5	20.3	20.4	21.9	21.7	20.3	21.8	22.8	21.6	19.6	20.0	19.9	0.8	2.8
5/9/19 23:00	19.7	20.4	20.4	20.4	20.5	20.3	20.4	21.9	21.7	20.3	21.8	22.8	21.6	19.6	20.0	19.9	0.4	2.4
5/9/19 23:15	19.8	20.4	20.4	20.4	20.5	20.3	20.4	21.9	21.7	20.3	21.8	22.8	21.6	19.6	20.0	19.9	0.4	1.7
5/9/19 23:30	19.3	20.4	20.4	20.4	20.3	20.3	20.2	21.9	21.7	20.2	21.8	22.8	21.6	19.7	20.0	19.9	0.4	4.6
5/9/19 23:45	19.3	20.4	20.4	20.4	20.3	20.3	20.2	21.9	21.7	20.2	21.9	22.8	21.6	19.7	20.0	19.9	0.4	3.1
6/9/19 0:00	19.3	20.4	20.4	20.4	20.2	20.3	20.2	21.9	21.7	20.2	21.9	22.8	21.6	19.7	20.0	19.9	0.4	3.8
6/9/19 0:15	18.9	20.4	20.4	20.4	20.1	20.3	20.0	21.9	21.7	20.2	21.9	22.8	21.6	19.7	20.0	19.9	0.8	4.2
6/9/19 0:30	18.9	20.4	20.4	20.4	20.1	20.3	20.0	21.8	21.7	20.2	21.9	22.8	21.6	19.7	20.0	19.9	0.4	5.3
6/9/19 0:45	18.8	20.4	20.4	20.4	20.0	20.3	19.9	21.8	21.7	20.2	21.8	22.9	21.6	19.7	20.0	19.9	0.4	6.3
6/9/19 1:00	18.5	20.4	20.3	20.4	19.9	20.2	19.8	21.8	21.7	20.2	21.9	22.9	21.6	19.7	20.1	19.9	0.4	6.0
6/9/19 1:15	18.4	20.4	20.3	20.4	19.8	20.2	19.7	21.8	21.7	20.2	21.8	22.9	21.6	19.7	20.1	19.9	0.4	7.8
6/9/19 1:30	18.3	20.4	20.3	20.3	19.8	20.2	19.7	21.8	21.7	20.2	21.8	22.9	21.6	19.7	20.1	19.9	0.4	6.7
6/9/19 1:45	18.0	20.4	20.3	20.3	19.7	20.2	19.6	21.7	21.7	20.1	21.8	22.9	21.6	19.7	20.1	19.9	0.4	7.4
6/9/19 2:00	17.9	20.4	20.3	20.3	19.7	20.2	19.5	21.7	21.7	20.1	21.8	22.9	21.6	19.7	20.1	19.9	0.4	8.5
6/9/19 2:15	17.9	20.3	20.2	20.3	19.6	20.2	19.4	21.7	21.6	20.1	21.8	22.9	21.6	19.7	20.1	19.9	0.4	8.5
6/9/19 2:30	17.5	20.3	20.2	20.3	19.5	20.1	19.3	21.7	21.6	20.1	21.8	22.8	21.6	19.7	20.0	19.9	0.4	8.8
6/9/19 2:45	17.4	20.3	20.2	20.2	19.4	20.1	19.2	21.7	21.6	20.1	21.8	22.8	21.6	19.7	20.0	19.9	0.4	9.5
6/9/19 3:00	17.3	20.3	20.2	20.2	19.3	20.1	19.2	21.6	21.6	20.1	21.8	22.8	21.6	19.7	20.0	19.8	0.4	9.5
6/9/19 3:15	17.2	20.3	20.1	20.2	19.2	20.0	19.1	21.6	21.6	20.1	21.7	22.8	21.6	19.7	20.0	19.8	0.4	9.2
6/9/19 3:30	17.0	20.2	20.1	20.2	19.1	20.0	19.0	21.6	21.6	20.0	21.7	22.8	21.6	19.7	20.0	19.8	0.4	11.0
6/9/19 3:45	16.8	20.2	20.1	20.1	19.0	20.0	18.9	21.5	21.6	20.0	21.7	22.8	21.6	19.7	20.0	19.8	0.4	10.6
6/9/19 4:00	16.7	20.2	20.1	20.1	19.0	19.9	18.8	21.5	21.6	20.0	21.7	22.8	21.6	19.7	20.0	19.8	0.4	10.6
6/9/19 4:15	16.6	20.2	20.0	20.1	18.9	19.9	18.8	21.5	21.6	20.0	21.7	22.8	21.6	19.7	20.0	19.8	0.4	9.9
6/9/19 4:30	16.8	20.1	20.0	20.0	18.9	19.9	18.8	21.5	21.6	20.0	21.6	22.8	21.6	19.7	20.0	19.8	0.4	10.3
6/9/19 4:45	17.0	20.1	20.0	20.0	18.9	19.8	18.7	21.5	21.6	20.0	21.6	22.8	21.6	19.6	20.0	19.8	0.8	9.2
6/9/19 5:00	17.4	20.1	20.0	20.0	19.0	19.8	18.8	21.4	21.5	20.0	21.6	22.8	21.6	19.6	19.9	19.8	0.4	6.3
6/9/19 5:15	17.8	20.1	20.0	19.9	19.0	19.7	18.9	21.4	21.5	20.0	21.6	22.7	21.6	19.6	19.9	19.8	0.4	5.3
6/9/19 5:30	17.8	20.1	20.0	19.9	19.0	19.7	18.9	21.4	21.5	19.9	21.6	22.7	21.6	19.6	19.9	19.8	0.4	6.0
6/9/19 5:45	17.9	20.1	19.9	19.8	19.1	19.7	19.0	21.4	21.5	19.9	21.6	22.7	21.6	19.6	19.9	19.8	0.4	4.6
6/9/19 6:00	18.5	20.0	19.9	19.8	19.2	19.6	19.1	21.4	21.5	19.9	21.6	22.7	21.6	19.6	19.9	19.8	0.8	2.1
6/9/19 6:15	18.8	20.0	19.9	19.8	19.3	19.6	19.2	21.4	21.5	19.9	21.6	22.7	21.6	19.6	19.9	19.8	0.8	1.0
6/9/19 6:30	19.0	20.0	19.9	19.7	19.3	19.6	19.3	21.5	21.5	19.9	21.5	22.7	21.6	19.6	19.9	19.8	0.8	0.6
6/9/19 6:45	19.1	20.0	19.9	19.7	19.4	19.6	19.4	21.5	21.5	19.9	21.6	22.7	21.6	19.6	19.9	19.8	0.1	-0.4
6/9/19 7:00	19.6	20.0	19.9	19.7	19.5	19.5	19.5	21.5	21.5	19.9	21.5	22.7	21.6	19.6	19.8	19.8	0.8	-1.8
6/9/19 7:15	19.9	20.0	19.9	19.7	19.6	19.5	19.6	21.5	21.5	19.9	21.5	22.7	21.6	19.6	19.8	19.8	0.8	-2.9
6/9/19 7:30	20.1	20.0	19.9	19.7	19.7	19.5	19.7	21.5	21.5	19.9	21.5	22.7	21.6	19.6	19.8	19.8	0.8	-3.3
6/9/19 7:45	20.3	20.0	19.9	19.6	19.8	19.5	19.8	21.5	21.5	19.9	21.5	22.7	21.6	19.6	19.8	19.8	0.8	-4.0
6/9/19 8:00	20.5	20.0	19.9	19.6	19.9	19.5	19.9	21.5	21.5	19.9	21.5	22.7	21.6	19.6	19.8	19.8	0.8	-4.7
6/9/19 8:15	20.9	20.1	19.9	19.6	20.0	19.5	20.1	21.6	21.5	20.0	21.5	22.7	21.6	19.6	19.8	19.8	0.8	-6.1
6/9/19 8:30	21.2	20.1	19.9	19.6	20.2	19.5	20.2	21.6	21.5	20.0	21.5	22.7	21.6	19.6	19.8	19.8	0.8	-7.5
6/9/19 8:45	21.4	20.1	19.9	19.6	20.3	19.5	20.3	21.6	21.5	20.0	21.5	22.7	21.6	19.6	19.8	19.8	0.8	-6.1
6/9/19 9:00	21.7	20.2	19.9	19.6	20.4	19.5	20.4	21.7	21.5	20.0	21.5	22.7	21.6	19.6	19.8	19.8	0.8	-6.8
6/9/19 9:15	22.0	20.2	20.0	19.7	20.5	19.5	20.6	21.7	21.5	20.1	21.5	22.7	21.6	19.6	19.8	19.8	0.8	-9.0
6/9/19 9:30	22.2	20.2	20.0	19.7	20.6	19.5	20.7	21.7	21.5	20.1	21.6	22.7	21.6	19.6	19.8	19.8	0.8	-9.7
6/9/19 9:45	22.5	20.3	20.0	19.7	20.8	19.6	20.8	21.7	21.5	20.1	21.6	22.7	21.6	19.6	19.8	19.8	0.8	-9.7
6/9/19 10:00	22.8	20.3	20.0	19.7	20.9	19.6	21.0	21.8	21.5	20.2	21.6	22.7	21.6	19.6	19.8	19.8	0.8	-12.2
6/9/19 10:15	23.1	20.3	20.1	19.7	21.0	19.6	21.1	21.8	21.6	20.2	21.6	22.7	21.6	19.6	19.8	19.8	0.8	-10.7
6/9/19 10:30	23.4	20.4	20.1	19.8	21.2	19.6	21.3	21.9	21.6	20.3	21.6	22.7	21.6	19.7	19.8	19.8	0.8	-15.0
6/9/19 10:45	23.6	20.5	20.2	19.8	21.3	19.7	21.4	21.9	21.6	20.3	21.6	22.7	21.6	19.7	19.8	19.8	0.8	-15.7
6/9/19 11:00	23.9	20.5	20.2	19.8	21.4	19.7	21.6	21.9	21.6	20.4	21.7	22.7	21.6	19.7	19.8	19.8	0.8	-14.7
6/9/19 11:15	24.2	20.6	20.2	19.9	21.5	19.8	21.7	22.0	21.6	20.4	21.7	22.7	21.6	19.7	19.9	19.8	0.8	-15.4
6/9/19 11:30	24.4	20.7	20.3	19.9	21.7	19.8	21.9	22.0	21.6	20.5	21.7	22.8	21.6	19.7	19.9	19.8	0.8	-16.8
6/9/19 11:45	24.7	20.7	20.3	20.0	21.8	19.9	22.0	22.1	21.6	20.6	21.8	22.8	21.6	19.7	19.9	19.8	0.8	-16.4
6/9/19 12:00	25.0	20.8	20.4	20.0	22.0	19.9	22.2	22.1	21.7	20.6	21.8	22.8	21.6	19.8	19.9	19.8	0.8	-17.1
6/9/19 12:15	25.3	20.9	20.4	20.1	22.2	20.0	22.4	22.2	21.7	20.7	21.8	22.8	21.6	19.8	20.0	19.8	0.8	-17.9
6/9/19 12:30	25.5	21.0	20.5	20.2	22.3	20.0	22.5	22.3	21.7	20.7	21.9	22.9	21.6	19.8	20.0	19.8	0.8	-21.8
6/9/19 12:45	25.9	21.0	20.5	20.2	22.4	20.1	22.7	22.3	21.7	20.8	21.9	22.9	21.6	19.8	20.0	19.8	0.8	-21.1
6/9/19 13:00	26.4	21.1	20.6	20.3	22.6	20.2	22.9	22.4	21.8	20.9	22.0	22.9	21.6	19.8	20.0	19.8	0.8	-23.6
6/9/19 13:15	26.7	21.2	20.6	20.3	22.8	20.2	23.1	22.5	21.8	20.9	22.0	22.9	21.6	19.8	20.1	19.8	0.8	-23.6
6/9/19 13:30	27.0	21.3	20.7	20.4	23.0	20.3	23.2	22.5	21.8	21.0	22.0	23.0	21.6	19.9	20.1	19.8	0.8	-22.8
6/9/19 13:45	27.1	21.3	20.8	20.5	23.1	20.4	23.3	22.6	21.8	21.1	22.1	23.0	21.6	19.9	20.1	19.8	0.8	-24.3
6/9/19 14:00	27.4	21.4	20.9	20.6	23.2	20.5	23.5	22.7	21.9	21.2	22.2	23.0	21.6	19.9	20.2	19.8	0.8	-24.3
6/9/19 14:15	27.6	21.5	20.9	20.7	23.4	20.6	23.7	22.8	21.9	21.2	22.2	23.1	21.6	20.0	20.2	19.8	0.8	-26.4
6/9/19 14:30	27.9	21.6	21.0	20.7	23.6	20.6	23.9	22.8	21.9	21.3	22.3	23.1	21.6	20.0	20.3	19.8	0.8	-25.3
6/9/19 14:45	28.2	21.7	21.1	20.8	23.8	20.7	24.1	22.9	22.0	21.4	22.3	23.1	21.6	20.0	20.3	19.8	0.8	-23.6
6/9/19 15:00	28.5	21.8	21.1	20.9	23.9	20.8	24.2	23.0	22.0	21.4	22.4	23.2	21.6	20.1	20.4	19.8	0.8	-28.2
6/9/19 15:15	28.7	21.9	21.2	21.0	24.1	20.9	24.3	23.0	22.1	21.5	22.5	23.2	21.6	20.1	20.4	19.8	0.8	-26.8
6/9/19 15:30	29.0	22.0	21.3	21.1	24.3	21.0	24.5	23.1	22.1	21.6	22.5	23.3	21.6	20.1	20.5	19.8	0.8	-28.5
6/9/19 15:45	29.3	22.1	21.4	21.2	24.5	21.1	24.7	23.2	22.1	21.7	22.6	23.3	21.7	20.2	20.5	19.8	0.8	-28.9
6/9/19 16:00	29.6	22.2	21.4	21.3	24.6	21.2	24.9	23.3	22.2	21.8	22.7	23.4	21.7	20.2	20.6	19.8	0.8	-31.0
6/9/19 16:15	29.8	22.3	21.5	21.4	24.8	21.3	25.1	23.3	22.2	21.9	22.7	23.4	21.7	20.2	20.6	19.8	0.4	-27.1
6/9/19 16:30	29.9	22.4	21.6	21.5	24.9	21.4	25.2	23.5	22.3	22.0	22.8	23.5	21.7	20.3	20.7	19.8	0.8	-25.3
6/9/19 16:45	28.9	22.4	21.7	21.6	24.9	21.5	25.1	23.4	22.3	22.0	22.9	23.5	21.7	20.3	20.7	19.8	0.8	-20.7
6/9/19 17:00	28.9	22.5	21.7	21.7	25.0	21.6	25.2	23.5	22.4	22.0	22.9	23.6	21.7	20.4	20.8	19.8	0.4	-28.9
6/9/19 17:15	28.9	22.5	21.8	21.8	25.0	21.7	25.2	23.6	22.4	22.1	22.9	23.6	21.7	20.4	20.8	19.8	0.4	-20.3
6/9/19 17:30	28.6	22.6	21.9	21.9	25.0	21.8	25.2	23.6	22.4	22.2	23.0	23.7	21.7	20.4	20.9	19.8	0.4	-20.7
6/9/19 17:45	28.3	22.6	22.0	22.0	25.0	21.9	25.2	23.7	22.5	22.2	23.1	23.7	21.7	20.5	21.0	19.8	0.4	-22.1
6/9/19 18:00	27.9	22.6	22.0	22.1	25.0	22.0	25.2	23.7	22.5	22.2	23.1	23.7	21.7	20.5	21.0	19.8	0.4	-20.0
6/9/19 18:15	27.9	22.7	22.1	22.2	25.0	22.1	25.2	23.8	22.5	22.3	23.2	23.8	21.7	20.6	21.1	19.8	0.4	-15.7
6/9/19 18:30	27.7	22.8	22.2	22.3	25.0	22.2	25.1	23.8	22.6	22.3	23.2	23.8	21.8	20.6	21.1	19.8	0.4	-17.1
6/9/19 18:45	27.3	22.8	22.3	22.4	24.9	22.3	25.0	23.8	22.6	22.3	23.3	23.9	21.7	20.7	21.2	19.8	0.4	-14.7
6/9/19 19:00	27.0	22.8	22.3	22.5	24.9	22.4	25.0	23.9	22.6	22.3	23.3	23.9	21.8	20.7	21.3	19.8	0.4	-13.9
6/9/19 19:15	27.0	22.8	22.4	22.6	24.9	22.4	25.0	23.9	22.6	22.4	23.4	24.0	21.8	20.7	21.3	19.8	0.1	-11.5
6/9/19 19:30	26.7	22.9	22.4	22.7	24.8	22.5	24.9	24.0	22.7	22.4	23.4	24.0	21.8	20.8	21.4	19.8	0.1	-10.4
6/9/19 19:45	26.3	22.9	22.5	22.8	24.8	22.6	24.8	24.0	22.7	22.4	23.5	24.1	21.8	20.8	21.4	19.8	0.1	-10.7
6/9/19 20:00	26.2	22.9	22.5	22.8	24.7	22.6	24.8	24.0	22.7	22.4	23.5	24.1	21.8	20.8	21.5	19.8	0.1	-11.1
6/9/19 20:15	26.1	22.9	22.6	22.9	24.7	22.7	24.8	24.0	22.7	22.5	23.6	24.2	21.8	20.9	21.5	19.8	0.1	-8.2
6/9/19 20:30	25.9	22.9	22.6	23.0	24.7	22.8	24.7	24.0	22.8	22.5	23.6	24.2	21.8	20.9	21.6	19.8	0.1	-6.5
6/9/19 20:45	25.3	22.9	22.7	23.0	24.5	22.8	24.4	24.1	22.8	22.5	23.6	24.2	21.8	20.9	21.6	19.8	0.1	-3.6
6/9/19 21:00	25.4	22.9	22.7	23.1	24.5	22.9	24.5	24.0	22.8	22.5	23.7	24.3	21.8	21.0	21.7	19.8	0.1	-7.2
6/9/19 21:15	25.2	23.0	22.8	23.1	24.4	22.9	24.4	24.1	22.8	22.5	23.7	24.3	21.8	21.0	21.7	19.8	0.1	-5.4
6/9/19 21:30	24.6	23.0	22.8	23.2	24.3	23.0	24.3	24.1	22.9	22.6	23.8	24.3	21.8	21.0	21.8	19.8	0.1	-3.6
6/9/19 21:45	24.4	23.0	22.8	23.2	24.2	23.0	24.2	24.0	22.9	22.5	23.8	24.4	21.8	21.0	21.8	19.8	0.1	-3.6
6/9/19 22:00	24.6	23.0	22.9	23.3	24.2	23.0	24.2	24.1	22.9	22.6	23.8	24.4	21.8	21.1	21.9	19.8	0.1	-3.6
6/9/19 22:15	24.1	23.0	22.9	23.3	24.1	23.1	24.1	24.1	22.9	22.6	23.8	24.4	21.9	21.1	21.9	19.8	0.1	-1.5
6/9/19 22:30	23.8	23.0	22.9	23.3	24.0	23.1	24.0	24.1	22.9	22.5	23.9	24.5	21.9	21.1	21.9	19.8	0.1	-0.8
6/9/19 22:45	23.9	23.0	22.9	23.3	24.0	23.1	24.0	24.1	22.9	22.5	23.9	24.5	21.9	21.2	22.0	19.8	0.1	-1.5
6/9/19 23:00	23.4	23.0	23.0	23.4	23.9	23.1	23.8	24.1	22.9	22.6	23.9	24.5	21.9	21.2	22.0	19.8	0.1	0.6
6/9/19 23:15	23.1	23.0	23.0	23.4	23.8	23.2	23.7	24.1	23.0	22.5	23.9	24.5	21.9	21.2	22.0	19.8	0.1	1.0
6/9/19 23:30	23.2	22.9	23.0	23.4	23.7	23.2	23.7	24.1	23.0	22.5	23.9	24.6	21.9	21.2	22.1	19.8	-0.3	0.6
6/9/19 23:45	22.7	22.9	23.0	23.4	23.6	23.2	23.5	24.1	23.0	22.5	23.9	24.6	21.9	21.2	22.1	19.8	0.1	3.5
7/9/19 0:00	22.5	22.9	23.0	23.4	23.5	23.2	23.4	24.1	23.0	22.5	24.0	24.6	21.9	21.3	22.1	19.8	-0.3	8.1
7/9/19 0:15	22.4	23.0	23.0	23.4	23.4	23.2	23.3	24.1	23.0	22.5	24.0	24.6	21.9	21.3	22.1	19.8	0.1	3.5
7/9/19 0:30	22.0	22.9	23.0	23.4	23.3	23.2	23.2	24.1	23.0	22.5	24.0	24.6	21.9	21.3	22.2	19.8	-0.3	4.9
7/9/19 0:45	21.9	22.9	23.0	23.4	23.2	23.2	23.1	24.1	23.0	22.4	24.0	24.7	21.9	21.3	22.2	19.8	-0.3	5.3
7/9/19 1:00	21.6	22.9	23.0	23.4	23.1	23.2	23.0	24.1	23.0	22.4	24.0	24.7	21.9	21.3	22.2	19.8	-0.3	7.1
7/9/19 1:15	21.4	22.9	23.0	23.4	23.0	23.1	22.9	24.1	23.0	22.4	24.0	24.7	21.9	21.3	22.2	19.8	-0.3	6.0
7/9/19 1:30	21.2	22.9	23.0	23.4	22.9	23.1	22.7	24.0	23.0	22.4	24.0	24.7	21.9	21.3	22.2	19.8	0.1	7.8
7/9/19 1:45	20.8	22.9	22.9	23.4	22.7	23.1	22.6	24.0	23.0	22.3	23.9	24.7	21.9	21.4	22.2	19.8	-0.3	8.8
7/9/19 2:00	20.7	22.9	22.9	23.4	22.6	23.1	22.5	24.0	23.0	22.3	24.0	24.7	21.9	21.4	22.3	19.8	0.1	9.2
7/9/19 2:15	20.4	22.9	22.9	23.3	22.5	23.1	22.4	24.0	23.0	22.3	23.9	24.7	21.9	21.4	22.3	19.8	0.1	9.2
7/9/19 2:30	20.2	22.9	22.9	23.3	22.4	23.0	22.3	23.9	23.0	22.2	23.9	24.7	21.9	21.4	22.3	19.8	0.1	10.3
7/9/19 2:45	20.0	22.8	22.9	23.3	22.3	23.0	22.1	23.9	23.0	22.2	23.9	24.7	21.9	21.4	22.3	19.8	-0.3	11.0
7/9/19 3:00	19.9	22.8	22.8	23.2	22.2	23.0	22.0	23.9	22.9	22.2	23.9	24.7	21.9	21.4	22.3	19.8	0.1	14.2
7/9/19 3:15	19.5	22.8	22.8	23.2	22.0	22.9	21.9	23.8	22.9	22.1	23.9	24.7	21.9	21.4	22.3	19.8	-0.3	12.0
7/9/19 3:30	19.3	22.7	22.7	23.2	21.9	22.9	21.8	23.8	22.9	22.1	23.9	24.7	21.9	21.4	22.3	19.8	0.1	12.0
7/9/19 3:45	19.1	22.7	22.7	23.1	21.8	22.9	21.5	23.8	22.9	22.1	23.9	24.7	21.9	21.4	22.3	19.8	-0.3	13.1
7/9/19 4:00	19.0	22.7	22.7	23.1	21.7	22.8	21.5	23.7	22.9	22.0	23.8	24.7	21.9	21.4	22.3	19.8	-0.3	13.5
7/9/19 4:15	18.7	22.6	22.6	23.0	21.5	22.8	21.4	23.7	22.9	22.0	23.8	24.7	21.9	21.4	22.3	19.8	-0.3	17.0
7/9/19 4:30	18.8	22.6	22.6	23.0	21.5	22.7	21.4	23.7	22.9	22.0	23.8	24.7	21.9	21.4	22.2	19.8	0.1	13.5
7/9/19 4:45	19.4	22.6	22.6	22.9	21.6	22.7	21.5	23.7	22.9	22.0	23.8	24.7	21.9	21.4	22.2	19.8	0.1	10.3
7/9/19 5:00	19.6	22.6	22.5	22.9	21.6	22.6	21.5	23.6	22.9	22.0	23.8	24.7	21.9	21.4	22.2	19.8	0.1	8.8
7/9/19 5:15	19.8	22.5	22.5	22.8	21.6	22.6	21.5	23.6	22.8	21.9	23.8	24.7	21.9	21.4	22.2	19.8	0.1	8.5
7/9/19 5:30	19.9	22.5	22.5	22.8	21.6	22.5	21.5	23.6	22.8	21.9	23.8	24.6	21.9	21.4	22.2	19.8	0.1	8.8
7/9/19 5:45	20.6	22.5	22.5	22.7	21.8	22.5	21.7	23.6	22.8	21.9	23.7	24.6	21.9	21.4	22.2	19.8	0.1	4.6
7/9/19 6:00	21.0	22.5	22.4	22.7	21.8	22.4	21.8	23.6	22.8	21.9	23.7	24.6	21.9	21.4	22.2	19.8	0.1	3.1
7/9/19 6:15	21.2	22.5	22.4	22.6	21.9	22.4	21.9	23.6	22.8	21.9	23.7	24.6	21.9	21.4	22.1	19.8	0.1	2.4
7/9/19 6:30	21.4	22.4	22.4	22.6	22.0	22.3	21.8	23.6	22.8	22.0	23.6	24.6	21.9	21.3	22.1	19.8	0.1	8.1
7/9/19 6:45	21.9	22.4	22.4	22.6	22.1	22.3	22.1	23.7	22.8	22.0	23.7	24.6	21.9	21.3	22.1	19.8	0.1	-0.4
7/9/19 7:00	22.2	22.4	22.4	22.5	22.2	22.3	22.3	23.6	22.8	22.0	23.7	24.6	21.9	21.3	22.1	19.8	0.4	-1.1
7/9/19 7:15	22.5	22.4	22.4	22.5	22.3	22.2	22.4	23.7	22.8	22.0	23.6	24.6	21.9	21.4	22.1	19.8	0.4	-1.5
7/9/19 7:30	22.8	22.4	22.4	22.5	22.4	22.2	22.5	23.7	22.8	22.0	23.6	24.6	21.9	21.3	22.1	19.8	0.4	-3.6
7/9/19 7:45	23.1	22.4	22.4	22.5	22.6	22.2	22.6	23.7	22.8	22.0	23.6	24.6	21.9	21.3	22.1	19.8	0.4	-4.7
7/9/19 8:00	23.5	22.5	22.4	22.5	22.7	22.2	22.7	23.7	22.8	22.1	23.6	24.6	21.9	21.4	22.1	19.8	0.4	-5.0
7/9/19 8:15	23.8	22.5	22.4	22.4	22.8	22.2	22.9	23.7	22.8	22.1	23.6	24.6	21.9	21.4	22.1	19.8	0.4	-6.8
7/9/19 8:30	24.1	22.5	22.4	22.4	22.9	22.2	23.0	23.8	22.9	22.1	23.6	24.6	21.9	21.4	22.1	19.8	0.4	-6.8
7/9/19 8:45	24.5	22.5	22.4	22.4	23.1	22.2	23.2	23.8	22.8	22.2	23.6	24.6	21.9	21.4	22.1	19.8	0.4	-7.9
7/9/19 9:00	24.7	22.6	22.4	22.4	23.2	22.2	23.3	23.8	22.9	22.3	23.6	24.6	21.9	21.4	22.1	19.9	0.4	-10.7
7/9/19 9:15	25.1	22.6	22.4	22.4	23.3	22.2	23.4	23.8	22.9	22.3	23.7	24.6	21.9	21.4	22.1	19.9	0.8	-8.2
7/9/19 9:30	25.4	22.7	22.5	22.5	23.5	22.2	23.6	23.9	22.9	22.4	23.7	24.6	21.9	21.4	22.1	19.9	0.4	-13.2
7/9/19 9:45	25.8	22.7	22.5	22.5	23.6	22.2	23.8	23.9	22.9	22.4	23.7	24.6	21.9	21.4	22.1	19.9	0.4	-11.5
7/9/19 10:00	26.1	22.8	22.5	22.5	23.8	22.3	23.9	24.0	22.9	22.4	23.7	24.6	21.9	21.4	22.1	19.9	0.4	-15.4
7/9/19 10:15	26.4	22.9	22.6	22.5	23.9	22.3	24.0	24.0	22.9	22.5	23.7	24.6	21.9	21.4	22.1	19.9	0.8	-13.9
7/9/19 10:30	26.8	23.0	22.6	22.6	24.1	22.3	24.2	24.1	23.0	22.5	23.8	24.6	21.9	21.4	22.1	19.9	0.8	-14.3
7/9/19 10:45	27.3	23.0	22.7	22.6	24.3	22.4	24.5	24.2	23.0	22.6	23.8	24.6	21.9	21.4	22.1	19.9	0.8	-18.2
7/9/19 11:00	27.8	23.1	22.7	22.6	24.5	22.4	24.7	24.2	23.0	22.7	23.8	24.7	21.9	21.5	22.1	19.9	0.4	-22.8
7/9/19 11:15	28.1	23.2	22.8	22.7	24.6	22.4	24.9	24.3	23.0	22.7	23.9	24.7	22.0	21.5	22.2	19.9	0.4	-20.0
7/9/19 11:30	28.3	23.3	22.8	22.7	24.8	22.5	25.0	24.3	23.0	22.8	23.9	24.7	22.0	21.5	22.2	19.9	0.8	-20.3
7/9/19 11:45	28.5	23.3	22.9	22.8	24.9	22.6	25.2	24.4	23.1	22.9	23.9	24.7	22.0	21.5	22.2	19.9	0.8	-17.1
7/9/19 12:00	28.9	23.4	22.9	22.8	25.1	22.6	25.4	24.5	23.1	22.9	24.0	24.7	22.0	21.5	22.2	19.9	0.8	-22.8
7/9/19 12:15	29.2	23.5	23.0	22.9	25.3	22.7	25.5	24.5	23.1	23.0	24.0	24.8	22.0	21.6	22.3	19.9	0.4	-21.8
7/9/19 12:30	29.5	23.6	23.0	23.0	25.5	22.7	25.7	24.6	23.1	23.1	24.1	24.8	22.0	21.6	22.3	19.9	0.8	-23.2
7/9/19 12:45	29.9	23.7	23.1	23.0	25.6	22.8	25.9	24.7	23.2	23.2	24.2	24.8	22.0	21.6	22.3	19.9	0.4	-24.3
7/9/19 13:00	30.2	23.7	23.2	23.1	25.8	22.9	26.1	24.7	23.2	23.2	24.2	24.9	22.0	21.6	22.4	19.9	0.4	-24.6
7/9/19 13:15	30.5	23.9	23.2	23.2	26.0	23.0	26.2	24.8	23.3	23.3	24.2	24.9	22.0	21.7	22.4	19.9	0.8	-25.3
7/9/19 13:30	30.7	23.9	23.3	23.3	26.1	23.1	26.4	24.9	23.3	23.4	24.3	24.9	22.0	21.7	22.5	19.9	0.8	-25.3
7/9/19 13:45	30.6	24.0	23.4	23.4	26.3	23.1	26.5	24.9	23.4	23.4	24.4	25.0	22.0	21.7	22.5	19.9	0.4	-25.0
7/9/19 14:00	29.7	24.1	23.4	23.4	26.2	23.2	26.4	25.0	23.4	23.5	24.4	25.0	22.0	21.8	22.5	19.9	0.4	-23.6
7/9/19 14:15	30.1	24.1	23.5	23.5	26.4	23.3	26.6	25.0	23.4	23.5	24.5	25.0	22.0	21.8	22.6	19.9	0.4	-24.6
7/9/19 14:30	30.2	24.2	23.6	23.6	26.5	23.4	26.7	25.1	23.5	23.6	24.5	25.1	22.1	21.8	22.6	19.9	0.4	-22.5
7/9/19 14:45	30.1	24.3	23.6	23.7	26.5	23.5	26.8	25.1	23.5	23.6	24.6	25.1	22.1	21.9	22.7	19.9	0.4	-19.6
7/9/19 15:00	30.1	24.3	23.7	23.8	26.6	23.6	26.8	25.2	23.5	23.7	24.6	25.2	22.1	21.9	22.7	19.9	0.4	-22.8
7/9/19 15:15	30.1	24.4	23.8	23.9	26.7	23.7	26.9	25.2	23.6	23.7	24.7	25.2	22.1	21.9	22.8	19.9	0.4	-21.1
7/9/19 15:30	30.0	24.4	23.8	24.0	26.7	23.8	26.8	25.3	23.6	23.8	24.7	25.2	22.1	22.0	22.8	19.9	0.4	-19.6
7/9/19 15:45	29.9	24.5	23.9	24.1	26.8	23.8	27.0	25.3	23.6	23.8	24.8	25.3	22.1	22.0	22.9	19.9	0.4	-17.1
7/9/19 16:00	29.9	24.5	24.0	24.2	26.8	23.9	27.0	25.4	23.7	23.9	24.8	25.3	22.1	22.1	22.9	19.9	0.1	-18.2
7/9/19 16:15	29.9	24.6	24.0	24.2	26.8	24.0	27.0	25.4	23.7	23.9	24.9	25.3	22.1	22.1	23.0	19.9	0.4	-15.4
7/9/19 16:30	29.8	24.7	24.1	24.3	26.9	24.1	27.0	25.5	23.8	24.0	24.9	25.4	22.1	22.1	23.0	19.9	0.4	-16.8
7/9/19 16:45	29.8	24.7	24.2	24.4	26.9	24.2	27.1	25.5	23.8	24.0	25.0	25.4	22.1	22.1	23.1	19.9	0.1	-19.3
7/9/19 17:00	29.8	24.7	24.2	24.5	27.0	24.3	27.1	25.6	23.8	24.1	25.0	25.5	22.1	22.2	23.2	19.9	0.1	-19.6
7/9/19 17:15	29.8	24.8	24.3	24.6	27.0	24.3	27.2	25.6	23.9	24.1	25.1	25.5	22.1	22.2	23.2	19.9	0.1	-18.2
7/9/19 17:30	29.6	24.9	24.4	24.7	27.0	24.4	27.1	25.7	23.9	24.2	25.2	25.5	22.1	22.3	23.3	19.9	0.1	-15.0
7/9/19 17:45	29.4	24.9	24.4	24.7	27.0	24.5	27.1	25.7	23.9	24.2	25.2	25.6	22.2	22.3	23.3	19.9	0.1	-14.7
7/9/19 18:00	29.1	24.9	24.4	24.8	27.0	24.6	27.1	25.8	24.0	24.2	25.3	25.6	22.2	22.3	23.4	19.9	0.4	-12.2
7/9/19 18:15	28.8	24.9	24.5	24.9	26.9	24.6	27.0	25.8	24.0	24.2	25.3	25.7	22.2	22.4	23.4	19.9	0.1	-9.0
7/9/19 18:30	28.7	24.9	24.6	24.9	26.8	24.7	26.9	25.8	24.0	24.3	25.3	25.7	22.2	22.4	23.5	19.9	0.4	-9.7
7/9/19 18:45	28.5	25.0	24.6	25.0	26.8	24.8	27.0	25.8	24.1	24.3	25.4	25.7	22.2	22.4	23.5	19.9	0.1	-10.7
7/9/19 19:00	28.1	25.0	24.7	25.1	26.8	24.8	26.8	25.8	24.1	24.3	25.4	25.8	22.2	22.5	23.6	20.0	0.1	-8.6
7/9/19 19:15	28.0	25.0	24.7	25.1	26.7	24.9	26.8	25.8	24.1	24.3	25.4	25.8	22.2	22.5	23.6	20.0	0.1	-9.3
7/9/19 19:30	27.9	25.0	24.8	25.2	26.7	24.9	26.7	25.9	24.2	24.4	25.5	25.8	22.2	22.5	23.7	20.0	0.1	-7.5
7/9/19 19:45	27.4	25.0	24.8	25.2	26.6	25.0	26.6	25.9	24.2	24.4	25.5	25.9	22.2	22.6	23.7	20.0	0.1	-6.5
7/9/19 20:00	27.3	25.0	24.8	25.3	26.6	25.0	26.6	25.9	24.2	24.4	25.6	25.9	22.2	22.6	23.8	20.0	0.1	-6.1
7/9/19 20:15	27.3	25.1	24.9	25.3	26.5	25.1	26.6	25.9	24.2	24.4	25.6	25.9	22.2	22.6	23.8	20.0	0.1	-6.1
7/9/19 20:30	26.9	25.1	24.9	25.4	26.4	25.1	26.4	25.9	24.2	24.4	25.6	26.0	22.3	22.6	23.8	20.0	0.1	-4.3
7/9/19 20:45	26.5	25.1	24.9	25.4	26.3	25.1	26.3	25.9	24.3	24.4	25.6	26.0	22.3	22.7	23.9	20.0	0.1	-2.6
7/9/19 21:00	26.6	25.1	25.0	25.4	26.3	25.2	26.3	25.9	24.3	24.4	25.7	26.0	22.3	22.7	23.9	20.0	0.1	-3.6
7/9/19 21:15	26.3	25.1	25.0	25.5	26.2	25.2	26.2	25.9	24.3	24.4	25.7	26.0	22.3	22.7	23.9	20.0	0.1	-1.1
7/9/19 21:30	25.8	25.0	25.0	25.5	26.1	25.2	26.0	25.9	24.3	24.4	25.7	26.1	22.3	22.7	24.0	20.0	0.1	0.3
7/9/19 21:45	25.8	25.1	25.0	25.5	26.0	25.2	26.0	25.9	24.3	24.4	25.8	26.1	22.3	22.8	24.0	20.0	0.1	-0.8
7/9/19 22:00	25.7	25.0	25.0	25.5	26.0	25.3	25.9	25.9	24.3	24.4	25.7	26.1	22.3	22.8	24.0	20.0	-0.3	0.3
7/9/19 22:15	25.3	25.0	25.1	25.6	25.8	25.3	25.8	25.9	24.3	24.4	25.7	26.1	22.3	22.8	24.1	20.0	-0.3	1.7
7/9/19 22:30	25.0	25.0	25.1	25.6	25.7	25.3	25.6	25.9	24.3	24.4	25.8	26.1	22.3	22.8	24.1	20.0	-0.3	6.7
7/9/19 22:45	25.1	25.0	25.1	25.6	25.7	25.3	25.6	25.9	24.4	24.3	25.8	26.2	22.3	22.9	24.1	20.0	-0.3	1.7
7/9/19 23:00	24.6	25.0	25.1	25.6	25.6	25.3	25.5	25.9	24.4	24.3	25.8	26.2	22.3	22.9	24.1	20.0	-0.3	3.5
7/9/19 23:15	24.3	25.0	25.1	25.6	25.5	25.3	25.4	25.9	24.4	24.3	25.8	26.2	22.3	22.9	24.2	20.0	0.1	4.9
7/9/19 23:30	24.4	25.0	25.1	25.6	25.4	25.3	25.3	25.9	24.4	24.3	25.8	26.2	22.3	22.9	24.2	20.0	-0.3	3.8
7/9/19 23:45	24.0	25.0	25.1	25.6	25.3	25.3	25.2	25.9	24.4	24.3	25.8	26.2	22.3	22.9	24.2	20.0	-0.3	6.0
8/9/19 0:00	23.7	25.0	25.0	25.6	25.2	25.3	25.1	25.9	24.4	24.2	25.8	26.2	22.3	22.9	24.2	20.0	-0.3	6.7
8/9/19 0:15	23.6	25.0	25.0	25.5	25.1	25.2	25.0	25.9	24.4	24.2	25.8	26.2	22.3	22.9	24.2	20.0	-0.3	6.7
8/9/19 0:30	23.3	25.0	25.0	25.5	25.0	25.2	24.9	25.9	24.4	24.2	25.8	26.2	22.3	22.9	24.2	20.0	-0.3	6.7
8/9/19 0:45	23.0	24.9	25.0	25.5	24.8	25.2	24.7	25.9	24.4	24.2	25.8	26.2	22.3	22.9	24.3	20.0	-0.3	8.1
8/9/19 1:00	22.9	24.9	25.0	25.5	24.7	25.2	24.6	25.8	24.4	24.1	25.8	26.2	22.3	22.9	24.3	20.0	-0.3	8.8
8/9/19 1:15	22.5	24.9	25.0	25.5	24.6	25.2	24.5	25.8	24.3	24.1	25.8	26.2	22.3	23.0	24.3	20.0	-0.3	9.5
8/9/19 1:30	22.3	24.9	24.9	25.4	24.5	25.1	24.3	25.8	24.3	24.1	25.7	26.2	22.4	23.0	24.3	20.0	-0.3	11.0
8/9/19 1:45	22.2	24.9	24.9	25.4	24.4	25.1	24.3	25.7	24.3	24.0	25.7	26.2	22.4	23.0	24.3	20.0	-0.3	9.9
8/9/19 2:00	21.9	24.9	24.9	25.4	24.3	25.1	24.2	25.7	24.3	24.0	25.7	26.2	22.4	23.0	24.3	20.0	-0.3	12.7
8/9/19 2:15	21.7	24.8	24.8	25.3	24.1	25.0	23.8	25.7	24.3	24.0	25.7	26.2	22.4	23.0	24.3	20.1	-0.3	13.1
8/9/19 2:30	21.6	24.8	24.8	25.3	24.0	25.0	23.9	25.6	24.3	23.9	25.7	26.2	22.3	23.0	24.3	20.1	-0.3	13.5
8/9/19 2:45	21.2	24.8	24.8	25.3	23.9	24.9	23.8	25.6	24.3	23.9	25.7	26.2	22.3	23.0	24.3	20.1	-0.3	12.4
8/9/19 3:00	21.0	24.8	24.8	25.2	23.8	24.9	23.6	25.5	24.3	23.8	25.7	26.2	22.4	23.0	24.2	20.1	-0.3	11.3
8/9/19 3:15	20.9	24.7	24.7	25.2	23.7	24.8	23.5	25.5	24.3	23.8	25.6	26.2	22.4	22.9	24.2	20.1	-0.3	13.8
8/9/19 3:30	20.6	24.7	24.7	25.1	23.6	24.8	23.4	25.5	24.2	23.8	25.6	26.2	22.4	22.9	24.2	20.1	-0.3	15.9
8/9/19 3:45	20.3	24.6	24.6	25.1	23.4	24.7	23.2	25.4	24.2	23.7	25.6	26.2	22.4	22.9	24.2	20.1	0.1	15.6
8/9/19 4:00	20.2	24.6	24.6	25.0	23.3	24.7	23.1	25.4	24.2	23.7	25.6	26.2	22.4	22.9	24.2	20.1	0.1	14.9
8/9/19 4:15	20.0	24.5	24.5	24.9	23.1	24.6	23.0	25.3	24.2	23.6	25.5	26.1	22.4	22.9	24.2	20.1	-0.3	14.9
8/9/19 4:30	20.1	24.5	24.5	24.9	23.1	24.6	23.0	25.3	24.2	23.6	25.5	26.1	22.4	22.9	24.2	20.1	0.1	13.8
8/9/19 4:45	20.6	24.5	24.4	24.8	23.2	24.5	23.1	25.3	24.1	23.6	25.5	26.1	22.4	22.9	24.2	20.1	-0.3	12.0
8/9/19 5:00	20.9	24.4	24.4	24.8	23.2	24.4	23.1	25.2	24.1	23.6	25.5	26.1	22.4	22.9	24.1	20.1	0.1	12.0
8/9/19 5:15	21.0	24.4	24.4	24.7	23.2	24.4	23.1	25.2	24.1	23.6	25.4	26.1	22.4	22.9	24.1	20.1	0.1	11.3
8/9/19 5:30	21.4	24.4	24.3	24.7	23.2	24.3	23.1	25.2	24.1	23.6	25.4	26.1	22.4	22.9	24.1	20.1	0.1	7.8
8/9/19 5:45	21.9	24.4	24.3	24.6	23.3	24.3	23.3	25.2	24.1	23.5	25.4	26.0	22.3	22.8	24.1	20.1	0.1	6.0
8/9/19 6:00	22.2	24.3	24.3	24.5	23.4	24.2	23.3	25.1	24.1	23.6	25.4	26.0	22.4	22.8	24.0	20.1	0.1	5.3
8/9/19 6:15	22.5	24.3	24.3	24.5	23.5	24.2	23.4	25.2	24.1	23.6	25.3	26.0	22.4	22.8	24.0	20.1	0.1	3.8
8/9/19 6:30	22.8	24.3	24.2	24.4	23.6	24.1	23.5	25.2	24.1	23.6	25.3	26.0	22.4	22.8	24.0	20.1	0.1	2.8
8/9/19 6:45	23.1	24.3	24.2	24.4	23.7	24.1	23.6	25.2	24.1	23.6	25.3	26.0	22.4	22.8	24.0	20.1	0.4	1.4
8/9/19 7:00	23.4	24.2	24.2	24.3	23.8	24.0	23.8	25.2	24.1	23.6	25.3	26.0	22.4	22.8	24.0	20.1	0.4	0.6
8/9/19 7:15	23.8	24.2	24.2	24.3	23.9	24.0	23.9	25.2	24.1	23.6	25.3	26.0	22.4	22.8	23.9	20.1	0.4	-1.1
8/9/19 7:30	24.1	24.2	24.2	24.3	24.0	24.0	24.0	25.2	24.0	23.6	25.2	26.0	22.4	22.8	23.9	20.2	0.4	-1.5
8/9/19 7:45	24.3	24.2	24.1	24.2	24.1	23.9	24.1	25.2	24.1	23.6	25.2	26.0	22.4	22.8	23.9	20.2	0.4	-3.3
8/9/19 8:00	24.7	24.2	24.1	24.2	24.2	23.9	24.2	25.3	24.1	23.6	25.2	25.9	22.4	22.8	23.9	20.2	0.4	-3.3
8/9/19 8:15	25.0	24.2	24.1	24.2	24.3	23.9	24.4	25.2	24.0	23.7	25.2	25.9	22.4	22.8	23.9	20.2	0.4	-5.8
8/9/19 8:30	25.4	24.3	24.2	24.2	24.4	23.9	24.5	25.3	24.1	23.7	25.2	25.9	22.4	22.8	23.9	20.2	0.4	-6.8
8/9/19 8:45	25.6	24.3	24.2	24.2	24.6	23.9	24.6	25.3	24.1	23.7	25.2	25.9	22.4	22.8	23.9	20.2	0.4	-6.8
8/9/19 9:00	26.0	24.3	24.2	24.2	24.7	23.9	24.8	25.4	24.1	23.8	25.2	25.9	22.4	22.8	23.9	20.2	0.4	-9.0
8/9/19 9:15	26.4	24.3	24.2	24.2	24.8	23.9	24.9	25.4	24.1	23.8	25.2	25.9	22.4	22.8	23.9	20.2	0.4	-7.2
8/9/19 9:30	26.6	24.4	24.2	24.2	24.9	23.9	25.0	25.4	24.1	23.9	25.2	25.9	22.4	22.8	23.9	20.2	0.4	-8.6
8/9/19 9:45	26.9	24.4	24.2	24.2	25.1	23.9	25.3	25.5	24.1	23.9	25.3	25.9	22.4	22.8	23.9	20.2	0.4	-12.2
8/9/19 10:00	27.3	24.5	24.3	24.2	25.2	23.9	25.4	25.5	24.1	23.9	25.3	26.0	22.4	22.8	23.9	20.2	0.8	-11.8
8/9/19 10:15	27.9	24.6	24.3	24.2	25.5	24.0	25.6	25.5	24.1	24.0	25.3	26.0	22.4	22.8	23.9	20.2	0.8	-14.7
8/9/19 10:30	28.3	24.6	24.3	24.3	25.7	24.0	25.8	25.6	24.2	24.1	25.3	26.0	22.4	22.8	23.9	20.2	0.8	-17.9
8/9/19 10:45	28.6	24.7	24.4	24.3	25.8	24.0	25.9	25.6	24.2	24.1	25.3	26.0	22.4	22.8	23.9	20.2	0.8	-17.5
8/9/19 11:00	28.8	24.8	24.4	24.3	25.9	24.1	26.0	25.7	24.2	24.2	25.4	26.0	22.4	22.8	23.9	20.2	0.8	-14.3
8/9/19 11:15	29.0	24.8	24.5	24.4	26.0	24.1	26.2	25.7	24.2	24.2	25.4	26.0	22.4	22.8	23.9	20.2	0.8	-16.4
8/9/19 11:30	29.4	24.9	24.5	24.4	26.2	24.2	26.4	25.8	24.2	24.3	25.4	26.0	22.4	22.9	23.9	20.2	0.8	-18.6
8/9/19 11:45	29.7	25.0	24.5	24.4	26.4	24.2	26.6	25.8	24.3	24.3	25.5	26.0	22.4	22.9	23.9	20.2	0.8	-21.1
8/9/19 12:00	30.0	25.0	24.6	24.5	26.5	24.3	26.7	25.9	24.3	24.4	25.5	26.0	22.4	22.9	24.0	20.2	0.8	-19.3
8/9/19 12:15	30.3	25.1	24.7	24.5	26.7	24.3	27.0	25.9	24.3	24.4	25.5	26.1	22.4	22.9	24.0	20.2	0.8	-18.6
8/9/19 12:30	30.7	25.2	24.7	24.6	26.9	24.4	27.1	26.0	24.4	24.5	25.6	26.1	22.4	22.9	24.0	20.2	0.8	-20.3
8/9/19 12:45	31.0	25.3	24.8	24.7	27.1	24.4	27.3	26.1	24.4	24.6	25.6	26.1	22.4	22.9	24.1	20.2	0.8	-23.9
8/9/19 13:00	31.3	25.3	24.8	24.7	27.2	24.5	27.5	26.1	24.4	24.7	25.7	26.2	22.5	23.0	24.1	20.3	0.8	-22.8
8/9/19 13:15	31.6	25.5	24.9	24.8	27.4	24.6	27.7	26.2	24.5	24.7	25.7	26.2	22.5	23.0	24.1	20.3	0.8	-21.8
8/9/19 13:30	32.0	25.5	25.0	24.9	27.6	24.7	27.9	26.3	24.5	24.8	25.8	26.2	22.5	23.0	24.1	20.3	0.4	-26.0
8/9/19 13:45	32.3	25.6	25.0	25.0	27.8	24.7	28.0	26.4	24.5	24.9	25.8	26.3	22.5	23.0	24.2	20.3	0.8	-26.8
8/9/19 14:00	32.6	25.7	25.1	25.0	28.0	24.8	28.2	26.5	24.6	24.9	25.9	26.3	22.5	23.1	24.2	20.3	0.8	-28.9
8/9/19 14:15	32.9	25.8	25.2	25.1	28.2	24.9	28.5	26.5	24.6	25.0	25.9	26.3	22.5	23.1	24.3	20.3	0.4	-23.6
8/9/19 14:30	33.2	25.9	25.3	25.2	28.4	25.0	28.6	26.6	24.7	25.1	26.0	26.4	22.5	23.1	24.3	20.3	0.4	-27.5
8/9/19 14:45	33.5	26.0	25.3	25.3	28.5	25.1	28.9	26.7	24.7	25.2	26.1	26.4	22.5	23.2	24.4	20.3	0.4	-28.2
8/9/19 15:00	33.9	26.1	25.4	25.4	28.8	25.2	29.1	26.8	24.8	25.3	26.1	26.5	22.5	23.2	24.4	20.3	0.4	-23.2
8/9/19 15:15	34.2	26.2	25.5	25.5	28.9	25.3	29.3	26.9	24.8	25.4	26.2	26.5	22.5	23.2	24.5	20.3	0.4	-34.6
8/9/19 15:30	34.3	26.3	25.6	25.6	29.1	25.4	29.4	27.0	24.9	25.5	26.2	26.5	22.6	23.3	24.5	20.3	0.4	-30.3
8/9/19 15:45	33.4	26.4	25.6	25.7	29.1	25.5	29.3	27.1	24.9	25.5	26.3	26.6	22.6	23.3	24.6	20.3	0.4	-22.8
8/9/19 16:00	33.1	26.5	25.7	25.8	29.1	25.6	29.3	27.1	25.0	25.5	26.4	26.6	22.6	23.4	24.6	20.3	0.4	-29.6
8/9/19 16:15	33.2	26.5	25.8	25.9	29.2	25.7	29.4	27.1	25.0	25.6	26.4	26.7	22.6	23.4	24.7	20.3	0.4	-23.2
8/9/19 16:30	32.9	26.5	25.9	26.0	29.2	25.8	29.4	27.2	25.0	25.6	26.5	26.7	22.6	23.5	24.7	20.3	0.4	-23.9
8/9/19 16:45	32.6	26.6	25.9	26.1	29.2	25.9	29.3	27.2	25.1	25.7	26.6	26.8	22.6	23.5	24.8	20.3	0.4	-19.6
8/9/19 17:00	32.4	26.6	26.0	26.2	29.2	26.0	29.4	27.2	25.1	25.7	26.7	26.8	22.6	23.5	24.8	20.3	0.4	-18.9
8/9/19 17:15	32.2	26.7	26.0	26.3	29.2	26.1	29.3	27.3	25.2	25.8	26.7	26.9	22.6	23.6	24.9	20.3	0.1	-17.5
8/9/19 17:30	31.9	26.7	26.1	26.4	29.1	26.2	29.3	27.3	25.2	25.8	26.7	26.9	22.6	23.6	25.0	20.3	0.1	-15.4
8/9/19 17:45	31.6	26.7	26.2	26.5	29.1	26.3	29.2	27.4	25.2	25.8	26.8	27.0	22.6	23.6	25.0	20.3	0.1	-17.1
8/9/19 18:00	31.5	26.7	26.2	26.6	29.1	26.4	29.1	27.4	25.3	25.9	26.8	27.0	22.7	23.7	25.1	20.3	0.1	-15.0
8/9/19 18:15	31.2	26.8	26.3	26.7	29.0	26.4	29.1	27.4	25.3	25.9	26.9	27.1	22.7	23.7	25.1	20.3	0.1	-12.9
8/9/19 18:30	30.8	26.8	26.4	26.8	29.0	26.5	29.1	27.5	25.3	25.9	27.0	27.1	22.7	23.8	25.2	20.3	0.1	-10.7
8/9/19 18:45	30.7	26.8	26.4	26.8	28.9	26.6	29.0	27.5	25.4	25.9	27.0	27.2	22.7	23.8	25.3	20.3	0.1	-12.9
8/9/19 19:00	30.5	26.8	26.5	26.9	28.9	26.7	28.9	27.5	25.4	26.0	27.1	27.2	22.7	23.8	25.3	20.3	0.1	-10.7
8/9/19 19:15	30.3	26.9	26.6	27.0	28.8	26.7	28.9	27.6	25.4	26.0	27.1	27.2	22.7	23.9	25.4	20.3	0.1	-9.7
8/9/19 19:30	30.0	26.9	26.6	27.1	28.8	26.8	28.8	27.5	25.5	26.0	27.1	27.3	22.7	23.9	25.4	20.3	0.1	-7.5
8/9/19 19:45	29.5	26.9	26.7	27.1	28.7	26.8	28.7	27.6	25.5	26.0	27.2	27.3	22.7	23.9	25.5	20.3	-0.3	-8.2
8/9/19 20:00	29.6	26.9	26.7	27.2	28.6	26.9	28.7	27.6	25.5	26.0	27.2	27.3	22.7	24.0	25.5	20.3	0.1	-7.5
8/9/19 20:15	29.4	26.9	26.7	27.2	28.6	27.0	28.6	27.6	25.5	26.1	27.2	27.4	22.7	24.0	25.6	20.3	0.1	-6.1
8/9/19 20:30	28.9	26.9	26.8	27.3	28.4	27.0	28.4	27.6	25.6	26.1	27.3	27.4	22.7	24.0	25.6	20.4	0.1	-4.0
8/9/19 20:45	28.8	26.9	26.8	27.3	28.4	27.0	28.4	27.6	25.6	26.1	27.3	27.5	22.8	24.0	25.6	20.4	-0.3	-4.0
8/9/19 21:00	28.7	27.0	26.8	27.3	28.3	27.1	28.3	27.6	25.6	26.1	27.3	27.5	22.8	24.1	25.7	20.4	-0.3	-3.6
8/9/19 21:15	28.5	27.0	26.8	27.4	28.3	27.1	28.2	27.6	25.6	26.1	27.4	27.5	22.8	24.1	25.7	20.4	-0.3	-2.6
8/9/19 21:30	27.9	27.0	26.9	27.4	28.1	27.1	28.1	27.6	25.6	26.1	27.4	27.5	22.8	24.1	25.8	20.4	0.1	-0.4
8/9/19 21:45	27.9	27.0	26.9	27.4	28.1	27.1	28.0	27.6	25.6	26.1	27.4	27.6	22.8	24.2	25.8	20.4	-0.3	-1.1
8/9/19 22:00	27.7	27.0	26.9	27.5	28.0	27.2	27.9	27.6	25.7	26.1	27.4	27.6	22.8	24.2	25.8	20.4	-0.3	-0.1
8/9/19 22:15	27.4	27.0	26.9	27.5	27.9	27.2	27.8	27.6	25.7	26.1	27.4	27.6	22.8	24.2	25.9	20.4	-0.3	1.0
8/9/19 22:30	26.9	26.9	27.0	27.5	27.7	27.2	27.7	27.6	25.7	26.0	27.4	27.6	22.8	24.2	25.9	20.4	-0.3	2.8
8/9/19 22:45	27.0	26.9	27.0	27.5	27.7	27.2	27.6	27.6	25.7	26.0	27.4	27.6	22.8	24.2	25.9	20.4	-0.3	1.4
8/9/19 23:00	26.7	26.9	27.0	27.5	27.6	27.2	27.5	27.6	25.7	26.0	27.4	27.7	22.8	24.3	25.9	20.4	-0.3	3.1
8/9/19 23:15	26.4	26.9	27.0	27.5	27.5	27.2	27.4	27.6	25.7	26.0	27.4	27.7	22.8	24.3	26.0	20.4	-0.3	3.5
8/9/19 23:30	26.0	26.9	27.0	27.5	27.3	27.2	27.2	27.6	25.7	26.0	27.4	27.7	22.9	24.3	26.0	20.4	-0.3	4.2
8/9/19 23:45	26.1	26.9	27.0	27.5	27.3	27.2	27.2	27.6	25.7	25.9	27.5	27.7	22.9	24.3	26.0	20.4	-0.3	4.6
9/9/19 0:00	25.7	26.9	26.9	27.5	27.1	27.2	27.0	27.6	25.7	25.9	27.4	27.7	22.9	24.3	26.0	20.4	-0.3	6.0
9/9/19 0:15	25.3	26.9	26.9	27.5	27.0	27.2	26.9	27.5	25.7	25.9	27.4	27.7	22.9	24.3	26.0	20.4	-0.3	7.1
9/9/19 0:30	25.3	26.9	26.9	27.5	26.9	27.1	26.8	27.5	25.7	25.9	27.4	27.7	22.9	24.3	26.1	20.4	-0.3	6.0
9/9/19 0:45	25.0	26.8	26.9	27.5	26.8	27.1	26.7	27.5	25.7	25.9	27.4	27.7	22.9	24.4	26.1	20.4	-0.3	6.7
9/9/19 1:00	24.6	26.8	26.9	27.4	26.7	27.1	26.5	27.5	25.7	25.8	27.4	27.7	22.9	24.4	26.1	20.4	-0.3	8.5
9/9/19 1:15	24.6	26.8	26.9	27.4	26.6	27.1	26.4	27.5	25.7	25.8	27.4	27.7	22.9	24.4	26.1	20.4	-0.3	10.3
9/9/19 1:30	24.3	26.8	26.8	27.4	26.4	27.0	26.3	27.5	25.7	25.8	27.4	27.7	22.9	24.4	26.1	20.4	-0.3	10.6
9/9/19 1:45	23.9	26.8	26.8	27.3	26.3	27.0	26.1	27.4	25.7	25.7	27.4	27.7	22.9	24.4	26.1	20.4	-0.3	11.7
9/9/19 2:00	23.9	26.7	26.8	27.3	26.2	27.0	26.0	27.4	25.7	25.7	27.4	27.7	22.9	24.4	26.1	20.5	-0.3	11.3
9/9/19 2:15	23.6	26.7	26.7	27.3	26.1	26.9	25.9	27.3	25.7	25.6	27.4	27.7	22.9	24.4	26.1	20.5	-0.3	13.1
9/9/19 2:30	23.2	26.7	26.7	27.2	25.9	26.9	25.8	27.3	25.7	25.6	27.3	27.7	22.9	24.4	26.1	20.5	-0.3	13.1
9/9/19 2:45	23.2	26.6	26.7	27.2	25.8	26.8	25.6	27.3	25.6	25.6	27.3	27.7	22.9	24.4	26.1	20.5	-0.6	14.5
9/9/19 3:00	22.9	26.6	26.6	27.1	25.7	26.8	25.5	27.2	25.6	25.5	27.3	27.7	22.9	24.4	26.1	20.5	-0.3	13.5
9/9/19 3:15	22.5	26.6	26.6	27.1	25.5	26.7	25.4	27.2	25.6	25.5	27.3	27.7	22.9	24.4	26.1	20.5	-0.3	16.3
9/9/19 3:30	22.4	26.5	26.5	27.0	25.4	26.7	25.3	27.1	25.6	25.4	27.3	27.6	22.9	24.4	26.1	20.5	-0.3	15.2
9/9/19 3:45	22.1	26.5	26.5	27.0	25.3	26.6	25.1	27.1	25.6	25.4	27.3	27.6	22.9	24.3	26.0	20.5	-0.3	15.6
9/9/19 4:00	21.8	26.4	26.5	26.9	25.1	26.6	24.9	27.0	25.6	25.3	27.2	27.6	22.9	24.3	26.0	20.5	-0.3	17.0
9/9/19 4:15	21.7	26.4	26.4	26.9	25.1	26.5	24.8	27.0	25.5	25.3	27.2	27.6	22.9	24.3	26.0	20.5	-0.3	15.9
9/9/19 4:30	22.1	26.4	26.3	26.8	25.0	26.5	24.8	27.0	25.5	25.3	27.2	27.6	22.9	24.3	26.0	20.5	0.1	13.5
9/9/19 4:45	22.5	26.3	26.3	26.7	25.0	26.4	24.9	26.9	25.5	25.2	27.1	27.5	22.9	24.3	26.0	20.5	-0.3	13.1
9/9/19 5:00	23.0	26.3	26.3	26.7	25.1	26.3	25.0	26.9	25.5	25.2	27.1	27.5	22.9	24.3	25.9	20.5	0.1	10.3
9/9/19 5:15	23.6	26.3	26.2	26.6	25.2	26.3	25.1	26.9	25.5	25.2	27.1	27.5	22.9	24.3	25.9	20.5	0.1	11.3
9/9/19 5:30	24.1	26.3	26.2	26.6	25.4	26.2	25.3	26.9	25.5	25.3	27.1	27.5	22.9	24.3	25.9	20.5	0.1	4.2
9/9/19 5:45	24.7	26.2	26.2	26.5	25.5	26.2	25.3	26.9	25.5	25.3	27.0	27.5	22.9	24.3	25.9	20.5	0.1	7.4
9/9/19 6:00	25.2	26.2	26.2	26.5	25.6	26.1	25.6	26.9	25.4	25.3	27.0	27.5	22.9	24.3	25.9	20.5	0.1	2.4
9/9/19 6:15	25.6	26.2	26.2	26.4	25.8	26.1	25.8	26.9	25.4	25.3	27.0	27.5	22.9	24.3	25.8	20.6	0.1	-1.1
9/9/19 6:30	26.2	26.2	26.2	26.4	25.9	26.0	25.9	26.9	25.4	25.3	27.0	27.5	22.9	24.2	25.8	20.6	0.1	-2.2
9/9/19 6:45	26.7	26.2	26.1	26.3	26.1	26.0	26.2	27.0	25.4	25.4	27.0	27.5	22.9	24.2	25.8	20.6	0.4	-4.7
9/9/19 7:00	27.5	26.2	26.1	26.3	26.3	26.0	26.4	27.0	25.4	25.4	27.0	27.4	22.9	24.2	25.8	20.6	0.4	-7.5
9/9/19 7:15	28.1	26.2	26.1	26.3	26.6	25.9	26.7	27.1	25.5	25.5	27.0	27.4	22.9	24.2	25.8	20.6	0.4	-9.3
9/9/19 7:30	28.5	26.2	26.1	26.2	26.7	25.9	26.8	27.1	25.5	25.6	27.0	27.4	22.9	24.2	25.8	20.6	0.4	-10.7
9/9/19 7:45	28.9	26.3	26.2	26.2	26.9	25.9	27.0	27.1	25.5	25.6	27.0	27.4	22.9	24.2	25.8	20.6	0.4	-12.5
9/9/19 8:00	29.4	26.4	26.2	26.2	27.1	25.9	27.2	27.2	25.5	25.6	27.0	27.5	22.9	24.2	25.8	20.6	0.4	-13.6
9/9/19 8:15	29.9	26.4	26.2	26.2	27.3	25.9	27.5	27.2	25.5	25.7	27.0	27.5	22.9	24.2	25.8	20.6	0.4	-16.1
9/9/19 8:30	30.4	26.5	26.2	26.2	27.5	25.9	27.7	27.3	25.5	25.7	27.0	27.5	22.9	24.3	25.8	20.6	0.4	-18.9
9/9/19 8:45	30.9	26.6	26.3	26.3	27.7	26.0	28.0	27.4	25.5	25.8	27.0	27.5	22.9	24.3	25.8	20.6	0.4	-21.1
9/9/19 9:00	31.4	26.7	26.3	26.3	28.0	26.0	28.2	27.4	25.6	25.9	27.1	27.5	22.9	24.3	25.8	20.6	0.4	-20.3
9/9/19 9:15	32.0	26.8	26.4	26.3	28.2	26.0	28.4	27.5	25.6	25.9	27.1	27.5	23.0	24.3	25.8	20.6	0.4	-23.6
9/9/19 9:30	32.5	26.9	26.4	26.4	28.5	26.1	28.8	27.5	25.6	26.0	27.1	27.5	23.0	24.3	25.8	20.6	0.8	-21.4
9/9/19 9:45	33.0	27.0	26.5	26.4	28.8	26.1	29.0	27.6	25.6	26.1	27.2	27.5	23.0	24.3	25.8	20.6	0.8	-25.3
9/9/19 10:00	33.5	27.1	26.6	26.5	29.0	26.2	29.3	27.7	25.7	26.2	27.2	27.6	23.0	24.3	25.8	20.6	0.8	-26.0
9/9/19 10:15	34.0	27.2	26.6	26.5	29.2	26.2	29.6	27.8	25.7	26.3	27.2	27.6	23.0	24.4	25.8	20.6	0.4	-23.2
9/9/19 10:30	34.4	27.3	26.6	26.6	29.5	26.3	29.8	27.9	25.7	26.4	27.3	27.6	23.0	24.4	25.9	20.7	0.4	-28.5
9/9/19 10:45	34.5	27.4	26.7	26.7	29.6	26.4	29.9	28.0	25.8	26.4	27.3	27.6	23.0	24.4	25.9	20.7	0.4	-31.4
9/9/19 11:00	34.5	27.4	26.8	26.7	29.8	26.5	30.1	28.0	25.8	26.5	27.4	27.7	23.0	24.4	25.9	20.7	0.4	-29.2
9/9/19 11:15	34.6	27.5	26.8	26.8	29.9	26.6	30.1	28.1	25.9	26.6	27.5	27.7	23.0	24.5	26.0	20.7	0.4	-24.3
9/9/19 11:30	34.7	27.6	26.9	26.9	30.0	26.6	30.3	28.2	25.9	26.6	27.5	27.7	23.0	24.5	26.0	20.7	0.4	-30.3
9/9/19 11:45	34.8	27.6	27.0	27.0	30.2	26.7	30.4	28.2	25.9	26.7	27.6	27.8	23.0	24.5	26.1	20.7	0.4	-29.6
9/9/19 12:00	34.9	27.7	27.1	27.1	30.2	26.8	30.6	28.3	26.0	26.8	27.6	27.8	23.0	24.5	26.1	20.7	0.4	-22.8
9/9/19 12:15	35.0	27.8	27.1	27.2	30.4	26.9	30.6	28.3	26.0	26.8	27.7	27.8	23.1	24.6	26.1	20.7	0.4	-25.0
9/9/19 12:30	35.1	27.9	27.2	27.3	30.5	27.0	30.7	28.4	26.1	26.9	27.7	27.9	23.1	24.6	26.2	20.7	0.4	-27.8
9/9/19 12:45	35.2	27.9	27.3	27.4	30.6	27.1	30.9	28.5	26.1	27.0	27.8	27.9	23.1	24.7	26.2	20.7	0.4	-25.3
9/9/19 13:00	35.3	28.1	27.4	27.5	30.7	27.2	31.0	28.6	26.1	27.0	27.9	28.0	23.1	24.7	26.3	20.7	0.4	-27.8
9/9/19 13:15	35.4	28.1	27.4	27.6	30.8	27.3	31.1	28.7	26.2	27.1	27.9	28.0	23.1	24.7	26.4	20.7	0.1	-26.4
9/9/19 13:30	35.5	28.2	27.5	27.7	30.9	27.4	31.2	28.7	26.2	27.2	28.0	28.1	23.1	24.8	26.4	20.7	0.4	-24.3
9/9/19 13:45	35.7	28.3	27.6	27.8	31.1	27.5	31.3	28.8	26.2	27.2	28.0	28.1	23.1	24.8	26.5	20.7	0.1	-23.2
9/9/19 14:00	35.7	28.3	27.7	27.9	31.2	27.6	31.5	28.9	26.3	27.3	28.1	28.2	23.1	24.8	26.5	20.7	0.1	-26.4
9/9/19 14:15	35.8	28.4	27.8	28.0	31.2	27.7	31.5	28.9	26.4	27.4	28.2	28.2	23.1	24.9	26.6	20.7	0.1	-26.8
9/9/19 14:30	35.9	28.5	27.8	28.1	31.4	27.8	31.6	29.0	26.4	27.4	28.2	28.3	23.2	24.9	26.6	20.7	0.1	-21.1
9/9/19 14:45	36.0	28.6	27.9	28.2	31.5	27.9	31.8	29.1	26.5	27.5	28.3	28.3	23.2	25.0	26.7	20.7	0.1	-25.0
9/9/19 15:00	36.1	28.7	28.0	28.3	31.6	28.0	31.9	29.1	26.5	27.6	28.4	28.3	23.2	25.0	26.8	20.7	0.1	-26.0
9/9/19 15:15	36.3	28.8	28.1	28.4	31.8	28.1	32.0	29.2	26.6	27.6	28.4	28.4	23.2	25.1	26.8	20.7	0.1	-28.2
9/9/19 15:30	36.2	28.9	28.2	28.5	31.8	28.2	32.0	29.3	26.6	27.7	28.5	28.4	23.2	25.1	26.9	20.8	0.1	-25.3
9/9/19 15:45	35.1	28.9	28.2	28.6	31.7	28.3	31.9	29.3	26.7	27.7	28.6	28.5	23.2	25.2	26.9	20.8	0.1	-21.4
9/9/19 16:00	35.1	28.9	28.3	28.7	31.7	28.4	31.9	29.3	26.7	27.8	28.6	28.5	23.2	25.2	27.0	20.8	0.1	-20.3
9/9/19 16:15	35.1	29.0	28.4	28.8	31.8	28.5	31.9	29.4	26.8	27.8	28.7	28.6	23.3	25.2	27.1	20.8	0.1	-17.9
9/9/19 16:30	34.8	29.0	28.5	28.9	31.8	28.6	31.9	29.4	26.8	27.8	28.7	28.6	23.3	25.3	27.1	20.8	0.1	-16.8
9/9/19 16:45	34.5	29.1	28.5	29.0	31.7	28.7	31.8	29.5	26.9	27.9	28.8	28.7	23.3	25.3	27.2	20.8	0.1	-18.9
9/9/19 17:00	34.2	29.0	28.6	29.1	31.7	28.8	31.8	29.5	26.9	27.9	28.9	28.7	23.3	25.4	27.3	20.8	0.1	-13.9
9/9/19 17:15	33.9	29.1	28.7	29.2	31.6	28.9	31.7	29.5	26.9	28.0	28.9	28.8	23.3	25.4	27.3	20.8	-0.3	-13.6
9/9/19 17:30	33.7	29.1	28.7	29.3	31.6	28.9	31.7	29.5	27.0	28.0	29.0	28.8	23.3	25.5	27.4	20.8	0.1	-13.6
9/9/19 17:45	33.4	29.1	28.8	29.3	31.6	29.0	31.6	29.5	27.0	28.0	29.0	28.8	23.3	25.5	27.4	20.8	-0.3	-12.9
9/9/19 18:00	33.2	29.2	28.9	29.4	31.4	29.1	31.5	29.6	27.1	28.1	29.1	28.9	23.3	25.5	27.5	20.8	-0.3	-11.1
9/9/19 18:15	32.9	29.2	28.9	29.5	31.4	29.2	31.4	29.6	27.1	28.1	29.1	28.9	23.3	25.6	27.5	20.8	-0.3	-9.0
9/9/19 18:30	32.6	29.2	28.9	29.6	31.3	29.2	31.4	29.6	27.1	28.1	29.1	29.0	23.4	25.6	27.6	20.8	-0.3	-9.0
9/9/19 18:45	32.4	29.2	29.0	29.6	31.3	29.3	31.3	29.6	27.2	28.1	29.2	29.0	23.4	25.6	27.7	20.8	-0.3	-6.8
9/9/19 19:00	32.1	29.3	29.0	29.7	31.2	29.3	31.2	29.6	27.2	28.1	29.2	29.0	23.4	25.7	27.7	20.8	-0.3	-7.2
9/9/19 19:15	31.8	29.3	29.1	29.7	31.1	29.4	31.1	29.7	27.2	28.2	29.3	29.1	23.4	25.7	27.8	20.8	-0.3	-5.4
9/9/19 19:30	31.6	29.3	29.1	29.8	31.0	29.4	31.0	29.7	27.2	28.2	29.3	29.1	23.4	25.7	27.8	20.8	-0.3	-5.0
9/9/19 19:45	31.3	29.3	29.1	29.8	30.9	29.5	30.9	29.7	27.3	28.2	29.3	29.1	23.4	25.8	27.9	20.8	-0.3	-3.3
9/9/19 20:00	30.9	29.3	29.2	29.9	30.8	29.5	30.6	29.7	27.3	28.2	29.4	29.2	23.4	25.8	27.9	20.8	-0.3	4.9
9/9/19 20:15	30.9	29.3	29.2	29.9	30.7	29.5	30.7	29.7	27.3	28.2	29.4	29.2	23.4	25.8	27.9	20.8	-0.6	-2.6
9/9/19 20:30	30.7	29.3	29.2	29.9	30.7	29.6	30.6	29.7	27.3	28.2	29.4	29.2	23.5	25.9	28.0	20.9	-0.3	-1.5
9/9/19 20:45	30.3	29.3	29.3	29.9	30.5	29.6	30.5	29.7	27.3	28.2	29.4	29.3	23.5	25.9	28.0	20.9	-0.3	-0.1
9/9/19 21:00	30.0	29.3	29.3	30.0	30.4	29.6	30.4	29.7	27.4	28.2	29.5	29.3	23.5	25.9	28.1	20.9	-0.6	0.6
9/9/19 21:15	29.9	29.3	29.3	30.0	30.4	29.6	30.3	29.7	27.4	28.1	29.5	29.3	23.5	25.9	28.1	20.9	-0.3	0.6
9/9/19 21:30	29.6	29.2	29.3	30.0	30.2	29.6	30.2	29.7	27.4	28.1	29.5	29.3	23.5	26.0	28.1	20.9	-0.6	2.1
9/9/19 21:45	29.0	29.2	29.3	30.0	30.1	29.6	30.0	29.6	27.4	28.1	29.5	29.3	23.5	26.0	28.1	20.9	-0.3	4.2
9/9/19 22:00	29.0	29.2	29.3	30.0	30.0	29.6	29.9	29.6	27.4	28.1	29.5	29.4	23.5	26.0	28.2	20.9	-0.6	3.1
9/9/19 22:15	28.8	29.2	29.3	30.0	29.9	29.6	29.8	29.6	27.4	28.1	29.5	29.4	23.5	26.0	28.2	20.9	-0.6	4.6
9/9/19 22:30	28.4	29.2	29.4	30.0	29.7	29.6	29.6	29.6	27.4	28.0	29.5	29.4	23.5	26.0	28.2	20.9	-0.6	6.0
9/9/19 22:45	27.9	29.2	29.3	30.0	29.6	29.6	29.5	29.6	27.4	28.0	29.5	29.4	23.5	26.0	28.2	20.9	-0.6	6.3
9/9/19 23:00	28.1	29.2	29.3	30.0	29.6	29.6	29.4	29.6	27.4	28.0	29.5	29.4	23.5	26.1	28.3	20.9	-0.6	5.6
9/9/19 23:15	27.6	29.2	29.3	30.0	29.4	29.6	29.3	29.6	27.4	28.0	29.5	29.4	23.5	26.1	28.3	20.9	-0.6	8.1
9/9/19 23:30	27.2	29.2	29.3	29.9	29.2	29.6	29.1	29.6	27.4	27.9	29.5	29.4	23.5	26.1	28.3	20.9	-0.6	7.4
9/9/19 23:45	27.2	29.1	29.2	29.9	29.1	29.5	29.0	29.5	27.4	27.9	29.5	29.4	23.5	26.1	28.3	20.9	-0.6	8.8
10/9/19 0:00	26.9	29.2	29.2	29.9	29.0	29.5	28.9	29.5	27.4	27.9	29.5	29.4	23.5	26.1	28.3	20.9	-0.6	10.6
10/9/19 0:15	26.5	29.1	29.2	29.9	28.9	29.5	28.7	29.5	27.4	27.8	29.5	29.4	23.6	26.1	28.3	21.0	-0.6	9.2
10/9/19 0:30	26.4	29.1	29.2	29.8	28.8	29.4	28.6	29.4	27.4	27.8	29.5	29.5	23.6	26.1	28.3	21.0	-0.6	10.6
10/9/19 0:45	26.1	29.1	29.1	29.8	28.6	29.4	28.4	29.4	27.4	27.8	29.5	29.4	23.6	26.1	28.3	21.0	-0.6	12.0
10/9/19 1:00	25.8	29.0	29.1	29.7	28.4	29.4	28.3	29.4	27.4	27.7	29.5	29.4	23.6	26.1	28.3	21.0	-0.6	14.2
10/9/19 1:15	25.6	29.0	29.1	29.7	28.3	29.3	28.2	29.3	27.4	27.7	29.5	29.4	23.6	26.1	28.3	21.0	-0.6	12.0
10/9/19 1:30	25.3	29.0	29.0	29.7	28.1	29.3	28.0	29.3	27.4	27.6	29.4	29.4	23.6	26.1	28.3	21.0	-0.6	13.1
10/9/19 1:45	24.9	28.9	29.0	29.6	28.0	29.2	27.8	29.2	27.3	27.6	29.4	29.4	23.6	26.1	28.3	21.0	-0.6	14.5
10/9/19 2:00	24.8	28.9	28.9	29.6	27.9	29.2	27.7	29.2	27.3	27.5	29.4	29.4	23.6	26.1	28.3	21.0	-0.6	14.2
10/9/19 2:15	24.6	28.9	28.9	29.5	27.8	29.1	27.6	29.1	27.3	27.5	29.4	29.4	23.6	26.1	28.3	21.0	-0.3	14.9
10/9/19 2:30	24.2	28.8	28.8	29.4	27.6	29.0	27.4	29.1	27.3	27.4	29.3	29.4	23.6	26.1	28.3	21.0	-0.6	19.2
10/9/19 2:45	23.9	28.8	28.8	29.4	27.5	29.0	27.2	29.0	27.3	27.4	29.3	29.4	23.6	26.1	28.3	21.0	-0.6	15.9
10/9/19 3:00	23.8	28.7	28.8	29.3	27.3	28.9	27.1	29.0	27.2	27.3	29.3	29.3	23.6	26.1	28.2	21.0	-0.3	18.8
10/9/19 3:15	23.4	28.7	28.7	29.2	27.1	28.9	26.9	28.9	27.2	27.3	29.2	29.3	23.6	26.1	28.2	21.0	-0.6	18.4
10/9/19 3:30	23.1	28.6	28.6	29.2	27.0	28.8	26.7	28.9	27.2	27.2	29.2	29.3	23.6	26.1	28.2	21.1	-0.3	16.7
10/9/19 3:45	23.0	28.6	28.6	29.1	26.8	28.7	26.6	28.8	27.1	27.2	29.2	29.3	23.6	26.0	28.2	21.1	-0.3	20.6
10/9/19 4:00	22.6	28.5	28.5	29.0	26.6	28.6	26.5	28.8	27.1	27.1	29.1	29.3	23.6	26.0	28.1	21.1	-0.3	19.5
10/9/19 4:15	22.4	28.5	28.4	28.9	26.5	28.6	26.2	28.7	27.1	27.0	29.1	29.2	23.6	26.0	28.1	21.1	-0.3	28.4
10/9/19 4:30	22.8	28.4	28.4	28.9	26.5	28.5	26.3	28.7	27.1	27.0	29.0	29.2	23.6	26.0	28.1	21.1	-0.3	18.1
10/9/19 4:45	23.2	28.4	28.3	28.8	26.5	28.4	26.3	28.6	27.0	27.0	29.0	29.1	23.6	26.0	28.1	21.1	-0.3	17.0
10/9/19 5:00	23.5	28.3	28.3	28.7	26.5	28.3	26.3	28.6	27.0	27.0	29.0	29.1	23.6	25.9	28.0	21.1	-0.3	14.9
10/9/19 5:15	23.8	28.3	28.2	28.6	26.5	28.2	26.4	28.5	27.0	27.0	28.9	29.1	23.6	25.9	28.0	21.1	-0.3	11.7
10/9/19 5:30	24.1	28.3	28.2	28.6	26.6	28.2	26.5	28.5	27.0	26.9	28.9	29.1	23.6	25.9	27.9	21.1	-0.3	12.7
10/9/19 5:45	24.6	28.2	28.1	28.5	26.7	28.1	26.5	28.5	26.9	26.9	28.9	29.0	23.6	25.9	27.9	21.1	0.1	11.7
10/9/19 6:00	25.1	28.2	28.1	28.4	26.8	28.0	26.7	28.5	26.9	26.9	28.8	29.0	23.6	25.9	27.9	21.1	0.1	6.3
10/9/19 6:15	25.5	28.1	28.0	28.3	26.9	27.9	26.8	28.5	26.9	26.9	28.8	29.0	23.6	25.9	27.9	21.1	0.1	6.0
10/9/19 6:30	25.8	28.1	28.0	28.3	27.0	27.9	26.9	28.5	26.9	26.9	28.8	29.0	23.6	25.8	27.8	21.1	0.1	4.9
10/9/19 6:45	26.2	28.1	28.0	28.2	27.1	27.8	27.0	28.5	26.9	26.9	28.7	28.9	23.6	25.8	27.8	21.2	0.4	3.1
10/9/19 7:00	26.6	28.0	27.9	28.1	27.2	27.8	27.2	28.5	26.9	26.9	28.7	28.9	23.6	25.8	27.8	21.2	0.1	1.4
10/9/19 7:15	26.9	28.0	27.9	28.1	27.3	27.7	27.3	28.5	26.9	26.9	28.7	28.9	23.6	25.8	27.7	21.2	0.1	0.6
10/9/19 7:30	27.3	28.0	27.9	28.0	27.4	27.7	27.4	28.5	26.9	26.9	28.7	28.9	23.6	25.8	27.7	21.2	0.4	-1.1
10/9/19 7:45	27.7	28.0	27.9	28.0	27.5	27.6	27.5	28.5	26.8	26.9	28.6	28.9	23.6	25.8	27.7	21.2	0.4	-1.8
10/9/19 8:00	28.2	27.9	27.9	28.0	27.7	27.6	27.7	28.5	26.8	27.0	28.6	28.9	23.6	25.8	27.7	21.2	0.4	-1.1
10/9/19 8:15	28.6	27.9	27.9	27.9	27.8	27.6	27.9	28.5	26.8	27.0	28.6	28.9	23.6	25.8	27.6	21.2	0.4	-5.0
10/9/19 8:30	29.2	27.9	27.9	27.9	28.0	27.6	28.1	28.6	26.8	27.1	28.6	28.9	23.6	25.8	27.6	21.2	0.4	-8.2
10/9/19 8:45	29.6	28.0	27.9	27.9	28.2	27.6	28.3	28.7	26.8	27.1	28.6	28.9	23.6	25.8	27.6	21.2	0.4	-8.6
10/9/19 9:00	29.9	28.0	27.9	27.9	28.3	27.6	28.4	28.7	26.8	27.1	28.6	28.9	23.6	25.8	27.6	21.2	0.4	-9.3
10/9/19 9:15	30.2	28.1	27.9	27.9	28.5	27.6	28.6	28.7	26.8	27.2	28.6	28.9	23.6	25.8	27.6	21.2	0.4	-11.1
10/9/19 9:30	30.6	28.1	27.9	27.9	28.6	27.6	28.8	28.7	26.9	27.2	28.6	28.9	23.6	25.8	27.6	21.2	0.4	-11.8
10/9/19 9:45	30.9	28.2	27.9	27.9	28.8	27.6	28.9	28.8	26.9	27.2	28.6	28.8	23.6	25.8	27.6	21.2	0.8	-12.5
10/9/19 10:00	31.3	28.2	28.0	27.9	28.9	27.6	29.1	28.8	26.9	27.3	28.7	28.9	23.6	25.8	27.6	21.3	0.4	-15.0
10/9/19 10:15	31.7	28.3	28.0	27.9	29.1	27.6	29.3	28.8	26.9	27.3	28.7	28.9	23.6	25.8	27.6	21.3	0.8	-17.5
10/9/19 10:30	32.1	28.3	28.0	27.9	29.3	27.6	29.5	28.9	26.9	27.4	28.7	28.9	23.6	25.8	27.6	21.3	0.8	-16.1
10/9/19 10:45	32.5	28.4	28.1	28.0	29.5	27.7	29.7	29.0	26.9	27.4	28.7	28.9	23.6	25.8	27.6	21.3	0.8	-15.0
10/9/19 11:00	32.9	28.5	28.1	28.0	29.7	27.7	29.9	29.0	27.0	27.5	28.7	28.9	23.6	25.8	27.6	21.3	0.8	-17.1
10/9/19 11:15	33.3	28.5	28.2	28.0	29.9	27.7	30.1	29.1	27.0	27.5	28.8	28.9	23.7	25.8	27.6	21.3	0.8	-20.0
10/9/19 11:30	33.7	28.6	28.2	28.1	30.1	27.8	30.3	29.1	27.0	27.6	28.8	28.9	23.7	25.8	27.6	21.3	0.8	-21.1
10/9/19 11:45	34.1	28.7	28.2	28.1	30.3	27.8	30.6	29.1	27.0	27.7	28.8	28.9	23.7	25.8	27.6	21.3	0.8	-22.8
10/9/19 12:00	34.4	28.8	28.3	28.2	30.4	27.9	30.7	29.2	27.1	27.7	28.9	28.9	23.7	25.8	27.6	21.3	0.8	-20.3
10/9/19 12:15	34.8	28.9	28.4	28.2	30.6	28.0	30.9	29.3	27.1	27.8	28.9	29.0	23.7	25.8	27.7	21.3	0.4	-23.9
10/9/19 12:30	35.1	29.0	28.4	28.3	30.9	28.0	31.1	29.4	27.1	27.9	28.9	29.0	23.7	25.9	27.7	21.3	0.8	-28.9
10/9/19 12:45	35.5	29.1	28.5	28.4	31.1	28.1	31.4	29.5	27.2	28.0	29.0	29.0	23.7	25.9	27.7	21.3	0.8	-24.3
10/9/19 13:00	35.9	29.2	28.5	28.4	31.3	28.2	31.6	29.6	27.2	28.1	29.0	29.0	23.7	25.9	27.7	21.3	0.8	-26.0
10/9/19 13:15	36.3	29.3	28.6	28.5	31.5	28.3	31.9	29.7	27.3	28.2	29.1	29.1	23.7	25.9	27.8	21.3	0.4	-30.0
10/9/19 13:30	36.7	29.3	28.7	28.6	31.7	28.4	32.1	29.8	27.3	28.2	29.1	29.1	23.7	26.0	27.8	21.3	0.8	-30.7
10/9/19 13:45	37.1	29.4	28.7	28.7	32.0	28.4	32.4	29.9	27.4	28.3	29.2	29.1	23.7	26.0	27.8	21.3	0.4	-35.3
10/9/19 14:00	37.4	29.6	28.8	28.8	32.2	28.5	32.5	29.9	27.4	28.4	29.2	29.2	23.7	26.0	27.9	21.4	0.4	-27.8
10/9/19 14:15	37.8	29.6	28.9	28.9	32.4	28.6	32.8	30.0	27.5	28.5	29.3	29.2	23.8	26.0	27.9	21.4	0.4	-35.3
10/9/19 14:30	38.0	29.8	29.0	29.0	32.5	28.7	32.9	30.1	27.5	28.6	29.4	29.3	23.8	26.1	28.0	21.4	0.4	-32.1
10/9/19 14:45	37.4	29.9	29.1	29.1	32.6	28.8	32.8	30.2	27.6	28.6	29.4	29.3	23.8	26.1	28.0	21.4	0.4	-23.9
10/9/19 15:00	36.6	29.9	29.1	29.2	32.5	28.9	32.7	30.2	27.6	28.7	29.5	29.3	23.8	26.1	28.1	21.4	0.4	-23.6
10/9/19 15:15	36.7	29.9	29.2	29.3	32.7	29.0	32.9	30.3	27.7	28.7	29.5	29.4	23.8	26.2	28.1	21.4	0.4	-26.4
10/9/19 15:30	36.6	30.0	29.3	29.4	32.7	29.2	32.9	30.3	27.7	28.8	29.6	29.4	23.8	26.2	28.2	21.4	0.1	-23.6
10/9/19 15:45	36.3	30.0	29.3	29.5	32.6	29.3	32.9	30.3	27.7	28.8	29.7	29.5	23.8	26.2	28.2	21.4	0.4	-23.6
10/9/19 16:00	36.0	30.1	29.4	29.6	32.7	29.4	32.8	30.4	27.8	28.9	29.7	29.5	23.8	26.3	28.3	21.4	0.1	-20.7
10/9/19 16:15	35.7	30.1	29.5	29.7	32.6	29.5	32.8	30.4	27.8	28.9	29.8	29.5	23.9	26.3	28.4	21.4	0.4	-16.4
10/9/19 16:30	35.4	30.1	29.5	29.8	32.6	29.6	32.8	30.4	27.9	28.9	29.8	29.6	23.9	26.4	28.4	21.4	0.4	-20.7
10/9/19 16:45	35.3	30.1	29.6	29.9	32.6	29.7	32.8	30.5	27.9	28.9	29.9	29.6	23.9	26.4	28.5	21.4	0.1	-15.7
10/9/19 17:00	35.0	30.2	29.7	30.0	32.5	29.7	32.7	30.5	27.9	29.0	29.9	29.7	23.9	26.4	28.5	21.4	0.1	-15.7
10/9/19 17:15	34.7	30.2	29.7	30.1	32.5	29.8	32.6	30.5	28.0	29.0	30.0	29.7	23.9	26.5	28.6	21.4	0.1	-15.0
10/9/19 17:30	34.4	30.2	29.8	30.2	32.4	29.9	32.5	30.6	28.0	29.1	30.0	29.7	23.9	26.5	28.6	21.4	0.1	-12.2
10/9/19 17:45	34.3	30.3	29.9	30.3	32.4	30.0	32.5	30.6	28.1	29.1	30.1	29.8	23.9	26.5	28.7	21.4	0.1	-11.1
10/9/19 18:00	34.0	30.3	29.9	30.3	32.4	30.1	32.4	30.6	28.1	29.1	30.1	29.8	23.9	26.6	28.7	21.4	0.1	-10.0
10/9/19 18:15	33.7	30.3	30.0	30.4	32.3	30.1	32.3	30.6	28.1	29.1	30.1	29.9	23.9	26.6	28.8	21.4	0.1	-10.4
10/9/19 18:30	33.4	30.3	30.1	30.5	32.2	30.2	32.3	30.6	28.2	29.2	30.2	29.9	24.0	26.7	28.8	21.4	0.1	-9.0
10/9/19 18:45	33.2	30.3	30.1	30.5	32.2	30.3	32.2	30.6	28.2	29.2	30.2	29.9	24.0	26.7	28.9	21.4	0.1	-6.5
10/9/19 19:00	33.0	30.4	30.1	30.6	32.1	30.3	32.1	30.6	28.2	29.2	30.3	30.0	24.0	26.7	28.9	21.5	0.1	-9.0
10/9/19 19:15	32.7	30.4	30.2	30.6	32.0	30.4	32.0	30.6	28.2	29.2	30.3	30.0	24.0	26.7	29.0	21.5	-0.3	-6.8
10/9/19 19:30	32.5	30.4	30.2	30.7	31.9	30.4	31.9	30.6	28.3	29.2	30.4	30.0	24.0	26.8	29.0	21.5	0.1	-5.4
10/9/19 19:45	32.2	30.4	30.2	30.7	31.8	30.5	31.8	30.6	28.3	29.2	30.4	30.1	24.0	26.8	29.1	21.5	-0.3	-4.0
10/9/19 20:00	31.7	30.4	30.3	30.8	31.7	30.5	31.7	30.6	28.3	29.2	30.4	30.1	24.0	26.8	29.1	21.5	-0.3	-3.6
10/9/19 20:15	31.8	30.4	30.3	30.8	31.7	30.5	31.6	30.7	28.3	29.2	30.4	30.1	24.0	26.8	29.1	21.5	-0.3	-2.9
10/9/19 20:30	31.6	30.4	30.4	30.8	31.6	30.5	31.6	30.7	28.3	29.2	30.5	30.1	24.0	26.9	29.2	21.5	-0.3	-1.1
10/9/19 20:45	31.3	30.4	30.4	30.9	31.5	30.6	31.4	30.7	28.3	29.2	30.5	30.2	24.0	26.9	29.2	21.5	-0.3	0.3
10/9/19 21:00	30.8	30.4	30.4	30.9	31.3	30.6	31.2	30.7	28.4	29.2	30.5	30.2	24.1	26.9	29.3	21.5	-0.3	1.0
10/9/19 21:15	30.8	30.4	30.4	30.9	31.3	30.6	31.2	30.7	28.4	29.2	30.5	30.2	24.1	26.9	29.3	21.5	-0.3	0.6
10/9/19 21:30	30.5	30.4	30.4	30.9	31.2	30.6	31.1	30.6	28.4	29.2	30.5	30.2	24.1	27.0	29.3	21.5	-0.3	1.7
10/9/19 21:45	30.2	30.4	30.4	30.9	31.1	30.6	31.0	30.6	28.4	29.1	30.5	30.3	24.1	27.0	29.3	21.5	-0.3	2.4
10/9/19 22:00	30.0	30.4	30.4	30.9	31.0	30.6	30.9	30.6	28.4	29.1	30.5	30.3	24.1	27.0	29.4	21.5	-0.3	3.5
10/9/19 22:15	29.5	30.3	30.4	30.9	30.8	30.6	30.7	30.6	28.4	29.1	30.6	30.3	24.1	27.0	29.4	21.5	-0.3	3.8
10/9/19 22:30	29.5	30.4	30.4	30.9	30.7	30.6	30.6	30.6	28.4	29.1	30.6	30.3	24.1	27.0	29.4	21.5	-0.3	4.6
10/9/19 22:45	29.3	30.3	30.4	30.9	30.6	30.6	30.5	30.6	28.4	29.1	30.6	30.3	24.1	27.0	29.4	21.5	-0.3	5.3
10/9/19 23:00	28.9	30.3	30.4	30.9	30.5	30.6	30.4	30.6	28.4	29.0	30.6	30.3	24.1	27.1	29.4	21.5	-0.3	7.1
10/9/19 23:15	28.5	30.3	30.4	30.9	30.4	30.6	30.2	30.6	28.4	29.0	30.6	30.3	24.1	27.1	29.4	21.5	-0.3	7.1
10/9/19 23:30	28.6	30.3	30.4	30.9	30.3	30.6	30.2	30.5	28.4	29.0	30.6	30.4	24.1	27.1	29.5	21.6	-0.3	7.1
10/9/19 23:45	28.3	30.3	30.3	30.9	30.1	30.5	30.0	30.5	28.4	28.9	30.6	30.4	24.1	27.1	29.5	21.6	-0.3	9.5
11/9/19 0:00	27.9	30.2	30.3	30.8	30.0	30.5	29.9	30.5	28.4	28.9	30.6	30.4	24.1	27.1	29.5	21.6	-0.3	10.6
11/9/19 0:15	27.9	30.2	30.3	30.8	29.9	30.5	29.7	30.5	28.4	28.9	30.5	30.4	24.1	27.1	29.5	21.6	-0.3	10.3
11/9/19 0:30	27.5	30.2	30.3	30.8	29.8	30.5	29.6	30.5	28.4	28.8	30.5	30.4	24.1	27.1	29.5	21.6	-0.3	11.7
11/9/19 0:45	27.1	30.2	30.2	30.8	29.6	30.4	29.4	30.4	28.4	28.8	30.5	30.4	24.2	27.1	29.5	21.6	-0.3	10.6
11/9/19 1:00	27.0	30.2	30.2	30.7	29.5	30.4	29.3	30.4	28.4	28.8	30.5	30.4	24.2	27.1	29.5	21.6	-0.6	12.4
11/9/19 1:15	26.8	30.1	30.2	30.7	29.4	30.3	29.2	30.3	28.4	28.7	30.5	30.4	24.2	27.1	29.5	21.6	-0.3	12.0
11/9/19 1:30	26.4	30.1	30.1	30.6	29.2	30.3	29.0	30.3	28.3	28.7	30.5	30.3	24.2	27.1	29.5	21.6	-0.3	13.8
11/9/19 1:45	26.1	30.1	30.1	30.6	29.1	30.2	28.9	30.2	28.3	28.6	30.5	30.3	24.2	27.1	29.5	21.6	-0.3	12.7
11/9/19 2:00	26.0	30.0	30.1	30.5	29.0	30.2	28.8	30.2	28.3	28.6	30.4	30.3	24.2	27.1	29.5	21.6	-0.3	13.5
11/9/19 2:15	25.7	30.0	30.0	30.5	28.8	30.1	28.6	30.2	28.3	28.5	30.5	30.3	24.2	27.1	29.4	21.6	-0.3	15.9
11/9/19 2:30	25.4	30.0	29.9	30.4	28.6	30.1	28.3	30.1	28.3	28.5	30.4	30.3	24.2	27.1	29.4	21.6	-0.3	26.3
11/9/19 2:45	25.3	29.9	29.9	30.4	28.5	30.0	28.3	30.0	28.2	28.5	30.4	30.3	24.2	27.1	29.4	21.6	-0.3	17.0
11/9/19 3:00	25.0	29.9	29.9	30.3	28.4	30.0	28.2	30.0	28.2	28.4	30.4	30.3	24.2	27.1	29.4	21.7	-0.3	18.4
11/9/19 3:15	24.6	29.8	29.8	30.2	28.2	29.9	28.0	30.0	28.2	28.3	30.3	30.2	24.2	27.1	29.4	21.7	-0.3	19.2
11/9/19 3:30	24.5	29.8	29.7	30.2	28.1	29.8	27.9	29.9	28.2	28.3	30.3	30.2	24.2	27.0	29.3	21.7	-0.3	18.8
11/9/19 3:45	24.3	29.7	29.7	30.1	27.9	29.8	27.7	29.8	28.1	28.2	30.2	30.2	24.2	27.0	29.3	21.7	-0.3	18.4
11/9/19 4:00	23.9	29.7	29.6	30.0	27.8	29.7	27.5	29.8	28.1	28.2	30.2	30.2	24.2	27.0	29.3	21.7	-0.3	19.9
11/9/19 4:15	23.8	29.6	29.6	30.0	27.6	29.6	27.4	29.7	28.1	28.1	30.2	30.1	24.2	27.0	29.3	21.7	-0.3	20.9
11/9/19 4:30	24.0	29.6	29.5	29.9	27.6	29.5	27.4	29.7	28.1	28.1	30.1	30.1	24.2	27.0	29.2	21.7	-0.3	18.4
11/9/19 4:45	24.4	29.5	29.5	29.8	27.6	29.5	27.4	29.6	28.0	28.1	30.1	30.1	24.2	26.9	29.2	21.7	-0.3	17.4
11/9/19 5:00	24.8	29.5	29.4	29.7	27.6	29.4	27.5	29.6	28.0	28.0	30.0	30.1	24.2	26.9	29.2	21.7	-0.3	13.5
11/9/19 5:15	25.1	29.5	29.4	29.7	27.7	29.3	27.5	29.6	28.0	28.0	30.0	30.0	24.2	26.9	29.1	21.7	0.1	11.7
11/9/19 5:30	25.4	29.4	29.3	29.6	27.7	29.3	27.6	29.5	27.9	28.0	30.0	30.0	24.2	26.9	29.1	21.7	0.1	10.3
11/9/19 5:45	25.9	29.4	29.3	29.5	27.8	29.2	27.7	29.5	27.9	28.0	29.9	30.0	24.2	26.9	29.1	21.7	0.1	7.8
11/9/19 6:00	26.4	29.3	29.2	29.5	27.9	29.1	27.9	29.5	27.9	28.0	29.9	29.9	24.2	26.9	29.0	21.7	0.1	6.0
11/9/19 6:15	26.8	29.3	29.2	29.4	28.0	29.0	28.0	29.5	27.9	28.0	29.9	29.9	24.2	26.8	29.0	21.7	0.1	4.6
11/9/19 6:30	27.2	29.3	29.1	29.3	28.1	29.0	28.1	29.5	27.9	28.0	29.8	29.9	24.2	26.8	29.0	21.8	0.4	3.8
11/9/19 6:45	27.5	29.2	29.1	29.3	28.2	28.9	28.1	29.6	27.9	28.0	29.8	29.9	24.2	26.8	28.9	21.8	0.1	4.2
11/9/19 7:00	27.9	29.2	29.1	29.2	28.4	28.9	28.3	29.5	27.9	28.0	29.7	29.9	24.2	26.8	28.9	21.8	0.4	0.6
11/9/19 7:15	28.3	29.2	29.1	29.2	28.5	28.8	28.5	29.5	27.8	28.0	29.7	29.9	24.2	26.8	28.9	21.8	0.4	-1.1
11/9/19 7:30	28.7	29.2	29.0	29.1	28.6	28.8	28.7	29.6	27.8	28.0	29.7	29.8	24.2	26.8	28.9	21.8	0.4	-1.8
11/9/19 7:45	29.1	29.1	29.0	29.1	28.8	28.8	28.8	29.6	27.8	28.1	29.7	29.8	24.2	26.8	28.8	21.8	0.4	-1.1
11/9/19 8:00	29.7	29.1	29.0	29.0	28.9	28.7	29.0	29.6	27.8	28.1	29.7	29.8	24.2	26.8	28.8	21.8	0.4	-5.8
11/9/19 8:15	30.3	29.1	29.0	29.0	29.1	28.7	29.2	29.6	27.8	28.1	29.7	29.8	24.2	26.7	28.8	21.8	0.8	-6.5
11/9/19 8:30	30.6	29.2	29.0	29.0	29.3	28.7	29.4	29.7	27.8	28.2	29.7	29.8	24.2	26.7	28.8	21.8	0.8	-8.2
11/9/19 8:45	30.9	29.2	29.1	29.0	29.4	28.7	29.5	29.7	27.8	28.2	29.7	29.8	24.2	26.7	28.8	21.8	0.8	-9.3
11/9/19 9:00	31.2	29.2	29.1	29.0	29.6	28.7	29.7	29.7	27.9	28.3	29.7	29.8	24.2	26.7	28.8	21.8	0.4	-9.7
11/9/19 9:15	31.6	29.3	29.1	29.0	29.7	28.7	29.8	29.8	27.9	28.3	29.7	29.8	24.2	26.7	28.7	21.8	0.8	-10.0
11/9/19 9:30	32.0	29.3	29.1	29.0	29.9	28.7	30.0	29.8	27.9	28.3	29.7	29.8	24.2	26.7	28.7	21.8	0.8	-11.8
11/9/19 9:45	32.4	29.4	29.1	29.0	30.0	28.7	30.2	29.8	27.9	28.4	29.7	29.8	24.2	26.7	28.7	21.8	0.8	-13.2
11/9/19 10:00	32.8	29.4	29.2	29.0	30.2	28.7	30.4	29.9	27.9	28.4	29.7	29.8	24.2	26.7	28.7	21.9	0.4	-17.9
11/9/19 10:15	33.1	29.5	29.2	29.0	30.4	28.8	30.6	29.9	27.9	28.4	29.7	29.8	24.2	26.7	28.7	21.9	0.8	-17.9
11/9/19 10:30	33.5	29.6	29.2	29.1	30.6	28.8	30.8	30.0	28.0	28.5	29.8	29.8	24.2	26.8	28.7	21.9	0.8	-16.4
11/9/19 10:45	33.9	29.6	29.3	29.1	30.8	28.8	31.0	30.1	28.0	28.6	29.8	29.8	24.2	26.8	28.7	21.9	0.8	-18.2
11/9/19 11:00	34.3	29.7	29.3	29.1	31.0	28.9	31.2	30.1	28.0	28.6	29.8	29.8	24.2	26.8	28.8	21.9	0.8	-21.1
11/9/19 11:15	34.7	29.8	29.4	29.2	31.2	28.9	31.4	30.1	28.1	28.7	29.9	29.8	24.2	26.8	28.8	21.9	0.8	-19.6
11/9/19 11:30	35.1	29.9	29.4	29.2	31.3	29.0	31.6	30.2	28.1	28.8	29.9	29.9	24.2	26.8	28.8	21.9	0.8	-23.9
11/9/19 11:45	35.4	30.0	29.5	29.3	31.6	29.0	31.8	30.3	28.1	28.8	29.9	29.9	24.3	26.8	28.8	21.9	0.8	-22.5
11/9/19 12:00	35.9	30.0	29.5	29.3	31.8	29.1	32.0	30.4	28.2	28.9	29.9	29.9	24.3	26.8	28.8	21.9	0.8	-24.3
11/9/19 12:15	36.3	30.1	29.6	29.4	32.0	29.2	32.3	30.4	28.2	29.0	30.0	29.9	24.3	26.8	28.8	21.9	0.8	-22.1
11/9/19 12:30	36.6	30.2	29.6	29.5	32.2	29.2	32.5	30.5	28.2	29.1	30.1	29.9	24.3	26.8	28.9	21.9	0.8	-26.8
11/9/19 12:45	37.0	30.3	29.7	29.5	32.4	29.3	32.7	30.6	28.2	29.1	30.1	30.0	24.3	26.9	28.9	21.9	0.8	-30.3
11/9/19 13:00	37.4	30.4	29.8	29.6	32.7	29.4	33.0	30.7	28.3	29.3	30.2	30.0	24.3	26.9	28.9	21.9	0.8	-28.2
11/9/19 13:15	37.8	30.5	29.8	29.7	32.9	29.5	33.2	30.8	28.3	29.3	30.2	30.0	24.3	26.9	29.0	21.9	0.8	-28.9
11/9/19 13:30	38.1	30.6	29.9	29.8	33.1	29.6	33.4	30.9	28.3	29.4	30.2	30.1	24.3	27.0	29.0	21.9	0.8	-27.8
11/9/19 13:45	38.5	30.7	30.0	29.9	33.3	29.7	33.7	31.0	28.4	29.5	30.3	30.1	24.3	27.0	29.0	21.9	0.4	-30.0
11/9/19 14:00	38.9	30.8	30.0	30.0	33.6	29.8	33.8	31.1	28.4	29.6	30.4	30.1	24.3	27.0	29.1	21.9	0.8	-33.5
11/9/19 14:15	39.2	30.9	30.1	30.1	33.8	29.9	34.1	31.2	28.5	29.7	30.4	30.2	24.4	27.0	29.1	21.9	0.4	-26.8
11/9/19 14:30	39.4	31.1	30.2	30.2	34.0	30.0	34.3	31.2	28.5	29.8	30.5	30.2	24.4	27.1	29.2	22.0	0.4	-30.3
11/9/19 14:45	38.6	31.1	30.3	30.3	33.9	30.1	34.2	31.3	28.6	29.8	30.6	30.3	24.4	27.1	29.2	22.0	0.4	-26.4
11/9/19 15:00	37.9	31.1	30.4	30.4	33.9	30.2	34.2	31.3	28.6	29.8	30.6	30.3	24.4	27.1	29.3	22.0	0.4	-23.9
11/9/19 15:15	38.0	31.2	30.5	30.5	34.0	30.3	34.2	31.4	28.7	29.9	30.7	30.3	24.4	27.2	29.3	22.0	0.4	-19.6
11/9/19 15:30	37.9	31.3	30.5	30.6	34.0	30.4	34.2	31.4	28.7	30.0	30.7	30.4	24.4	27.2	29.4	22.0	0.4	-20.0
11/9/19 15:45	37.5	31.3	30.6	30.7	34.0	30.5	34.1	31.5	28.8	30.0	30.8	30.4	24.4	27.3	29.5	22.0	0.4	-19.6
11/9/19 16:00	37.2	31.3	30.7	30.8	33.9	30.6	34.1	31.5	28.8	30.0	30.9	30.5	24.4	27.3	29.5	22.0	0.4	-20.0
11/9/19 16:15	36.8	31.3	30.7	31.0	33.9	30.7	34.0	31.6	28.9	30.0	30.9	30.5	24.4	27.3	29.6	22.0	0.4	-17.1
11/9/19 16:30	36.6	31.4	30.8	31.1	33.9	30.8	34.0	31.6	28.9	30.1	31.0	30.6	24.5	27.4	29.6	22.0	0.4	-13.9
11/9/19 16:45	36.2	31.4	30.9	31.2	33.8	30.9	33.9	31.6	28.9	30.1	31.0	30.6	24.5	27.4	29.7	22.0	0.1	-16.8
11/9/19 17:00	36.0	31.4	30.9	31.2	33.8	31.0	33.9	31.6	29.0	30.1	31.1	30.6	24.5	27.5	29.7	22.0	0.1	-13.6
11/9/19 17:15	35.8	31.5	31.0	31.3	33.7	31.1	33.8	31.7	29.0	30.2	31.1	30.7	24.5	27.5	29.8	22.0	0.1	-14.3
11/9/19 17:30	35.5	31.5	31.1	31.4	33.7	31.2	33.7	31.7	29.1	30.2	31.2	30.7	24.5	27.5	29.9	22.0	0.1	-12.5
11/9/19 17:45	35.1	31.5	31.1	31.5	33.6	31.2	33.6	31.7	29.1	30.2	31.2	30.8	24.5	27.6	29.9	22.0	0.1	-11.5
11/9/19 18:00	34.8	31.5	31.2	31.6	33.5	31.3	33.5	31.7	29.1	30.2	31.2	30.8	24.5	27.6	30.0	22.0	0.1	-9.0
11/9/19 18:15	34.6	31.5	31.2	31.7	33.4	31.4	33.4	31.7	29.1	30.2	31.3	30.8	24.5	27.6	30.0	22.0	0.1	-8.6
11/9/19 18:30	34.3	31.6	31.3	31.7	33.3	31.4	33.3	31.7	29.2	30.3	31.3	30.9	24.6	27.7	30.1	22.0	0.1	-7.5
11/9/19 18:45	34.0	31.6	31.3	31.8	33.2	31.5	33.2	31.7	29.2	30.3	31.4	30.9	24.6	27.7	30.1	22.0	0.1	-7.2
11/9/19 19:00	33.5	31.6	31.4	31.8	33.1	31.6	33.1	31.7	29.3	30.3	31.4	31.0	24.6	27.7	30.2	22.0	0.1	-4.3
11/9/19 19:15	33.4	31.6	31.4	31.9	33.0	31.6	33.0	31.7	29.3	30.3	31.4	31.0	24.6	27.8	30.2	22.0	-0.3	-4.7
11/9/19 19:30	33.2	31.6	31.4	31.9	33.0	31.6	32.9	31.7	29.3	30.3	31.4	31.0	24.6	27.8	30.2	22.1	-0.3	-3.6
11/9/19 19:45	32.8	31.6	31.5	32.0	32.8	31.7	32.8	31.7	29.3	30.3	31.5	31.0	24.6	27.8	30.3	22.1	-0.3	-1.5
11/9/19 20:00	32.5	31.6	31.5	32.0	32.7	31.7	32.6	31.7	29.3	30.3	31.5	31.1	24.6	27.8	30.3	22.1	0.1	4.6
11/9/19 20:15	32.4	31.6	31.5	32.0	32.7	31.7	32.6	31.7	29.4	30.3	31.5	31.1	24.6	27.9	30.4	22.1	0.1	-0.4
11/9/19 20:30	32.1	31.6	31.5	32.0	32.5	31.8	32.5	31.7	29.4	30.2	31.5	31.1	24.6	27.9	30.4	22.1	-0.3	0.6
11/9/19 20:45	31.5	31.5	31.6	32.1	32.4	31.8	32.3	31.7	29.4	30.2	31.6	31.1	24.7	27.9	30.4	22.1	-0.3	2.8
11/9/19 21:00	31.2	31.5	31.6	32.1	32.2	31.8	32.1	31.7	29.4	30.2	31.6	31.2	24.7	27.9	30.5	22.1	-0.3	3.1
11/9/19 21:15	31.2	31.5	31.6	32.1	32.2	31.8	32.1	31.7	29.4	30.2	31.6	31.2	24.7	28.0	30.5	22.1	-0.3	2.8
11/9/19 21:30	30.8	31.5	31.6	32.1	32.0	31.8	31.9	31.7	29.4	30.2	31.6	31.2	24.7	28.0	30.5	22.1	-0.3	4.9
11/9/19 21:45	30.2	31.5	31.6	32.1	31.8	31.8	31.6	31.7	29.4	30.1	31.6	31.2	24.7	28.0	30.5	22.1	-0.3	6.7
11/9/19 22:00	30.3	31.5	31.5	32.1	31.8	31.8	31.6	31.6	29.4	30.1	31.6	31.2	24.7	28.0	30.5	22.1	-0.3	5.6
11/9/19 22:15	29.9	31.5	31.5	32.1	31.6	31.8	31.5	31.6	29.4	30.1	31.6	31.2	24.7	28.0	30.6	22.1	-0.3	6.7
11/9/19 22:30	29.5	31.4	31.5	32.1	31.5	31.7	31.3	31.6	29.4	30.0	31.6	31.2	24.7	28.0	30.6	22.1	-0.3	8.1
11/9/19 22:45	29.4	31.4	31.5	32.0	31.4	31.7	31.2	31.6	29.4	30.0	31.6	31.3	24.7	28.0	30.6	22.1	-0.6	8.5
11/9/19 23:00	29.0	31.4	31.5	32.0	31.2	31.7	31.0	31.5	29.4	30.0	31.6	31.3	24.7	28.0	30.6	22.1	-0.3	9.9
11/9/19 23:15	28.6	31.4	31.5	32.0	31.2	31.7	31.0	31.5	29.4	29.9	31.6	31.3	24.7	28.0	30.6	22.1	-0.3	4.9
11/9/19 23:30	28.8	31.4	31.4	32.0	31.2	31.6	31.0	31.4	29.4	29.9	31.6	31.3	24.7	28.1	30.6	22.1	-0.3	4.9
11/9/19 23:45	28.9	31.4	31.4	31.9	31.2	31.6	31.0	31.4	29.4	29.8	31.6	31.3	24.7	28.1	30.6	22.1	-0.3	4.9
12/9/19 0:00	28.9	31.4	31.4	31.9	31.1	31.6	30.9	31.4	29.4	29.8	31.6	31.3	24.7	28.1	30.6	22.2	-0.3	4.9
