# Supplementary material for: Thermal behavior of a two-story concrete building under controlled winter and heat wave scenarios in the sense-city equipment through temperature, flux and energy consumption dataset
Source: Data Brief. 2020 Oct 23;33:106458. doi: 10.1016/j.dib.2020.106458 (PMC7599433; doi:10.1016/j.dib.2020.106458)
Supplement: Supplementary file 1 [file mmc1.zip › Data_Scenario3.xlsx]

## Sheet: Raw Data
Date	Tout	Toffice1-Z1	Toffice2-Z1	Tsi_Z1-S	Tse_Z1-S	Tsi_Z1-E	Tse_Z1-E	TGF1	TGF2	TGF3	TGF4	Tslf_GF1	Tslf_GF2	Tslf_GF3	Tsif_Z1-Z2	Tg	Flux_int_Z1-E	Flux_ext_Z1-E
(D/M/Y H:M)	(°C)	(°C)	(°C)	(°C)	(°C)	(°C)	(°C)	(°C)	(°C)	(°C)	(°C)	(°C)	(°C)	(°C)	(°C)	(°C)	(W/m2)	(W/m2)
2019-09-05	17	19.5765	19.4179	18.5229	18.0697	18.5116	17.9791	20.5961	21.3212	19.4179	20.9133	21.9556	21.797	19.1347	19.2026	20	1.10639	4.20504
2019-09-05 00:15:00	16.8	19.5538	19.4066	18.5116	18.0358	18.5002	17.9338	20.6188	21.3098	19.4179	20.8793	21.9443	21.8196	19.1233	19.1913	20	1.45238	4.56088
2019-09-05 00:30:00	16.8	19.5312	19.3952	18.5116	17.9904	18.4889	17.8885	20.5734	21.2985	19.3952	20.8793	21.9329	21.7857	19.112	19.18	20	1.10639	4.56088
2019-09-05 00:45:00	16.8	19.5199	19.3612	18.5002	17.9678	18.4776	17.8658	20.5848	21.2872	19.3726	20.8793	21.9216	21.7857	19.1007	19.1573	20	1.10639	4.91673
2019-09-05 01:00:00	16.6	19.4972	19.3499	18.4889	17.9111	18.4663	17.8205	20.5621	21.2758	19.3499	20.8793	21.9216	21.7743	19.078	19.146	20	1.10639	4.91673
2019-09-05 01:15:00	16.6	19.4859	19.3386	18.4776	17.8885	18.4549	17.7865	20.5395	21.2758	19.3386	20.8453	21.9103	21.7743	19.078	19.1347	20	1.10639	5.62841
2019-09-05 01:30:00	16.4	19.4632	19.3273	18.4663	17.8432	18.4436	17.7412	20.5055	21.2532	19.3273	20.9133	21.8989	21.7517	19.0667	19.1233	20	1.10639	5.98426
2019-09-05 01:45:00	16.4	19.4519	19.2933	18.4549	17.7978	18.4323	17.7072	20.4941	21.2532	19.3273	20.7887	21.8876	21.7177	19.0667	19.1007	20	1.10639	5.27257
2019-09-05 02:00:00	16.2	19.4405	19.2819	18.4436	17.7639	18.4209	17.6392	20.4828	21.2419	19.3046	20.8567	21.8763	21.7517	19.044	19.1007	20	1.45238	5.98426
2019-09-05 02:15:00	16.1	19.4066	19.2593	18.4209	17.7072	18.4096	17.5713	20.4602	21.2305	19.2819	20.8227	21.8763	21.7403	19.0327	19.078	20	1.10639	5.62841
2019-09-05 02:30:00	16.1	19.3726	19.2366	18.4096	17.6619	18.3869	17.5713	20.4488	21.2192	19.2706	20.8227	21.8536	21.7403	19.01	19.0667	20	1.10639	7.40763
2019-09-05 02:45:00	16	19.3839	19.2253	18.3869	17.6052	18.3756	17.5033	20.4602	21.1965	19.248	20.8	21.8423	21.7403	18.9987	19.044	20	1.45238	7.40763
2019-09-05 03:00:00	15.8	19.3386	19.2026	18.3643	17.5826	18.353	17.4466	20.4035	21.1965	19.2366	20.7547	21.831	21.7063	18.9874	19.0327	20	1.10639	7.05179
2019-09-05 03:15:00	16	19.3386	19.2026	18.353	17.5373	18.3416	17.39	20.3922	21.1965	19.2026	20.834	21.8196	21.7063	18.9761	19.01	20	1.10639	7.76348
2019-09-05 03:30:00	15.9	19.2933	19.18	18.3303	17.5259	18.319	17.4013	20.3809	21.1739	19.18	20.8227	21.8083	21.729	18.9534	18.9874	20	1.10639	6.69595
2019-09-05 03:45:00	15.6	19.2706	19.146	18.3076	17.4127	18.2963	17.3447	20.3582	21.1739	19.1913	20.7094	21.797	21.7063	18.9421	18.9761	20	1.10639	9.5427
2019-09-05 04:00:00	16.4	19.2706	19.112	18.285	17.5146	18.2737	17.3334	20.3355	21.1512	19.1687	20.766	21.7857	21.6724	18.9307	18.9647	20	1.10639	10.2544
2019-09-05 04:15:00	16.6	19.2706	19.1007	18.2737	17.6166	18.251	17.5259	20.3469	21.1399	19.1687	20.7207	21.7743	21.695	18.9081	18.9421	20	1.45238	3.8492
2019-09-05 04:30:00	16.7	19.2366	19.112	18.251	17.6279	18.2397	17.5599	20.3469	21.1286	19.146	20.6754	21.763	21.6837	18.8968	18.9307	20	1.10639	3.8492
2019-09-05 04:45:00	16.7	19.2366	19.1007	18.2283	17.6506	18.217	17.5259	20.3695	21.1286	19.146	20.6754	21.7517	21.7063	18.8968	18.9081	20	1.10639	3.8492
2019-09-05 05:00:00	17.2	19.2253	19.0667	18.217	17.7639	18.1944	17.7072	20.3582	21.1172	19.1347	20.6414	21.7517	21.6837	18.8854	18.8854	20	1.10639	1.71413
2019-09-05 05:15:00	17.1	19.214	19.0667	18.1944	17.7639	18.183	17.7072	20.3582	21.1059	19.1347	20.7434	21.729	21.695	18.8741	18.8741	20	1.10639	2.42582
2019-09-05 05:30:00	17.1	19.1913	19.0667	18.183	17.7752	18.1604	17.7185	20.3469	21.1059	19.1347	20.7094	21.729	21.6837	18.8741	18.8514	20	1.45238	2.06998
2019-09-05 05:45:00	17.4	19.18	19.0327	18.1604	17.8545	18.149	17.8092	20.3582	21.0946	19.1233	20.7094	21.7177	21.661	18.8514	18.8288	20	1.10639	0.6466
2019-09-05 06:00:00	17.7	19.18	19.0327	18.1604	17.9225	18.1377	17.8885	20.3809	21.0946	19.112	20.6414	21.7063	21.6724	18.8514	18.8288	20	1.45238	0.290756
2019-09-05 06:15:00	17.6	19.1687	19.0327	18.149	17.9451	18.1264	17.8998	20.3469	21.0946	19.1233	20.7094	21.7177	21.661	18.8514	18.8175	20	1.45238	0.6466
2019-09-05 06:30:00	17.7	19.146	19.0214	18.1377	17.9791	18.1151	17.8432	20.3809	21.0719	19.1233	20.7321	21.695	21.6497	18.8401	18.8061	20	1.10639	2.78166
2019-09-05 06:45:00	18.1	19.146	18.9987	18.1264	18.0924	18.1151	18.0697	20.4148	21.0719	19.1233	20.6981	21.695	21.6497	18.8288	18.7835	20	1.10639	-1.84431
2019-09-05 07:00:00	18.2	19.146	19.0214	18.1264	18.1264	18.1037	18.1151	20.4262	21.0719	19.1347	20.7094	21.695	21.661	18.8288	18.7835	20	1.45238	-1.13262
2019-09-05 07:15:00	18.2	19.146	18.9987	18.1264	18.183	18.1037	18.1604	20.3922	21.0606	19.1233	20.7094	21.6837	21.6384	18.8288	18.7721	20	1.10639	-1.48846
2019-09-05 07:30:00	18.5	19.1347	18.9987	18.1264	18.2737	18.1037	18.2737	20.4375	21.0606	19.1233	20.6301	21.6837	21.6384	18.8061	18.7608	20	1.45238	-2.556
2019-09-05 07:45:00	18.7	19.1573	18.9874	18.1264	18.353	18.1037	18.3416	20.4488	21.0719	19.1007	20.6641	21.6724	21.627	18.8061	18.7495	20	1.45238	-2.91184
2019-09-05 08:00:00	18.7	19.1573	18.9987	18.1377	18.3756	18.1151	18.3643	20.4602	21.0493	19.112	20.6754	21.6724	21.6157	18.8061	18.7381	20	0.7604	-3.26768
2019-09-05 08:15:00	18.9	19.1573	18.9874	18.149	18.4663	18.1151	18.4776	20.4941	21.0606	19.1233	20.6528	21.6724	21.627	18.8061	18.7381	20	1.45238	-4.33521
2019-09-05 08:30:00	19.2	19.1573	18.9987	18.149	18.5456	18.1264	18.5909	20.4941	21.0493	19.112	20.6754	21.6724	21.627	18.8061	18.7381	20	1.79836	-3.62353
2019-09-05 08:45:00	19.1	19.1687	18.9987	18.1604	18.5909	18.1377	18.6135	20.5508	21.0606	19.1347	20.6867	21.6837	21.6157	18.8061	18.7381	20	1.10639	-3.97937
2019-09-05 09:00:00	19.2	19.1573	18.9987	18.183	18.6588	18.149	18.6702	20.5395	21.0493	19.1233	20.7434	21.6837	21.627	18.8061	18.7381	20	1.10639	-5.40275
2019-09-05 09:15:00	19.7	19.1687	19.01	18.1944	18.7721	18.1604	18.7948	20.5621	21.0606	19.112	20.7547	21.6837	21.6044	18.8061	18.7381	20	1.10639	-6.47028
2019-09-05 09:30:00	19.7	19.18	19.01	18.217	18.8288	18.183	18.8628	20.5961	21.0719	19.1233	20.7321	21.6837	21.6044	18.8061	18.7381	20	1.10639	-6.11443
2019-09-05 09:45:00	19.7	19.1913	19.0327	18.2283	18.8854	18.1944	18.9194	20.6188	21.0493	19.1347	20.6867	21.6837	21.6044	18.8175	18.7381	20	1.10639	-6.82612
2019-09-05 10:00:00	20	19.2026	19.044	18.251	18.9987	18.217	19.044	20.6414	21.0719	19.146	20.8114	21.695	21.6044	18.8175	18.7495	20	1.10639	-7.18197
2019-09-05 10:15:00	20.2	19.2253	19.0554	18.2737	19.078	18.2397	19.146	20.6754	21.0719	19.146	20.7434	21.7063	21.6044	18.8175	18.7495	20	1.10639	-6.47028
2019-09-05 10:30:00	20.2	19.2366	19.0554	18.2963	19.146	18.2623	19.1687	20.6981	21.0833	19.1687	20.766	21.7177	21.5931	18.8175	18.7495	20	1.10639	-7.89365
2019-09-05 10:45:00	20.2	19.2593	19.0667	18.319	19.2026	18.285	19.214	20.7547	21.0833	19.2026	20.8227	21.7177	21.5931	18.8288	18.7608	20	1.45238	-8.2495
2019-09-05 11:00:00	20.7	19.2593	19.078	18.353	19.3273	18.319	19.3839	20.7547	21.0833	19.2026	20.7321	21.729	21.5931	18.8288	18.7721	20	1.10639	-8.60534
2019-09-05 11:15:00	20.8	19.2933	19.1007	18.3756	19.3952	18.3416	19.4859	20.7547	21.0946	19.2253	20.8114	21.7403	21.5931	18.8288	18.7835	20	1.10639	-10.3846
2019-09-05 11:30:00	20.8	19.3159	19.112	18.4096	19.4519	18.3756	19.5199	20.8114	21.1059	19.248	20.902	21.763	21.5931	18.8401	18.7948	20	1.10639	-7.18197
2019-09-05 11:45:00	21	19.3386	19.146	18.4436	19.5538	18.4096	19.5992	20.834	21.1172	19.2593	20.8453	21.7743	21.6044	18.8628	18.8061	20	1.10639	-10.3846
2019-09-05 12:00:00	21.3	19.3839	19.1573	18.4776	19.6558	18.4436	19.7464	20.8567	21.1172	19.2819	20.9246	21.7743	21.5931	18.8514	18.8288	20.0818	1.10639	-10.3846
2019-09-05 12:15:00	21.4	19.4066	19.18	18.5116	19.7464	18.4776	19.8144	20.902	21.1399	19.3159	20.8793	21.797	21.6044	18.8741	18.8401	20.0798	0.7604	-10.3846
2019-09-05 12:30:00	21.5	19.4405	19.1913	18.5569	19.8484	18.5229	19.905	20.9473	21.1399	19.3386	20.8907	21.8196	21.5931	18.8854	18.8514	20.072	1.45238	-11.0962
2019-09-05 12:45:00	21.6	19.4859	19.2253	18.5909	19.905	18.5569	19.9843	20.9813	21.1512	19.3612	20.936	21.831	21.5931	18.8968	18.8741	20.0682	0.7604	-10.7404
2019-09-05 13:00:00	21.8	19.4972	19.248	18.6362	20.0183	18.6022	20.109	21.0039	21.1739	19.4066	20.9813	21.8423	21.5931	18.9081	18.8968	20.0613	0.7604	-11.4521
2019-09-05 13:15:00	22.1	19.5425	19.2933	18.6702	20.1203	18.6362	20.2109	21.0266	21.1965	19.4292	20.902	21.865	21.5931	18.9194	18.9081	20.0579	0.7604	-11.8079
2019-09-05 13:30:00	22.1	19.5992	19.3273	18.7155	20.1996	18.6815	20.3129	21.0833	21.1965	19.4519	20.9813	21.8876	21.5931	18.9194	18.9307	20.0512	0.7604	-11.0962
2019-09-05 13:45:00	22.2	19.6218	19.3726	18.7608	20.2676	18.7268	20.3695	21.1172	21.2079	19.5085	20.9586	21.9103	21.5817	18.9307	18.9534	20.0475	0.7604	-12.8755
2019-09-05 14:00:00	22.3	19.6671	19.3839	18.8061	20.3922	18.7721	20.4828	21.1512	21.2305	19.5312	21.0153	21.9329	21.5931	18.9647	18.9761	20.0406	1.10639	-12.1638
2019-09-05 14:15:00	22.6	19.7351	19.4292	18.8628	20.4715	18.8288	20.5734	21.1852	21.2305	19.5992	20.9926	21.9556	21.5931	18.9761	19.01	20.0365	0.7604	-14.2988
2019-09-05 14:30:00	22.7	19.8031	19.4745	18.9081	20.5961	18.8741	20.6867	21.2305	21.2645	19.6331	21.0719	21.9669	21.5931	18.9874	19.0327	20.03	0.7604	-10.3846
2019-09-05 14:45:00	22.9	19.8484	19.5085	18.9534	20.6414	18.9307	20.7774	21.2985	21.2872	19.6785	21.0379	22.0009	21.6044	18.9987	19.0667	20.0274	0.7604	-13.2313
2019-09-05 15:00:00	23	19.8824	19.5538	19.01	20.766	18.9761	20.868	21.3098	21.2872	19.7124	21.0493	22.0236	21.5931	19.0214	19.0893	20.0205	0.7604	-12.8755
2019-09-05 15:15:00	23.2	19.9277	19.5878	19.0667	20.8567	19.0327	20.9586	21.3325	21.3098	19.7578	21.0606	22.0462	21.5931	19.044	19.112	20.0167	0.7604	-13.2313
2019-09-05 15:30:00	23.3	19.9617	19.6105	19.1233	20.9473	19.0893	21.0833	21.3891	21.3438	19.8257	21.0946	22.0802	21.5931	19.0667	19.146	20.011	0.7604	-14.2988
2019-09-05 15:45:00	23.5	19.9957	19.6445	19.18	21.0493	19.146	21.1626	21.4458	21.3778	19.8597	21.1059	22.0915	21.6157	19.0893	19.18	20.0074	0.7604	-15.7222
2019-09-05 16:00:00	23.7	20.0636	19.6898	19.2253	21.1512	19.2026	21.2872	21.5024	21.3665	19.9164	21.1512	22.1368	21.6044	19.112	19.2026	20.0006	0.7604	-13.5872
2019-09-05 16:15:00	23.8	20.109	19.7238	19.2933	21.2532	19.2593	21.3891	21.5138	21.4118	19.9617	21.1852	22.1595	21.6044	19.1347	19.2366	19.9973	0.7604	-14.6547
2019-09-05 16:30:00	23.7	20.1883	19.7917	19.3499	21.2872	19.3159	21.4458	21.5704	21.4005	20.0523	21.2079	22.1822	21.6044	19.146	19.2706	19.9914	0.7604	-13.2313
2019-09-05 16:45:00	23.6	20.2449	19.8371	19.4066	21.3438	19.3839	21.4798	21.6384	21.4231	20.075	21.2532	22.2162	21.6157	19.1687	19.3046	19.989	0.7604	-14.2988
2019-09-05 17:00:00	23.3	20.2222	19.8597	19.4745	21.3098	19.4405	21.4118	21.6384	21.4345	20.0863	21.3325	22.2388	21.6157	19.2026	19.3386	19.9816	0.7604	-10.7404
2019-09-05 17:15:00	23.2	20.2676	19.9164	19.5312	21.3325	19.4972	21.4345	21.661	21.4684	20.109	21.3212	22.2728	21.6157	19.2253	19.3726	19.9786	0.7604	-13.943
2019-09-05 17:30:00	23.2	20.2789	19.9504	19.5992	21.3665	19.5538	21.4345	21.7063	21.4798	20.1316	21.3778	22.2955	21.6157	19.2366	19.3952	19.9728	0.7604	-10.7404
2019-09-05 17:45:00	23	20.3355	19.9843	19.6558	21.3325	19.6218	21.4345	21.7063	21.4798	20.1656	21.4345	22.3294	21.6157	19.2706	19.4292	19.9689	0.7604	-10.0287
2019-09-05 18:00:00	22.6	20.3016	20.007	19.7124	21.3212	19.6785	21.3438	21.729	21.5138	20.1769	21.4571	22.3634	21.6157	19.2819	19.4632	19.9627	0.7604	-9.67287
2019-09-05 18:15:00	22.7	20.3355	20.041	19.7804	21.3325	19.7351	21.3778	21.7403	21.5251	20.1883	21.4571	22.3861	21.627	19.3159	19.5085	19.9602	0.7604	-9.67287
2019-09-05 18:30:00	22.7	20.3695	20.0863	19.8257	21.3438	19.7804	21.3665	21.7743	21.5364	20.2109	21.5138	22.4087	21.627	19.3386	19.5425	19.9547	0.7604	-9.31703
2019-09-05 18:45:00	22.2	20.3922	20.109	19.8824	21.2532	19.8371	21.2758	21.831	21.5591	20.2336	21.5704	22.4427	21.6384	19.3612	19.5652	19.9509	0.7604	-7.89365
2019-09-05 19:00:00	22	20.3809	20.1316	19.939	21.2192	19.8824	21.2305	21.8196	21.5704	20.2222	21.627	22.4654	21.627	19.3726	19.5992	19.9461	0.7604	-6.82612
2019-09-05 19:15:00	22.2	20.4035	20.1543	19.9843	21.2419	19.9277	21.2758	21.831	21.5704	20.2449	21.627	22.488	21.627	19.3952	19.6331	19.9437	0.7604	-7.18197
2019-09-05 19:30:00	21.8	20.4262	20.1769	20.0297	21.1626	19.973	21.1739	21.865	21.6044	20.2676	21.6384	22.522	21.6384	19.4179	19.6671	19.9374	0.7604	-4.69106
2019-09-05 19:45:00	21.5	20.4262	20.2109	20.075	21.0833	20.0183	21.0946	21.831	21.6157	20.2336	21.695	22.5447	21.6384	19.4405	19.6898	19.9346	0.7604	-3.97937
2019-09-05 20:00:00	21.7	20.4262	20.2222	20.109	21.1172	20.0523	21.1286	21.8536	21.627	20.2449	21.7177	22.5674	21.6384	19.4519	19.7238	19.9303	0.414412	-5.0469
2019-09-05 20:15:00	21.6	20.4488	20.2562	20.1543	21.0719	20.0863	21.0606	21.8763	21.6384	20.2789	21.7403	22.59	21.6384	19.4745	19.7464	19.9271	0.7604	-3.26768
2019-09-05 20:30:00	21	20.4375	20.2676	20.1883	20.9813	20.1203	20.9473	21.8763	21.6497	20.2562	21.7517	22.6013	21.627	19.4972	19.7691	19.9213	0.7604	-2.20015
2019-09-05 20:45:00	21	20.4375	20.2676	20.2222	20.9586	20.1429	20.936	21.9103	21.661	20.2676	21.7743	22.6353	21.6384	19.5085	19.8031	19.9181	0.414412	-3.62353
2019-09-05 21:00:00	21.2	20.4602	20.3016	20.2449	20.9813	20.1769	20.9586	21.9103	21.6724	20.3016	21.7857	22.658	21.6384	19.5199	19.8257	19.9146	0.7604	-2.556
2019-09-05 21:15:00	20.6	20.4602	20.3355	20.2676	20.8567	20.1996	20.8	21.8876	21.6837	20.3016	21.797	22.6693	21.6384	19.5425	19.8484	19.9123	0.7604	-0.420932
2019-09-05 21:30:00	20.6	20.4375	20.3355	20.3016	20.8114	20.2109	20.766	21.8989	21.695	20.2789	21.8083	22.692	21.6497	19.5538	19.871	19.9069	0.7604	-0.420932
2019-09-05 21:45:00	20.7	20.4488	20.3469	20.3242	20.8227	20.2336	20.7774	21.9216	21.7063	20.2902	21.797	22.7146	21.6497	19.5652	19.8937	19.9039	0.414412	-1.48846
2019-09-05 22:00:00	20.3	20.4488	20.3582	20.3355	20.6981	20.2562	20.6414	21.9103	21.695	20.2902	21.8196	22.726	21.6384	19.5878	19.9164	19.9005	0.414412	1.00244
2019-09-05 22:15:00	20.1	20.4715	20.3809	20.3582	20.6528	20.2562	20.5961	21.9103	21.7063	20.2789	21.8196	22.7486	21.6497	19.5992	19.9277	19.8985	0.7604	1.00244
2019-09-05 22:30:00	20.3	20.4602	20.3922	20.3695	20.6528	20.2676	20.5848	21.9103	21.7063	20.2676	21.831	22.7599	21.6384	19.6105	19.9504	19.8934	0.7604	0.290756
2019-09-05 22:45:00	19.9	20.4488	20.4035	20.3809	20.5281	20.2789	20.4488	21.9216	21.7063	20.2789	21.8423	22.7713	21.6497	19.6218	19.9617	19.8919	0.7604	2.78166
2019-09-05 23:00:00	19.7	20.4488	20.4035	20.3922	20.4715	20.2789	20.3922	21.8876	21.7063	20.2789	21.8423	22.7939	21.6497	19.6331	19.9843	19.8878	0.414412	2.42582
2019-09-05 23:15:00	19.8	20.4488	20.4035	20.3922	20.4602	20.2902	20.3922	21.8763	21.7063	20.2562	21.8423	22.8053	21.6384	19.6445	19.9957	19.8856	0.414412	1.71413
2019-09-05 23:30:00	19.3	20.4375	20.3922	20.4035	20.3355	20.2902	20.2336	21.8876	21.7063	20.2449	21.8423	22.8166	21.6497	19.6558	20.007	19.8807	0.414412	4.56088
2019-09-05 23:45:00	19.3	20.4262	20.3922	20.4035	20.2902	20.2789	20.2109	21.8763	21.695	20.2222	21.865	22.8166	21.6384	19.6558	20.0183	19.88	0.414412	3.13751
2019-09-06	19.3	20.4375	20.3922	20.3922	20.2449	20.2789	20.1543	21.865	21.695	20.2109	21.8763	22.8279	21.6384	19.6671	20.0297	19.8755	0.414412	3.8492
2019-09-06 00:15:00	18.9	20.4375	20.3809	20.3922	20.1429	20.2789	20.041	21.8763	21.695	20.2109	21.865	22.8392	21.6384	19.6785	20.041	19.8734	0.7604	4.20504
2019-09-06 00:30:00	18.9	20.4262	20.3695	20.3922	20.0976	20.2676	19.9843	21.8423	21.7063	20.1996	21.8536	22.8392	21.6497	19.6898	20.041	19.8708	0.414412	5.27257
2019-09-06 00:45:00	18.8	20.4262	20.3582	20.3809	20.0183	20.2562	19.905	21.831	21.695	20.1883	21.831	22.8506	21.6384	19.6898	20.041	19.8686	0.414412	6.3401
2019-09-06 01:00:00	18.5	20.4148	20.3469	20.3695	19.939	20.2449	19.8031	21.7857	21.695	20.1769	21.865	22.8506	21.6384	19.7011	20.0523	19.8668	0.414412	5.98426
2019-09-06 01:15:00	18.4	20.4035	20.3242	20.3582	19.8484	20.2336	19.7124	21.7517	21.6837	20.1656	21.831	22.8506	21.627	19.6898	20.0523	19.8645	0.414412	7.76348
2019-09-06 01:30:00	18.3	20.3809	20.3129	20.3469	19.8031	20.2109	19.6671	21.7517	21.6724	20.1543	21.8083	22.8506	21.6384	19.7011	20.0523	19.8611	0.414412	6.69595
2019-09-06 01:45:00	18	20.3695	20.2902	20.3355	19.7124	20.1996	19.5878	21.729	21.6724	20.1429	21.8196	22.8506	21.6384	19.7011	20.0523	19.8602	0.414412	7.40763
2019-09-06 02:00:00	17.9	20.3582	20.2789	20.3129	19.6558	20.1769	19.5199	21.7063	21.661	20.1203	21.8196	22.8506	21.6384	19.7011	20.0523	19.8562	0.414412	8.47517
2019-09-06 02:15:00	17.9	20.3355	20.2336	20.2902	19.5765	20.1543	19.4292	21.6837	21.6384	20.109	21.7857	22.8506	21.6384	19.7011	20.0523	19.8555	0.414412	8.47517
2019-09-06 02:30:00	17.5	20.3129	20.2109	20.2676	19.4859	20.1203	19.3159	21.661	21.6497	20.0863	21.797	22.8392	21.627	19.7011	20.041	19.8527	0.414412	8.83101
2019-09-06 02:45:00	17.4	20.2902	20.1883	20.2449	19.3839	20.0976	19.248	21.661	21.6384	20.075	21.763	22.8392	21.627	19.7011	20.041	19.852	0.414412	9.5427
2019-09-06 03:00:00	17.3	20.2676	20.1543	20.2109	19.3159	20.0636	19.1687	21.627	21.627	20.0636	21.763	22.8392	21.627	19.7011	20.0297	19.8495	0.414412	9.5427
2019-09-06 03:15:00	17.2	20.2562	20.1429	20.1883	19.2253	20.041	19.078	21.6044	21.627	20.0523	21.7403	22.8279	21.6157	19.7011	20.0297	19.8487	0.414412	9.18685
2019-09-06 03:30:00	17	20.2336	20.109	20.1543	19.146	20.007	19.01	21.5817	21.6157	20.0297	21.7403	22.8166	21.6044	19.6898	20.007	19.846	0.414412	10.9661
2019-09-06 03:45:00	16.8	20.2109	20.0863	20.1316	19.044	19.973	18.9194	21.5477	21.5931	20.0297	21.7177	22.8166	21.627	19.6898	20.007	19.8449	0.414412	10.6102
2019-09-06 04:00:00	16.7	20.1883	20.0636	20.0976	18.9647	19.939	18.8175	21.5251	21.5931	20.007	21.7177	22.7939	21.6157	19.6671	19.9843	19.8429	0.414412	10.6102
2019-09-06 04:15:00	16.6	20.1656	20.041	20.0636	18.9081	19.905	18.7608	21.4911	21.5704	19.9957	21.6724	22.7939	21.627	19.6785	19.973	19.8425	0.414412	9.89854
2019-09-06 04:30:00	16.8	20.1429	19.9957	20.0297	18.8854	19.871	18.7608	21.4911	21.5591	19.973	21.6384	22.7826	21.6157	19.6671	19.9617	19.8399	0.414412	10.2544
2019-09-06 04:45:00	17	20.1316	19.9957	19.9843	18.8854	19.8257	18.7381	21.4684	21.5591	19.9617	21.6384	22.7599	21.6157	19.6445	19.9504	19.8385	0.7604	9.18685
2019-09-06 05:00:00	17.4	20.109	19.973	19.9504	18.9534	19.7917	18.8401	21.4458	21.5477	19.9617	21.6044	22.7599	21.6044	19.6445	19.939	19.8369	0.414412	6.3401
2019-09-06 05:15:00	17.8	20.0976	19.9617	19.9164	19.0214	19.7464	18.9307	21.4458	21.5251	19.9504	21.6157	22.7486	21.5704	19.6445	19.9277	19.8353	0.414412	5.27257
2019-09-06 05:30:00	17.8	20.075	19.9504	19.8824	19.0327	19.7124	18.9421	21.4458	21.5251	19.939	21.5817	22.7373	21.6044	19.6331	19.9164	19.8334	0.414412	5.98426
2019-09-06 05:45:00	17.9	20.0636	19.939	19.8371	19.0667	19.6785	18.9874	21.4231	21.5251	19.939	21.5931	22.726	21.5931	19.6218	19.905	19.8333	0.414412	4.56088
2019-09-06 06:00:00	18.5	20.041	19.9277	19.8031	19.1913	19.6445	19.1233	21.4118	21.5024	19.9277	21.5591	22.7033	21.6044	19.6218	19.8937	19.8325	0.7604	2.06998
2019-09-06 06:15:00	18.8	20.0297	19.9164	19.7691	19.2706	19.6105	19.2253	21.4458	21.5024	19.9164	21.5704	22.7033	21.5931	19.6105	19.8824	19.8317	0.7604	1.00244
2019-09-06 06:30:00	19	20.0297	19.9277	19.7464	19.3499	19.5765	19.3046	21.4571	21.5024	19.905	21.5251	22.692	21.6044	19.6105	19.871	19.8296	0.7604	0.6466
2019-09-06 06:45:00	19.1	20.0183	19.9164	19.7124	19.4066	19.5538	19.3726	21.4911	21.5024	19.905	21.5591	22.6806	21.5931	19.6105	19.8597	19.8288	0.0684247	-0.420932
2019-09-06 07:00:00	19.6	20.007	19.9277	19.6898	19.5425	19.5312	19.5425	21.4798	21.4684	19.905	21.5251	22.6806	21.5931	19.6105	19.8371	19.827	0.7604	-1.84431
2019-09-06 07:15:00	19.9	20.007	19.9277	19.6785	19.6331	19.5199	19.6331	21.4798	21.4798	19.905	21.5251	22.6693	21.5817	19.6105	19.8257	19.8256	0.7604	-2.91184
2019-09-06 07:30:00	20.1	20.007	19.9277	19.6558	19.7238	19.4972	19.7464	21.5024	21.4911	19.9164	21.4684	22.658	21.5817	19.5992	19.8031	19.8255	0.7604	-3.26768
2019-09-06 07:45:00	20.3	20.007	19.9277	19.6445	19.8257	19.4972	19.8484	21.5251	21.4798	19.9277	21.4798	22.658	21.5931	19.5992	19.7917	19.8229	0.7604	-3.97937
2019-09-06 08:00:00	20.5	20.007	19.9164	19.6331	19.8937	19.4859	19.9277	21.5477	21.4684	19.939	21.5138	22.6693	21.5817	19.5992	19.7804	19.8226	0.7604	-4.69106
2019-09-06 08:15:00	20.9	20.0523	19.9277	19.6331	20.041	19.4859	20.0976	21.5704	21.4798	19.9504	21.5024	22.658	21.5817	19.5992	19.7691	19.821	0.7604	-6.11443
2019-09-06 08:30:00	21.2	20.0976	19.939	19.6331	20.1769	19.4859	20.2449	21.6044	21.5024	19.9843	21.4571	22.658	21.5817	19.6105	19.7691	19.8204	0.7604	-7.53781
2019-09-06 08:45:00	21.4	20.1316	19.939	19.6445	20.2676	19.4972	20.3355	21.6497	21.4684	19.9957	21.4911	22.658	21.5817	19.6105	19.7691	19.8184	0.7604	-6.11443
2019-09-06 09:00:00	21.7	20.1656	19.939	19.6445	20.3695	19.5085	20.4488	21.661	21.5024	20.0183	21.5251	22.6693	21.5817	19.6218	19.7691	19.818	0.7604	-6.82612
2019-09-06 09:15:00	22	20.1996	19.9617	19.6671	20.5055	19.5199	20.5848	21.6724	21.5138	20.0523	21.5251	22.658	21.5704	19.6218	19.7691	19.8164	0.7604	-8.96119
2019-09-06 09:30:00	22.2	20.2222	19.9843	19.6785	20.6074	19.5425	20.7207	21.7063	21.5138	20.0863	21.5591	22.6693	21.5817	19.6218	19.7804	19.8154	0.7604	-9.67287
2019-09-06 09:45:00	22.5	20.2789	19.9957	19.7011	20.7547	19.5538	20.8227	21.7403	21.5364	20.1429	21.5931	22.6693	21.5704	19.6331	19.7804	19.8146	0.7604	-9.67287
2019-09-06 10:00:00	22.8	20.2902	20.0297	19.7238	20.8907	19.5878	21.0379	21.7743	21.5251	20.1656	21.5931	22.6806	21.5817	19.6331	19.7917	19.8124	0.7604	-12.1638
2019-09-06 10:15:00	23.1	20.3469	20.0976	19.7464	21.0379	19.6105	21.1399	21.8083	21.5591	20.2222	21.6044	22.692	21.5817	19.6445	19.8031	19.8117	0.7604	-10.7404
2019-09-06 10:30:00	23.4	20.4148	20.1429	19.7804	21.1512	19.6445	21.2985	21.865	21.5704	20.2676	21.627	22.7033	21.5817	19.6671	19.8144	19.8106	0.7604	-15.0105
2019-09-06 10:45:00	23.6	20.4602	20.1769	19.8144	21.2758	19.6898	21.4458	21.9103	21.5931	20.3016	21.6384	22.7146	21.5817	19.6785	19.8257	19.8105	0.7604	-15.7222
2019-09-06 11:00:00	23.9	20.5281	20.2109	19.8484	21.4118	19.7238	21.6044	21.9329	21.5931	20.3582	21.695	22.726	21.5931	19.6898	19.8484	19.8077	0.7604	-14.6547
2019-09-06 11:15:00	24.2	20.6074	20.2336	19.8937	21.5477	19.7691	21.7403	22.0009	21.6157	20.4035	21.695	22.7373	21.5817	19.6898	19.871	19.8074	0.7604	-15.3664
2019-09-06 11:30:00	24.4	20.6528	20.2902	19.939	21.695	19.8144	21.8763	22.0236	21.6497	20.4828	21.729	22.7599	21.5931	19.7238	19.8824	19.8056	0.7604	-16.7898
2019-09-06 11:45:00	24.7	20.7207	20.3242	19.9843	21.8196	19.871	22.0009	22.1029	21.6497	20.5508	21.763	22.7826	21.5817	19.7238	19.905	19.8057	0.7604	-16.4339
2019-09-06 12:00:00	25	20.8	20.3922	20.041	22.0009	19.9277	22.2275	22.1368	21.6837	20.6074	21.7743	22.8053	21.5931	19.7578	19.939	19.8036	0.7604	-17.1456
2019-09-06 12:15:00	25.3	20.8567	20.4375	20.0976	22.1822	19.9843	22.3748	22.2162	21.695	20.6754	21.8423	22.8279	21.5931	19.7578	19.9617	19.8027	0.7604	-17.8573
2019-09-06 12:30:00	25.5	20.9813	20.4602	20.1543	22.3294	20.041	22.4654	22.2955	21.729	20.7207	21.8989	22.8506	21.5931	19.7917	19.9843	19.7996	0.7604	-21.7716
2019-09-06 12:45:00	25.9	21.0039	20.5281	20.2109	22.4087	20.109	22.658	22.3408	21.7403	20.8	21.8989	22.8732	21.6044	19.8031	20.0183	19.7994	0.7604	-21.0599
2019-09-06 13:00:00	26.4	21.1286	20.5961	20.2789	22.6353	20.1656	22.8959	22.3974	21.763	20.868	21.9669	22.9072	21.6044	19.8371	20.041	19.7978	0.7604	-23.5508
2019-09-06 13:15:00	26.7	21.1852	20.6414	20.3469	22.8053	20.2336	23.0885	22.4654	21.7857	20.9473	21.9896	22.9299	21.6157	19.8484	20.075	19.7962	0.7604	-23.5508
2019-09-06 13:30:00	27	21.2872	20.7321	20.4262	22.9979	20.3129	23.2018	22.5447	21.8196	21.0266	22.0349	22.9639	21.6044	19.871	20.109	19.7955	0.7604	-22.8391
2019-09-06 13:45:00	27.1	21.3438	20.7887	20.4941	23.1225	20.3922	23.3037	22.624	21.8423	21.1059	22.0689	22.9979	21.6157	19.905	20.1429	19.7942	0.7604	-24.2625
2019-09-06 14:00:00	27.4	21.4118	20.8567	20.5734	23.2244	20.4602	23.4737	22.6693	21.8763	21.1739	22.1595	23.0318	21.6157	19.939	20.1883	19.7919	0.7604	-24.2625
2019-09-06 14:15:00	27.6	21.5251	20.9133	20.6528	23.4057	20.5508	23.6889	22.7599	21.9329	21.2305	22.1935	23.0658	21.627	19.9617	20.2222	19.7906	0.7604	-26.3975
2019-09-06 14:30:00	27.9	21.5931	20.9813	20.7434	23.587	20.6301	23.8815	22.8053	21.9329	21.3098	22.2501	23.0998	21.6384	19.9957	20.2676	19.7895	0.7604	-25.33
2019-09-06 14:45:00	28.2	21.6724	21.0719	20.8227	23.8135	20.7207	24.0514	22.8846	21.9896	21.3891	22.2615	23.1451	21.6384	20.0297	20.3129	19.7875	0.7604	-23.5508
2019-09-06 15:00:00	28.5	21.8083	21.1286	20.9133	23.9382	20.8114	24.2327	22.9639	22.0236	21.4458	22.3861	23.1904	21.6384	20.0523	20.3582	19.786	0.7604	-28.1768
2019-09-06 15:15:00	28.7	21.8763	21.2192	21.0039	24.0741	20.8907	24.346	23.0205	22.0575	21.5477	22.4541	23.2244	21.6497	20.0976	20.4148	19.7853	0.7604	-26.7534
2019-09-06 15:30:00	29	21.9782	21.2872	21.1059	24.3233	20.9813	24.5386	23.0998	22.0915	21.6384	22.4994	23.2697	21.6497	20.1316	20.4602	19.7826	0.7604	-28.5326
2019-09-06 15:45:00	29.3	22.0689	21.3551	21.1965	24.482	21.0833	24.7312	23.1678	22.1368	21.729	22.556	23.3151	21.661	20.1656	20.5055	19.7808	0.7604	-28.8884
2019-09-06 16:00:00	29.6	22.1708	21.4231	21.2985	24.6406	21.1739	24.9125	23.2697	22.1708	21.8083	22.6693	23.3604	21.6724	20.1996	20.5621	19.78	0.7604	-31.0235
2019-09-06 16:15:00	29.8	22.2955	21.5251	21.4005	24.8218	21.2758	25.0824	23.3491	22.2162	21.8876	22.7033	23.4057	21.6837	20.2449	20.6074	19.7786	0.414412	-27.1092
2019-09-06 16:30:00	29.9	22.3748	21.5931	21.5024	24.9464	21.3778	25.2297	23.451	22.2728	21.9669	22.7939	23.451	21.695	20.2902	20.6641	19.7769	0.7604	-25.33
2019-09-06 16:45:00	28.9	22.4087	21.6837	21.6157	24.9351	21.4798	25.0824	23.4397	22.3181	21.9896	22.8619	23.4963	21.695	20.3242	20.7207	19.7763	0.7604	-20.704
2019-09-06 17:00:00	28.9	22.488	21.7403	21.7063	25.0144	21.5817	25.207	23.519	22.3521	22.0462	22.8732	23.553	21.7063	20.3695	20.7774	19.7745	0.414412	-28.8884
2019-09-06 17:15:00	28.9	22.5447	21.8423	21.8196	25.0371	21.6837	25.241	23.587	22.3861	22.0915	22.9412	23.5983	21.7177	20.4148	20.834	19.7731	0.414412	-20.3482
2019-09-06 17:30:00	28.6	22.624	21.9103	21.9216	25.0371	21.7857	25.207	23.6436	22.4087	22.1708	23.0092	23.6549	21.729	20.4488	20.902	19.7731	0.414412	-20.704
2019-09-06 17:45:00	28.3	22.6353	21.9782	22.0236	25.0371	21.8876	25.1617	23.7003	22.4541	22.1935	23.0545	23.7003	21.729	20.4941	20.9586	19.77	0.414412	-22.1274
2019-09-06 18:00:00	27.9	22.624	22.0462	22.1255	25.0257	21.9782	25.1504	23.7342	22.4767	22.2162	23.1111	23.7456	21.7403	20.5395	21.0153	19.7691	0.414412	-19.9923
2019-09-06 18:15:00	27.9	22.7033	22.1255	22.2275	25.0371	22.0802	25.1504	23.7909	22.4994	22.2501	23.1565	23.8022	21.7403	20.5734	21.0833	19.7696	0.414412	-15.7222
2019-09-06 18:30:00	27.7	22.7599	22.1935	22.3294	24.9578	22.1708	25.1277	23.8249	22.556	22.2728	23.2358	23.8475	21.7517	20.6074	21.1399	19.7677	0.414412	-17.1456
2019-09-06 18:45:00	27.3	22.7713	22.2501	22.4201	24.9464	22.2615	25.0484	23.8362	22.5674	22.3181	23.2924	23.8928	21.7403	20.6528	21.2079	19.7665	0.414412	-14.6547
2019-09-06 19:00:00	27	22.7826	22.3181	22.5107	24.9011	22.3521	25.0144	23.9042	22.624	22.3408	23.3264	23.9495	21.7743	20.6867	21.2532	19.7648	0.414412	-13.943
2019-09-06 19:15:00	27	22.8279	22.3521	22.6013	24.8898	22.4314	24.9691	23.9155	22.624	22.3861	23.383	23.9948	21.7743	20.7434	21.3212	19.7648	0.0684247	-11.4521
2019-09-06 19:30:00	26.7	22.8619	22.4201	22.6806	24.8218	22.5107	24.9011	23.9608	22.658	22.3974	23.4397	24.0288	21.7857	20.766	21.3778	19.7644	0.0684247	-10.3846
2019-09-06 19:45:00	26.3	22.8506	22.4654	22.7599	24.7652	22.5787	24.7992	23.9608	22.692	22.4201	23.4737	24.0741	21.797	20.8	21.4345	19.7633	0.0684247	-10.7404
2019-09-06 20:00:00	26.2	22.8619	22.5107	22.8279	24.7312	22.6467	24.7652	23.9721	22.726	22.4314	23.519	24.1194	21.797	20.8227	21.4911	19.7628	0.0684247	-11.0962
2019-09-06 20:15:00	26.1	22.9299	22.6013	22.8959	24.6972	22.7146	24.7652	23.9948	22.7486	22.4654	23.5643	24.1647	21.797	20.868	21.5477	19.7621	0.0684247	-8.2495
2019-09-06 20:30:00	25.9	22.9299	22.6353	22.9639	24.6519	22.7713	24.6745	24.0061	22.7713	22.4994	23.5983	24.1987	21.8083	20.902	21.5931	19.7613	0.0684247	-6.47028
2019-09-06 20:45:00	25.3	22.9299	22.7146	23.0318	24.4933	22.8279	24.38	24.0514	22.7939	22.5107	23.6436	24.244	21.8083	20.9246	21.6384	19.7624	0.0684247	-3.62353
2019-09-06 21:00:00	25.4	22.9412	22.7373	23.0885	24.5046	22.8846	24.5159	24.0401	22.8279	22.5107	23.6889	24.278	21.8196	20.97	21.695	19.7602	0.0684247	-7.18197
2019-09-06 21:15:00	25.2	22.9639	22.7713	23.1338	24.4366	22.9299	24.448	24.0514	22.8392	22.5334	23.7116	24.3233	21.831	20.9926	21.7403	19.7605	0.0684247	-5.40275
2019-09-06 21:30:00	24.6	22.9752	22.8166	23.1791	24.312	22.9639	24.2894	24.0628	22.8619	22.556	23.7569	24.346	21.831	21.0266	21.7857	19.7615	0.0684247	-3.62353
2019-09-06 21:45:00	24.4	22.9752	22.8053	23.2244	24.244	23.0092	24.2214	24.0401	22.8846	22.5447	23.7682	24.38	21.831	21.0493	21.831	19.7596	0.0684247	-3.62353
2019-09-06 22:00:00	24.6	22.9979	22.8506	23.2584	24.244	23.0432	24.2214	24.0628	22.8959	22.5674	23.8135	24.414	21.8423	21.0833	21.865	19.7607	0.0684247	-3.62353
2019-09-06 22:15:00	24.1	22.9979	22.8959	23.2924	24.1081	23.0772	24.0741	24.0968	22.8959	22.556	23.8362	24.4366	21.8536	21.1059	21.9103	19.7612	0.0684247	-1.48846
2019-09-06 22:30:00	23.8	22.9979	22.8959	23.3264	24.0288	23.0998	23.9721	24.0854	22.9185	22.5447	23.8589	24.4706	21.865	21.1286	21.9443	19.7609	0.0684247	-0.776776
2019-09-06 22:45:00	23.9	23.0092	22.9299	23.3491	23.9948	23.1225	23.9608	24.1194	22.9299	22.5447	23.9042	24.4933	21.8536	21.1512	21.9782	19.7616	0.0684247	-1.48846
2019-09-06 23:00:00	23.4	22.9752	22.9525	23.3717	23.8589	23.1338	23.8022	24.0968	22.9412	22.556	23.9042	24.5159	21.865	21.1852	22.0122	19.7627	0.0684247	0.6466
2019-09-06 23:15:00	23.1	22.9979	22.9752	23.3944	23.7682	23.1565	23.7003	24.0854	22.9525	22.5334	23.9155	24.5386	21.8763	21.2079	22.0462	19.7633	0.0684247	1.00244
2019-09-06 23:30:00	23.2	22.9412	22.9979	23.4057	23.7342	23.1678	23.6776	24.0968	22.9752	22.5334	23.9382	24.5613	21.8763	21.2305	22.0689	19.7633	-0.277563	0.6466
2019-09-06 23:45:00	22.7	22.9299	23.0205	23.417	23.5756	23.1678	23.4963	24.1194	22.9639	22.5107	23.9382	24.5839	21.8763	21.2419	22.0915	19.7644	0.0684247	3.49335
2019-09-07	22.5	22.9412	22.9979	23.417	23.4963	23.1791	23.383	24.0968	22.9865	22.488	23.9608	24.6066	21.8763	21.2758	22.1255	19.7659	-0.277563	8.11932
2019-09-07 00:15:00	22.4	22.9639	23.0092	23.4284	23.4057	23.1791	23.3264	24.1308	22.9752	22.4767	23.9608	24.6179	21.8876	21.2758	22.1482	19.7661	0.0684247	3.49335
2019-09-07 00:30:00	22	22.9185	22.9979	23.4284	23.2811	23.1791	23.2018	24.1081	22.9865	22.4541	23.9721	24.6292	21.8763	21.2985	22.1708	19.7665	-0.277563	4.91673
2019-09-07 00:45:00	21.9	22.9299	23.0092	23.4284	23.2244	23.1678	23.1225	24.0968	22.9752	22.4314	23.9948	24.6519	21.8876	21.3098	22.1822	19.7693	-0.277563	5.27257
2019-09-07 01:00:00	21.6	22.9185	22.9752	23.417	23.0885	23.1565	22.9865	24.0968	22.9979	22.4087	24.0175	24.6632	21.8876	21.3212	22.2048	19.7708	-0.277563	7.05179
2019-09-07 01:15:00	21.4	22.9072	22.9639	23.4057	22.9865	23.1451	22.8732	24.0628	22.9865	22.3861	23.9721	24.6745	21.8876	21.3438	22.2162	19.7708	-0.277563	5.98426
2019-09-07 01:30:00	21.2	22.9185	22.9525	23.3944	22.8619	23.1338	22.7373	24.0175	22.9979	22.3634	23.9721	24.6745	21.8989	21.3438	22.2275	19.772	0.0684247	7.76348
2019-09-07 01:45:00	20.8	22.8846	22.9299	23.3717	22.7486	23.1111	22.624	24.0288	22.9865	22.3408	23.9495	24.6859	21.8989	21.3551	22.2388	19.7751	-0.277563	8.83101
2019-09-07 02:00:00	20.7	22.8619	22.9072	23.3604	22.6353	23.0885	22.522	23.9835	22.9752	22.2955	23.9608	24.6972	21.8989	21.3665	22.2501	19.7777	0.0684247	9.18685
2019-09-07 02:15:00	20.4	22.8732	22.9072	23.3377	22.5447	23.0658	22.3974	23.9835	22.9639	22.2728	23.9495	24.6972	21.8989	21.3778	22.2615	19.7783	0.0684247	9.18685
2019-09-07 02:30:00	20.2	22.8506	22.8732	23.3037	22.4201	23.0318	22.2841	23.9155	22.9752	22.2388	23.9268	24.7085	21.8989	21.4005	22.2615	19.7804	0.0684247	10.2544
2019-09-07 02:45:00	20	22.8166	22.8619	23.2811	22.2955	22.9979	22.1482	23.9042	22.9525	22.1935	23.9382	24.7085	21.9103	21.3778	22.2615	19.7811	-0.277563	10.9661
2019-09-07 03:00:00	19.9	22.8166	22.8279	23.2471	22.1708	22.9639	22.0462	23.8815	22.9299	22.1708	23.9382	24.7085	21.8989	21.3891	22.2615	19.7855	0.0684247	14.1687
2019-09-07 03:15:00	19.5	22.7599	22.7826	23.2131	22.0462	22.9299	21.8989	23.8362	22.9299	22.1368	23.9155	24.7085	21.8989	21.3891	22.2615	19.7866	-0.277563	12.0336
2019-09-07 03:30:00	19.3	22.7486	22.7486	23.1678	21.8989	22.8959	21.7857	23.8249	22.9185	22.1029	23.8928	24.6972	21.8989	21.4005	22.2615	19.7902	0.0684247	12.0336
2019-09-07 03:45:00	19.1	22.7146	22.7146	23.1338	21.7857	22.8506	21.5477	23.7796	22.8959	22.0575	23.8928	24.6972	21.8989	21.4005	22.2615	19.7915	-0.277563	13.1011
2019-09-07 04:00:00	19	22.692	22.6806	23.0885	21.661	22.8053	21.5364	23.7456	22.9072	22.0349	23.8475	24.6972	21.8989	21.3891	22.2501	19.7953	-0.277563	13.457
2019-09-07 04:15:00	18.7	22.6353	22.6353	23.0432	21.5477	22.7599	21.3778	23.7116	22.8846	22.0009	23.8135	24.6859	21.9103	21.3778	22.2501	19.7962	-0.277563	17.0154
2019-09-07 04:30:00	18.8	22.6127	22.6013	22.9979	21.5138	22.7033	21.3665	23.6776	22.8732	21.9669	23.8249	24.6745	21.8876	21.3778	22.2388	19.8008	0.0684247	13.457
2019-09-07 04:45:00	19.4	22.5787	22.5674	22.9412	21.5704	22.658	21.4571	23.6549	22.8506	21.9556	23.8135	24.6745	21.8876	21.3778	22.2275	19.8008	0.0684247	10.2544
2019-09-07 05:00:00	19.6	22.556	22.5334	22.8959	21.5817	22.6013	21.4911	23.6323	22.8619	21.9556	23.7796	24.6632	21.8989	21.3778	22.2162	19.8048	0.0684247	8.83101
2019-09-07 05:15:00	19.8	22.5334	22.5107	22.8392	21.6157	22.556	21.5024	23.6096	22.8392	21.9443	23.7796	24.6519	21.8989	21.3665	22.2048	19.8068	0.0684247	8.47517
2019-09-07 05:30:00	19.9	22.4994	22.4767	22.7939	21.6044	22.4994	21.4684	23.587	22.8279	21.9329	23.7569	24.6406	21.8989	21.3665	22.1935	19.81	0.0684247	8.83101
2019-09-07 05:45:00	20.6	22.488	22.4541	22.7373	21.763	22.4541	21.7063	23.587	22.8279	21.9329	23.7229	24.6292	21.8989	21.3551	22.1822	19.8134	0.0684247	4.56088
2019-09-07 06:00:00	21	22.4654	22.4314	22.692	21.8423	22.4087	21.8083	23.6209	22.8279	21.9443	23.6889	24.6179	21.8989	21.3551	22.1595	19.8167	0.0684247	3.13751
2019-09-07 06:15:00	21.2	22.4541	22.4201	22.6467	21.9216	22.3634	21.8876	23.6323	22.8166	21.9443	23.6776	24.6179	21.8989	21.3551	22.1482	19.8189	0.0684247	2.42582
2019-09-07 06:30:00	21.4	22.4427	22.3974	22.6127	21.9556	22.3294	21.8423	23.6209	22.8166	21.9556	23.6436	24.6066	21.8989	21.3438	22.1368	19.8222	0.0684247	8.11932
2019-09-07 06:45:00	21.9	22.4201	22.3861	22.5674	22.1142	22.2841	22.1255	23.6663	22.8166	21.9669	23.6549	24.6066	21.8989	21.3438	22.1255	19.8233	0.0684247	-0.420932
2019-09-07 07:00:00	22.2	22.4201	22.3748	22.5334	22.2275	22.2501	22.2501	23.6436	22.8279	21.9896	23.6663	24.5952	21.8989	21.3438	22.1029	19.8293	0.414412	-1.13262
2019-09-07 07:15:00	22.5	22.4087	22.3634	22.5107	22.3181	22.2275	22.3521	23.6549	22.8053	22.0009	23.6436	24.5952	21.8989	21.3551	22.0915	19.8305	0.414412	-1.48846
2019-09-07 07:30:00	22.8	22.4087	22.3748	22.488	22.4314	22.2048	22.488	23.6663	22.8279	22.0236	23.5983	24.5952	21.8989	21.3438	22.0802	19.834	0.414412	-3.62353
2019-09-07 07:45:00	23.1	22.4314	22.3748	22.4654	22.556	22.1822	22.6013	23.7116	22.8279	22.0462	23.6209	24.5839	21.8989	21.3438	22.0689	19.836	0.414412	-4.69106
2019-09-07 08:00:00	23.5	22.4541	22.3634	22.4541	22.6693	22.1708	22.7486	23.7116	22.8392	22.0802	23.5983	24.5839	21.8989	21.3551	22.0689	19.84	0.414412	-5.0469
2019-09-07 08:15:00	23.8	22.4654	22.3748	22.4427	22.8053	22.1708	22.8959	23.7342	22.8392	22.1142	23.6209	24.5839	21.8989	21.3551	22.0689	19.8414	0.414412	-6.82612
2019-09-07 08:30:00	24.1	22.488	22.3748	22.4314	22.9299	22.1595	23.0318	23.7569	22.8506	22.1482	23.6209	24.5839	21.8989	21.3551	22.0575	19.8464	0.414412	-6.82612
2019-09-07 08:45:00	24.5	22.5447	22.3861	22.4314	23.0772	22.1708	23.1791	23.8362	22.8392	22.1822	23.6436	24.5839	21.9103	21.3665	22.0575	19.8487	0.414412	-7.89365
2019-09-07 09:00:00	24.7	22.59	22.3974	22.4427	23.1791	22.1708	23.3151	23.8362	22.8619	22.2615	23.6436	24.5839	21.9216	21.3665	22.0575	19.8518	0.414412	-10.7404
2019-09-07 09:15:00	25.1	22.6353	22.4314	22.4427	23.3264	22.1822	23.3944	23.8475	22.8846	22.3068	23.6549	24.5839	21.9103	21.3778	22.0575	19.8558	0.7604	-8.2495
2019-09-07 09:30:00	25.4	22.692	22.4767	22.4541	23.4737	22.2048	23.5983	23.8928	22.8732	22.3521	23.6663	24.5952	21.9216	21.3778	22.0689	19.8582	0.414412	-13.2313
2019-09-07 09:45:00	25.8	22.7486	22.5107	22.4767	23.6096	22.2275	23.7909	23.9495	22.8846	22.3748	23.6889	24.5952	21.9216	21.3891	22.0689	19.8608	0.414412	-11.4521
2019-09-07 10:00:00	26.1	22.8166	22.5447	22.4994	23.7796	22.2501	23.9495	23.9835	22.9072	22.4427	23.7229	24.6066	21.9216	21.4005	22.0802	19.8631	0.414412	-15.3664
2019-09-07 10:15:00	26.4	22.8959	22.5674	22.5334	23.9042	22.2841	24.0401	24.0401	22.9185	22.488	23.7456	24.6179	21.9329	21.4118	22.0915	19.8663	0.7604	-13.943
2019-09-07 10:30:00	26.8	22.9639	22.624	22.556	24.0741	22.3181	24.2214	24.0854	22.9525	22.5334	23.7682	24.6292	21.9329	21.4231	22.1029	19.87	0.7604	-14.2988
2019-09-07 10:45:00	27.3	23.0318	22.6693	22.6013	24.278	22.3521	24.4933	24.1647	22.9639	22.624	23.7796	24.6406	21.9443	21.4458	22.1255	19.8719	0.7604	-18.2131
2019-09-07 11:00:00	27.8	23.1111	22.7146	22.6353	24.4706	22.3974	24.7085	24.1987	22.9979	22.692	23.8475	24.6632	21.9443	21.4684	22.1368	19.8757	0.414412	-22.8391
2019-09-07 11:15:00	28.1	23.2244	22.7713	22.6806	24.6179	22.4427	24.8898	24.278	22.9979	22.7486	23.8702	24.6859	21.9556	21.4798	22.1595	19.8778	0.414412	-19.9923
2019-09-07 11:30:00	28.3	23.2697	22.8166	22.726	24.7538	22.4994	25.0031	24.3233	23.0318	22.8053	23.9155	24.6972	21.9556	21.4911	22.1822	19.8806	0.7604	-20.3482
2019-09-07 11:45:00	28.5	23.3151	22.8506	22.7826	24.9351	22.556	25.1843	24.3913	23.0545	22.8732	23.9382	24.7199	21.9556	21.5138	22.2048	19.8835	0.7604	-17.1456
2019-09-07 12:00:00	28.9	23.4284	22.8959	22.8392	25.139	22.6127	25.3543	24.4593	23.0885	22.9412	24.0061	24.7425	21.9782	21.5364	22.2388	19.8867	0.7604	-22.8391
2019-09-07 12:15:00	29.2	23.5077	22.9752	22.9072	25.275	22.6806	25.5355	24.5046	23.1225	23.0092	24.0401	24.7765	21.9782	21.5704	22.2615	19.8885	0.414412	-21.7716
2019-09-07 12:30:00	29.5	23.5643	23.0432	22.9752	25.4676	22.7486	25.7055	24.5952	23.1451	23.0772	24.0968	24.7992	21.9896	21.5817	22.2955	19.8915	0.7604	-23.1949
2019-09-07 12:45:00	29.9	23.7003	23.0998	23.0432	25.6262	22.8166	25.9207	24.6632	23.1904	23.1565	24.1534	24.8218	21.9896	21.6157	22.3408	19.8922	0.414412	-24.2625
2019-09-07 13:00:00	30.2	23.7456	23.1678	23.1225	25.8301	22.8959	26.0907	24.7199	23.2244	23.2131	24.1987	24.8558	21.9896	21.6497	22.3748	19.896	0.414412	-24.6183
2019-09-07 13:15:00	30.5	23.8589	23.2471	23.1904	26.0114	22.9752	26.2379	24.7765	23.2697	23.2924	24.244	24.8785	22.0009	21.6724	22.4087	19.8982	0.7604	-25.33
2019-09-07 13:30:00	30.7	23.9155	23.3037	23.2811	26.136	23.0545	26.4305	24.8785	23.3151	23.383	24.312	24.9125	22.0122	21.7063	22.4541	19.9003	0.7604	-25.33
2019-09-07 13:45:00	30.6	24.0175	23.3717	23.3604	26.2606	23.1338	26.5098	24.8898	23.3604	23.4284	24.3573	24.9578	22.0236	21.729	22.4994	19.9025	0.414412	-24.9742
2019-09-07 14:00:00	29.7	24.0514	23.417	23.4397	26.2266	23.2244	26.4419	24.9691	23.3944	23.451	24.4026	24.9918	22.0349	21.763	22.5447	19.9051	0.414412	-23.5508
2019-09-07 14:15:00	30.1	24.1194	23.4963	23.5303	26.3626	23.3037	26.5665	25.0031	23.4284	23.519	24.4593	25.0257	22.0462	21.797	22.59	19.9075	0.414412	-24.6183
2019-09-07 14:30:00	30.2	24.1647	23.553	23.6096	26.4759	23.3944	26.6911	25.0824	23.4623	23.5983	24.5159	25.0711	22.0575	21.831	22.6353	19.9107	0.414412	-22.4833
2019-09-07 14:45:00	30.1	24.278	23.6209	23.7003	26.5212	23.485	26.7591	25.1277	23.485	23.6323	24.5726	25.105	22.0575	21.8763	22.6806	19.9126	0.414412	-19.6365
2019-09-07 15:00:00	30.1	24.346	23.7116	23.8022	26.6118	23.5756	26.8271	25.2183	23.5416	23.6776	24.6066	25.1504	22.0689	21.8989	22.7373	19.9152	0.414412	-22.8391
2019-09-07 15:15:00	30.1	24.3687	23.7682	23.8815	26.6684	23.6663	26.861	25.2297	23.5643	23.7456	24.6745	25.1843	22.0689	21.9329	22.7939	19.9169	0.414412	-21.0599
2019-09-07 15:30:00	30	24.414	23.8249	23.9721	26.6684	23.7569	26.8271	25.275	23.5983	23.7682	24.6972	25.2297	22.0915	21.9669	22.8392	19.9195	0.414412	-19.6365
2019-09-07 15:45:00	29.9	24.5273	23.9042	24.0628	26.7591	23.8475	26.9517	25.343	23.6436	23.8249	24.7765	25.2637	22.0915	22.0122	22.8846	19.9209	0.414412	-17.1456
2019-09-07 16:00:00	29.9	24.5499	23.9608	24.1534	26.7817	23.9268	27.0196	25.3883	23.6776	23.8702	24.8332	25.2976	22.0915	22.0575	22.9412	19.923	0.0684247	-18.2131
2019-09-07 16:15:00	29.9	24.5952	24.0401	24.244	26.8271	24.0175	27.0196	25.4449	23.7116	23.9268	24.8785	25.343	22.1029	22.0802	22.9979	19.9258	0.414412	-15.3664
2019-09-07 16:30:00	29.8	24.6519	24.1194	24.3233	26.861	24.0968	27.0423	25.5242	23.7569	23.9608	24.9351	25.3883	22.1142	22.1142	23.0432	19.9287	0.414412	-16.7898
2019-09-07 16:45:00	29.8	24.6745	24.1761	24.414	26.8837	24.1761	27.099	25.5355	23.8022	24.0175	24.9691	25.4223	22.1255	22.1482	23.0998	19.9297	0.0684247	-19.2807
2019-09-07 17:00:00	29.8	24.7425	24.2327	24.4933	26.9517	24.2667	27.1216	25.6149	23.8475	24.0628	25.0484	25.4562	22.1368	22.1935	23.1565	19.9326	0.0684247	-19.6365
2019-09-07 17:15:00	29.8	24.7992	24.2894	24.5726	26.9743	24.3347	27.1556	25.6375	23.8702	24.1081	25.0824	25.5016	22.1482	22.2275	23.2131	19.9346	0.0684247	-18.2131
2019-09-07 17:30:00	29.6	24.8558	24.3573	24.6519	27.0083	24.414	27.1329	25.6942	23.9155	24.1534	25.1843	25.5469	22.1482	22.2615	23.2584	19.9369	0.0684247	-15.0105
2019-09-07 17:45:00	29.4	24.8671	24.3913	24.7199	26.9743	24.4933	27.099	25.7055	23.9495	24.1874	25.1843	25.5809	22.1595	22.3068	23.3151	19.9395	0.0684247	-14.6547
2019-09-07 18:00:00	29.1	24.9011	24.448	24.7992	26.963	24.5613	27.0763	25.7508	23.9835	24.2101	25.2523	25.6262	22.1708	22.3294	23.3717	19.9411	0.414412	-12.1638
2019-09-07 18:15:00	28.8	24.9011	24.4933	24.8671	26.895	24.6292	26.997	25.7848	24.0175	24.244	25.2863	25.6602	22.1708	22.3634	23.417	19.9441	0.0684247	-8.96119
2019-09-07 18:30:00	28.7	24.9238	24.5952	24.9351	26.8384	24.6972	26.895	25.7848	24.0401	24.2554	25.3316	25.7055	22.1935	22.3974	23.4623	19.9464	0.414412	-9.67287
2019-09-07 18:45:00	28.5	24.9691	24.6292	25.0031	26.8497	24.7652	26.963	25.8301	24.0741	24.3007	25.3656	25.7395	22.2048	22.4314	23.519	19.9478	0.0684247	-10.7404
2019-09-07 19:00:00	28.1	24.9578	24.6859	25.0711	26.7817	24.8218	26.8271	25.8414	24.1081	24.312	25.4223	25.7735	22.2048	22.4654	23.5756	19.9524	0.0684247	-8.60534
2019-09-07 19:15:00	28	24.9578	24.7312	25.1277	26.7364	24.8785	26.7931	25.8301	24.1194	24.346	25.4449	25.8074	22.2162	22.488	23.6209	19.9536	0.0684247	-9.31703
2019-09-07 19:30:00	27.9	25.0144	24.7765	25.1843	26.7138	24.9351	26.7478	25.8867	24.1647	24.3573	25.5016	25.8414	22.2162	22.522	23.6663	19.9571	0.0684247	-7.53781
2019-09-07 19:45:00	27.4	25.0371	24.8105	25.241	26.6005	24.9804	26.6345	25.8981	24.1874	24.3687	25.5355	25.8754	22.2388	22.556	23.7116	19.9585	0.0684247	-6.47028
2019-09-07 20:00:00	27.3	25.0371	24.8445	25.2863	26.5778	25.0257	26.5891	25.8867	24.2101	24.38	25.5582	25.9094	22.2275	22.59	23.7569	19.962	0.0684247	-6.11443
2019-09-07 20:15:00	27.3	25.0711	24.9011	25.3316	26.5325	25.0711	26.5665	25.8981	24.2327	24.4026	25.6035	25.9321	22.2388	22.624	23.7909	19.9631	0.0684247	-6.11443
2019-09-07 20:30:00	26.9	25.0711	24.9351	25.3656	26.4305	25.105	26.4419	25.8981	24.244	24.414	25.6149	25.9661	22.2501	22.6467	23.8362	19.9671	0.0684247	-4.33521
2019-09-07 20:45:00	26.5	25.0824	24.9464	25.4109	26.3399	25.139	26.3286	25.9207	24.2667	24.414	25.6375	25.9887	22.2615	22.6693	23.8702	19.9695	0.0684247	-2.556
2019-09-07 21:00:00	26.6	25.0937	24.9691	25.4449	26.3059	25.173	26.3173	25.9321	24.278	24.414	25.6715	26.0227	22.2615	22.692	23.9155	19.9743	0.0684247	-3.62353
2019-09-07 21:15:00	26.3	25.105	24.9804	25.4676	26.204	25.1957	26.1926	25.9321	24.3007	24.414	25.6942	26.0454	22.2615	22.7146	23.9382	19.9741	0.0684247	-1.13262
2019-09-07 21:30:00	25.8	25.0371	25.0257	25.5016	26.0793	25.2183	26.0454	25.9207	24.312	24.4026	25.7168	26.068	22.2841	22.7373	23.9721	19.9795	0.0684247	0.290756
2019-09-07 21:45:00	25.8	25.0597	25.0484	25.5242	26.034	25.241	26	25.8981	24.3233	24.3913	25.7508	26.0907	22.2841	22.7599	24.0061	19.9815	0.0684247	-0.776776
2019-09-07 22:00:00	25.7	25.0031	25.0484	25.5355	25.9774	25.2523	25.9321	25.8981	24.3347	24.4026	25.7395	26.1133	22.2841	22.7939	24.0401	19.9861	-0.277563	0.290756
2019-09-07 22:15:00	25.3	25.0371	25.0597	25.5582	25.8414	25.275	25.7848	25.9207	24.346	24.3913	25.7395	26.136	22.2955	22.8053	24.0741	19.9882	-0.277563	1.71413
2019-09-07 22:30:00	25	25.0144	25.0824	25.5582	25.7395	25.275	25.6488	25.9094	24.346	24.3573	25.7508	26.1473	22.2955	22.8279	24.0968	19.993	-0.277563	6.69595
2019-09-07 22:45:00	25.1	25.0484	25.0824	25.5695	25.7055	25.2863	25.6375	25.9094	24.3687	24.346	25.8074	26.1586	22.3068	22.8506	24.1194	19.9947	-0.277563	1.71413
2019-09-07 23:00:00	24.6	24.9691	25.0937	25.5695	25.5695	25.2863	25.5016	25.9207	24.3687	24.3347	25.7735	26.17	22.3181	22.8619	24.1421	20.0002	-0.277563	3.49335
2019-09-07 23:15:00	24.3	25.0031	25.105	25.5809	25.4562	25.2863	25.3656	25.9094	24.3687	24.3007	25.7735	26.1926	22.3181	22.8732	24.1647	20.0022	0.0684247	4.91673
2019-09-07 23:30:00	24.4	25.0031	25.105	25.5695	25.4109	25.275	25.3316	25.8867	24.3687	24.2894	25.7961	26.1926	22.3181	22.8846	24.1761	20.0074	-0.277563	3.8492
2019-09-07 23:45:00	24	25.0144	25.0711	25.5695	25.275	25.2637	25.1957	25.9207	24.38	24.2667	25.7621	26.204	22.3294	22.8959	24.1987	20.0095	-0.277563	5.98426
2019-09-08	23.7	24.9804	25.0484	25.5582	25.1504	25.2523	25.0711	25.8981	24.38	24.244	25.7621	26.2266	22.3408	22.9072	24.2214	20.0138	-0.277563	6.69595
2019-09-08 00:15:00	23.6	24.9691	25.0484	25.5469	25.0824	25.241	24.9804	25.9207	24.38	24.2214	25.7848	26.2266	22.3294	22.9185	24.2327	20.017	-0.277563	6.69595
2019-09-08 00:30:00	23.3	24.9691	25.0257	25.5242	24.9578	25.2297	24.8558	25.9434	24.3687	24.1874	25.7508	26.2379	22.3294	22.9299	24.244	20.0228	-0.277563	6.69595
2019-09-08 00:45:00	23	24.9464	25.0257	25.5129	24.8445	25.207	24.7425	25.8754	24.3687	24.1534	25.7735	26.2379	22.3408	22.9412	24.2554	20.0248	-0.277563	8.11932
2019-09-08 01:00:00	22.9	24.9238	25.0031	25.4902	24.7425	25.1843	24.6406	25.8414	24.3687	24.1308	25.7621	26.2379	22.3408	22.9412	24.2554	20.0317	-0.277563	8.83101
2019-09-08 01:15:00	22.5	24.9125	24.9804	25.4562	24.6179	25.1504	24.482	25.8301	24.346	24.0968	25.7735	26.2379	22.3408	22.9525	24.2667	20.0342	-0.277563	9.5427
2019-09-08 01:30:00	22.3	24.8671	24.9464	25.4336	24.4933	25.1277	24.346	25.7508	24.3347	24.0628	25.7281	26.2379	22.3521	22.9525	24.2667	20.0395	-0.277563	10.9661
2019-09-08 01:45:00	22.2	24.9011	24.9351	25.3996	24.4026	25.0937	24.278	25.7281	24.3347	24.0288	25.7395	26.2379	22.3521	22.9525	24.2667	20.0424	-0.277563	9.89854
2019-09-08 02:00:00	21.9	24.8671	24.9011	25.3656	24.2894	25.0597	24.1534	25.6828	24.312	23.9948	25.7395	26.2379	22.3521	22.9639	24.2667	20.0486	-0.277563	12.7453
2019-09-08 02:15:00	21.7	24.8218	24.8445	25.3316	24.1421	25.0144	23.8135	25.6828	24.3007	23.9608	25.6942	26.2266	22.3521	22.9639	24.2667	20.0521	-0.277563	13.1011
2019-09-08 02:30:00	21.6	24.7992	24.8332	25.2976	24.0401	24.9804	23.9155	25.5922	24.2894	23.9268	25.7055	26.2153	22.3408	22.9525	24.2554	20.0584	-0.277563	13.457
2019-09-08 02:45:00	21.2	24.7765	24.7878	25.2523	23.9155	24.9351	23.7569	25.6035	24.278	23.8928	25.6715	26.2153	22.3408	22.9525	24.2554	20.0608	-0.277563	12.3894
2019-09-08 03:00:00	21	24.7538	24.7538	25.207	23.7909	24.8898	23.5756	25.5355	24.2554	23.8475	25.6942	26.204	22.3521	22.9525	24.244	20.0678	-0.277563	11.3219
2019-09-08 03:15:00	20.9	24.7085	24.7199	25.1617	23.6549	24.8445	23.4963	25.4902	24.2554	23.8135	25.6375	26.1926	22.3521	22.9412	24.2327	20.0698	-0.277563	13.8128
2019-09-08 03:30:00	20.6	24.6745	24.6632	25.1164	23.553	24.7878	23.3604	25.4562	24.2327	23.7796	25.6149	26.1813	22.3521	22.9412	24.2327	20.0757	-0.277563	15.9479
2019-09-08 03:45:00	20.3	24.6292	24.6179	25.0597	23.4057	24.7425	23.2131	25.4223	24.2101	23.7342	25.5922	26.17	22.3521	22.9299	24.2214	20.0796	0.0684247	15.592
2019-09-08 04:00:00	20.2	24.6066	24.5726	25.0031	23.3037	24.6859	23.1225	25.3543	24.1987	23.6889	25.6035	26.1586	22.3521	22.9185	24.1987	20.0858	0.0684247	14.8804
2019-09-08 04:15:00	20	24.5499	24.5386	24.9464	23.1451	24.6292	22.9865	25.309	24.1761	23.6436	25.5469	26.136	22.3521	22.9185	24.1874	20.0893	-0.277563	14.8804
2019-09-08 04:30:00	20.1	24.5046	24.482	24.8898	23.1338	24.5726	22.9639	25.2863	24.1534	23.587	25.5129	26.1247	22.3634	22.8959	24.1647	20.0965	0.0684247	13.8128
2019-09-08 04:45:00	20.6	24.482	24.4366	24.8332	23.1678	24.5159	23.0545	25.2637	24.1421	23.587	25.4902	26.102	22.3521	22.8846	24.1534	20.0991	-0.277563	12.0336
2019-09-08 05:00:00	20.9	24.4366	24.414	24.7765	23.1904	24.448	23.0658	25.2297	24.1194	23.5756	25.4562	26.0907	22.3521	22.8732	24.1308	20.1052	0.0684247	12.0336
2019-09-08 05:15:00	21	24.4253	24.38	24.7085	23.1565	24.3913	23.0658	25.1957	24.1081	23.5643	25.4449	26.068	22.3521	22.8732	24.1081	20.1103	0.0684247	11.3219
2019-09-08 05:30:00	21.4	24.3913	24.3347	24.6519	23.2358	24.3347	23.1451	25.1843	24.0854	23.553	25.3996	26.0567	22.3521	22.8506	24.0854	20.1165	0.0684247	7.76348
2019-09-08 05:45:00	21.9	24.3687	24.3007	24.5952	23.3264	24.278	23.2584	25.173	24.0741	23.5416	25.3996	26.0454	22.3408	22.8392	24.0741	20.1198	0.0684247	5.98426
2019-09-08 06:00:00	22.2	24.346	24.278	24.5386	23.3944	24.2214	23.3377	25.139	24.0741	23.553	25.3769	26.0227	22.3521	22.8279	24.0401	20.1262	0.0684247	5.27257
2019-09-08 06:15:00	22.5	24.3233	24.2667	24.482	23.4737	24.1647	23.4284	25.1843	24.0514	23.5643	25.343	26.0114	22.3521	22.8279	24.0288	20.1294	0.0684247	3.8492
2019-09-08 06:30:00	22.8	24.3007	24.2327	24.4366	23.5643	24.1194	23.5303	25.173	24.0628	23.5643	25.3316	26	22.3521	22.8166	24.0061	20.1349	0.0684247	2.78166
2019-09-08 06:45:00	23.1	24.2667	24.2214	24.3913	23.6663	24.0741	23.6436	25.1843	24.0514	23.5756	25.3203	25.9774	22.3634	22.8053	23.9835	20.1386	0.414412	1.35829
2019-09-08 07:00:00	23.4	24.244	24.1874	24.346	23.7569	24.0401	23.7569	25.1843	24.0514	23.587	25.2863	25.9661	22.3521	22.8053	23.9721	20.1439	0.414412	0.6466
2019-09-08 07:15:00	23.8	24.2327	24.1761	24.312	23.8589	24.0061	23.8702	25.207	24.0514	23.5983	25.2637	25.9661	22.3521	22.7939	23.9495	20.1476	0.414412	-1.13262
2019-09-08 07:30:00	24.1	24.2214	24.1534	24.278	23.9608	23.9721	23.9948	25.173	24.0401	23.6096	25.2297	25.9547	22.3634	22.7939	23.9268	20.1556	0.414412	-1.48846
2019-09-08 07:45:00	24.3	24.2214	24.1421	24.244	24.0854	23.9495	24.1081	25.2183	24.0514	23.6323	25.2183	25.9547	22.3634	22.7939	23.9155	20.1585	0.414412	-3.26768
2019-09-08 08:00:00	24.7	24.2214	24.1421	24.2214	24.1987	23.9268	24.2327	25.2523	24.0514	23.6323	25.1957	25.9434	22.3748	22.7826	23.8928	20.1655	0.414412	-3.26768
2019-09-08 08:15:00	25	24.2327	24.1421	24.2101	24.312	23.9155	24.3913	25.2297	24.0401	23.6549	25.2297	25.9434	22.3748	22.7826	23.8815	20.1684	0.414412	-5.75859
2019-09-08 08:30:00	25.4	24.2667	24.1534	24.1874	24.4366	23.9042	24.5159	25.2863	24.0514	23.7003	25.2297	25.9434	22.3634	22.7826	23.8815	20.1752	0.414412	-6.82612
2019-09-08 08:45:00	25.6	24.2667	24.1534	24.1761	24.5613	23.8928	24.6406	25.3203	24.0514	23.7229	25.2297	25.9434	22.3748	22.7713	23.8702	20.1775	0.414412	-6.82612
2019-09-08 09:00:00	26	24.312	24.1647	24.1761	24.6972	23.8928	24.7992	25.3543	24.0628	23.7569	25.2297	25.9321	22.3748	22.7826	23.8702	20.1845	0.414412	-8.96119
2019-09-08 09:15:00	26.4	24.3233	24.1874	24.1761	24.7992	23.9042	24.8671	25.3543	24.0628	23.8022	25.241	25.9434	22.3748	22.7826	23.8589	20.1868	0.414412	-7.18197
2019-09-08 09:30:00	26.6	24.3687	24.2101	24.1874	24.9464	23.9042	24.9918	25.4109	24.0741	23.8702	25.2297	25.9434	22.3861	22.7826	23.8589	20.1922	0.414412	-8.60534
2019-09-08 09:45:00	26.9	24.448	24.244	24.1987	25.1164	23.9268	25.2637	25.4562	24.0854	23.9042	25.275	25.9434	22.3861	22.7826	23.8589	20.1966	0.414412	-12.1638
2019-09-08 10:00:00	27.3	24.5046	24.2667	24.2101	25.241	23.9382	25.3883	25.4902	24.1194	23.9495	25.2637	25.9547	22.3861	22.7939	23.8589	20.2026	0.7604	-11.8079
2019-09-08 10:15:00	27.9	24.5839	24.312	24.2327	25.4562	23.9608	25.6035	25.5242	24.1194	24.0061	25.2863	25.9661	22.3974	22.8053	23.8702	20.2054	0.7604	-14.6547
2019-09-08 10:30:00	28.3	24.6292	24.346	24.2554	25.6602	23.9948	25.7735	25.5922	24.1534	24.0741	25.3316	25.9661	22.3974	22.8053	23.8815	20.2103	0.7604	-17.8573
2019-09-08 10:45:00	28.6	24.6859	24.38	24.278	25.7621	24.0288	25.9321	25.6375	24.1534	24.1194	25.343	25.9774	22.3974	22.8166	23.8815	20.2139	0.7604	-17.5014
2019-09-08 11:00:00	28.8	24.7538	24.414	24.312	25.9207	24.0628	26.0454	25.6602	24.1761	24.1534	25.3883	25.9887	22.4087	22.8279	23.8928	20.2204	0.7604	-14.2988
2019-09-08 11:15:00	29	24.8332	24.4593	24.3573	26.0454	24.1081	26.1926	25.7395	24.1987	24.2101	25.3996	26	22.4087	22.8392	23.9155	20.2222	0.7604	-16.4339
2019-09-08 11:30:00	29.4	24.9011	24.4933	24.3913	26.204	24.1534	26.4192	25.7621	24.2101	24.278	25.4223	26.0227	22.4201	22.8619	23.9268	20.2279	0.7604	-18.569
2019-09-08 11:45:00	29.7	24.9578	24.5499	24.448	26.3626	24.1987	26.5778	25.8188	24.2554	24.3233	25.4676	26.034	22.4201	22.8732	23.9495	20.2318	0.7604	-21.0599
2019-09-08 12:00:00	30	25.0371	24.5952	24.4933	26.5438	24.2554	26.7251	25.8754	24.2894	24.3913	25.5016	26.0454	22.4201	22.8846	23.9721	20.236	0.7604	-19.2807
2019-09-08 12:15:00	30.3	25.1164	24.6519	24.5499	26.7138	24.312	26.963	25.9434	24.312	24.448	25.5242	26.0793	22.4314	22.8959	23.9948	20.238	0.7604	-18.569
2019-09-08 12:30:00	30.7	25.173	24.6972	24.6066	26.8837	24.3687	27.1216	26.034	24.3573	24.5273	25.5922	26.102	22.4201	22.9185	24.0175	20.2433	0.7604	-20.3482
2019-09-08 12:45:00	31	25.275	24.7652	24.6632	27.0763	24.4366	27.2915	26.068	24.38	24.5952	25.6262	26.136	22.4427	22.9412	24.0514	20.2461	0.7604	-23.9066
2019-09-08 13:00:00	31.3	25.343	24.8332	24.7312	27.2349	24.5046	27.4841	26.1473	24.4253	24.6519	25.6715	26.1586	22.4654	22.9639	24.0741	20.2517	0.7604	-22.8391
2019-09-08 13:15:00	31.6	25.4789	24.8898	24.7992	27.4275	24.5726	27.6541	26.204	24.4706	24.7312	25.7281	26.1813	22.4654	22.9865	24.1081	20.2531	0.7604	-21.7716
2019-09-08 13:30:00	32	25.5355	24.9578	24.8785	27.6201	24.6519	27.8807	26.2946	24.5046	24.7878	25.7621	26.2153	22.4767	23.0205	24.1421	20.2585	0.414412	-26.0417
2019-09-08 13:45:00	32.3	25.6375	25.0257	24.9578	27.7787	24.7312	28.0393	26.3512	24.5386	24.8785	25.8188	26.2606	22.488	23.0432	24.1874	20.2606	0.7604	-26.7534
2019-09-08 14:00:00	32.6	25.7395	25.0711	25.0371	27.9826	24.8105	28.1979	26.4532	24.5839	24.9238	25.8641	26.2833	22.488	23.0658	24.2214	20.2646	0.7604	-28.8884
2019-09-08 14:15:00	32.9	25.8301	25.1504	25.1164	28.1525	24.8898	28.4584	26.5325	24.6292	25.0484	25.9207	26.3286	22.4994	23.1111	24.2667	20.2689	0.414412	-23.5508
2019-09-08 14:30:00	33.2	25.9094	25.2523	25.207	28.3678	24.9804	28.617	26.6231	24.6632	25.1277	25.9887	26.3626	22.5107	23.1451	24.312	20.2727	0.414412	-27.4651
2019-09-08 14:45:00	33.5	25.9887	25.309	25.2976	28.5377	25.0711	28.9116	26.7024	24.7199	25.1957	26.0567	26.4079	22.522	23.1678	24.3573	20.2747	0.414412	-28.1768
2019-09-08 15:00:00	33.9	26.1473	25.3883	25.3996	28.8096	25.1617	29.0589	26.8157	24.7652	25.2976	26.1247	26.4532	22.5334	23.2131	24.4026	20.2782	0.414412	-23.1949
2019-09-08 15:15:00	34.2	26.2493	25.4789	25.4902	28.9003	25.2637	29.2515	26.9403	24.8105	25.3769	26.1813	26.4985	22.5334	23.2471	24.4593	20.2825	0.414412	-34.5819
2019-09-08 15:30:00	34.3	26.3399	25.5582	25.5922	29.0815	25.3656	29.3648	27.0083	24.8558	25.4562	26.2379	26.5438	22.556	23.2811	24.5046	20.2862	0.414412	-30.3118
2019-09-08 15:45:00	33.4	26.4305	25.6375	25.6942	29.0929	25.4676	29.2854	27.0536	24.9125	25.5242	26.3173	26.5891	22.5674	23.3264	24.5613	20.2887	0.414412	-22.8391
2019-09-08 16:00:00	33.1	26.4532	25.7055	25.7961	29.1042	25.5695	29.3194	27.0876	24.9578	25.5355	26.3512	26.6345	22.5674	23.3604	24.6179	20.2925	0.414412	-29.6001
2019-09-08 16:15:00	33.2	26.4985	25.7848	25.8981	29.1835	25.6715	29.3874	27.1329	25.0144	25.5922	26.4305	26.6911	22.5787	23.4057	24.6745	20.2943	0.414412	-23.1949
2019-09-08 16:30:00	32.9	26.5098	25.8528	26	29.1722	25.7735	29.3761	27.1783	25.0484	25.6262	26.4985	26.7364	22.6013	23.451	24.7312	20.2986	0.414412	-23.9066
2019-09-08 16:45:00	32.6	26.5891	25.9207	26.102	29.2061	25.8754	29.3421	27.2122	25.0937	25.6942	26.5552	26.7817	22.6127	23.485	24.7878	20.3011	0.414412	-19.6365
2019-09-08 17:00:00	32.4	26.6118	25.9887	26.2153	29.1722	25.9774	29.3874	27.2462	25.1277	25.7168	26.6571	26.8271	22.624	23.5303	24.8445	20.3055	0.414412	-18.9248
2019-09-08 17:15:00	32.2	26.6571	26.0454	26.3173	29.1835	26.0793	29.3194	27.3029	25.1617	25.7508	26.7024	26.8724	22.6353	23.5756	24.9125	20.3064	0.0684247	-17.5014
2019-09-08 17:30:00	31.9	26.7024	26.1247	26.4079	29.1268	26.17	29.2628	27.3142	25.207	25.7848	26.7251	26.929	22.6467	23.6096	24.9691	20.3115	0.0684247	-15.3664
2019-09-08 17:45:00	31.6	26.7024	26.1813	26.5098	29.1042	26.2606	29.2175	27.3595	25.241	25.8074	26.7931	26.9743	22.6467	23.6436	25.0257	20.3141	0.0684247	-17.1456
2019-09-08 18:00:00	31.5	26.7478	26.2493	26.6005	29.0929	26.3512	29.1495	27.4048	25.275	25.8528	26.8497	27.0196	22.6693	23.6889	25.0824	20.3182	0.0684247	-15.0105
2019-09-08 18:15:00	31.2	26.7817	26.3059	26.6798	29.0136	26.4419	29.1155	27.4275	25.309	25.8867	26.9177	27.065	22.6806	23.7229	25.139	20.3208	0.0684247	-12.8755
2019-09-08 18:30:00	30.8	26.8044	26.3739	26.7704	28.9569	26.5212	29.0589	27.4841	25.3316	25.8867	26.9517	27.099	22.692	23.7569	25.1957	20.3243	0.0684247	-10.7404
2019-09-08 18:45:00	30.7	26.8497	26.4305	26.8384	28.9342	26.5891	28.9682	27.4728	25.3656	25.9434	26.997	27.1556	22.7033	23.7909	25.2637	20.3277	0.0684247	-12.8755
2019-09-08 19:00:00	30.5	26.8384	26.4985	26.9177	28.8889	26.6684	28.9456	27.5408	25.3883	25.9547	27.0536	27.1896	22.7033	23.8249	25.309	20.3309	0.0684247	-10.7404
2019-09-08 19:15:00	30.3	26.861	26.5778	26.9857	28.8096	26.7251	28.8663	27.5521	25.4223	26	27.0763	27.2349	22.7146	23.8702	25.3656	20.334	0.0684247	-9.67287
2019-09-08 19:30:00	30	26.8837	26.6231	27.0536	28.753	26.7931	28.7756	27.5408	25.4562	26.0227	27.1216	27.2689	22.726	23.8928	25.4223	20.3381	0.0684247	-7.53781
2019-09-08 19:45:00	29.5	26.8724	26.6684	27.1103	28.6624	26.8497	28.6737	27.5521	25.4789	26.0227	27.1669	27.3029	22.726	23.9382	25.4676	20.3407	-0.277563	-8.2495
2019-09-08 20:00:00	29.6	26.9064	26.7024	27.1669	28.6397	26.895	28.651	27.5974	25.5129	26.0454	27.2009	27.3482	22.7486	23.9608	25.5242	20.3461	0.0684247	-7.53781
2019-09-08 20:15:00	29.4	26.929	26.7478	27.2236	28.5717	26.9517	28.5717	27.5974	25.5355	26.0793	27.2236	27.3822	22.7486	23.9948	25.5582	20.3473	0.0684247	-6.11443
2019-09-08 20:30:00	28.9	26.9403	26.7591	27.2689	28.4471	26.9857	28.4358	27.5974	25.5582	26.0793	27.2689	27.4162	22.7486	24.0288	25.6149	20.3542	0.0684247	-3.97937
2019-09-08 20:45:00	28.8	26.9403	26.7817	27.3029	28.4018	27.031	28.3678	27.6314	25.5809	26.0907	27.2915	27.4502	22.7713	24.0401	25.6488	20.3553	-0.277563	-3.97937
2019-09-08 21:00:00	28.7	26.963	26.8271	27.3482	28.3338	27.065	28.3112	27.6314	25.5922	26.102	27.3142	27.4728	22.7826	24.0741	25.6942	20.3611	-0.277563	-3.62353
2019-09-08 21:15:00	28.5	26.9857	26.8384	27.3822	28.2545	27.099	28.2205	27.6314	25.6149	26.102	27.3822	27.5068	22.7826	24.1081	25.7281	20.3629	-0.277563	-2.556
2019-09-08 21:30:00	27.9	26.9857	26.8837	27.4048	28.1072	27.1216	28.0619	27.6314	25.6375	26.0907	27.3595	27.5408	22.7939	24.1308	25.7621	20.3684	0.0684247	-0.420932
2019-09-08 21:45:00	27.9	26.963	26.9177	27.4388	28.0506	27.1443	28.0053	27.6314	25.6488	26.068	27.3708	27.5634	22.8053	24.1534	25.8074	20.371	-0.277563	-1.13262
2019-09-08 22:00:00	27.7	26.9517	26.9177	27.4615	27.9939	27.1669	27.9373	27.6314	25.6602	26.068	27.4048	27.5861	22.8053	24.1761	25.8414	20.3773	-0.277563	-0.0650878
2019-09-08 22:15:00	27.4	26.9517	26.9403	27.4728	27.8693	27.1783	27.8013	27.6201	25.6828	26.0567	27.4162	27.5974	22.8166	24.1987	25.8641	20.3795	-0.277563	1.00244
2019-09-08 22:30:00	26.9	26.861	26.9857	27.4841	27.7447	27.1896	27.6541	27.6314	25.6942	26.0454	27.4048	27.6201	22.8166	24.2101	25.8981	20.385	-0.277563	2.78166
2019-09-08 22:45:00	27	26.8724	26.963	27.4955	27.6881	27.1896	27.6088	27.6088	25.6942	26.0227	27.4275	27.6314	22.8279	24.244	25.9207	20.3885	-0.277563	1.35829
2019-09-08 23:00:00	26.7	26.895	26.9743	27.5068	27.5748	27.2009	27.4955	27.6088	25.7055	26.0114	27.4048	27.6541	22.8392	24.2554	25.9434	20.3952	-0.277563	3.13751
2019-09-08 23:15:00	26.4	26.895	26.963	27.5068	27.4615	27.2009	27.3708	27.5974	25.7168	26	27.4388	27.6767	22.8392	24.278	25.9661	20.3971	-0.277563	3.49335
2019-09-08 23:30:00	26	26.895	26.9743	27.5068	27.3369	27.1896	27.2349	27.5748	25.7055	25.9661	27.4388	27.6767	22.8506	24.3007	25.9887	20.4033	-0.277563	4.20504
2019-09-08 23:45:00	26.1	26.8724	26.963	27.5068	27.2689	27.1783	27.1669	27.5521	25.7055	25.9434	27.4615	27.6994	22.8506	24.3007	26	20.406	-0.277563	4.56088
2019-09-09	25.7	26.8837	26.9403	27.4955	27.1443	27.1669	27.0196	27.5521	25.7281	25.9207	27.4275	27.6994	22.8506	24.3233	26.0227	20.4133	-0.277563	5.98426
2019-09-09 00:15:00	25.3	26.8724	26.929	27.4841	26.997	27.1556	26.8837	27.5408	25.7168	25.8981	27.4388	27.7107	22.8619	24.3233	26.0454	20.4161	-0.277563	7.05179
2019-09-09 00:30:00	25.3	26.861	26.9064	27.4615	26.9403	27.1443	26.8044	27.5181	25.7168	25.8641	27.4162	27.7107	22.8619	24.346	26.0567	20.4207	-0.277563	5.98426
2019-09-09 00:45:00	25	26.8384	26.9177	27.4502	26.8044	27.1216	26.6684	27.5408	25.7055	25.8528	27.4162	27.7107	22.8732	24.3573	26.068	20.4265	-0.277563	6.69595
2019-09-09 01:00:00	24.6	26.7931	26.8724	27.4275	26.6684	27.099	26.5212	27.5295	25.7168	25.8074	27.4275	27.7107	22.8732	24.3687	26.0793	20.4334	-0.277563	8.47517
2019-09-09 01:15:00	24.6	26.8044	26.861	27.4048	26.5778	27.065	26.4305	27.4502	25.7055	25.7735	27.4162	27.722	22.8732	24.3687	26.0793	20.4373	-0.277563	10.2544
2019-09-09 01:30:00	24.3	26.7931	26.8384	27.3708	26.4419	27.0423	26.2946	27.4502	25.6942	25.7508	27.4162	27.7107	22.8732	24.3687	26.0907	20.4445	-0.277563	10.6102
2019-09-09 01:45:00	23.9	26.7591	26.8044	27.3369	26.3059	27.0083	26.136	27.4048	25.7055	25.7055	27.3935	27.7107	22.8846	24.38	26.0907	20.4464	-0.277563	11.6778
2019-09-09 02:00:00	23.9	26.7251	26.7931	27.3029	26.1926	26.9743	26.0227	27.4162	25.6828	25.6715	27.3708	27.7107	22.8846	24.38	26.0907	20.4537	-0.277563	11.3219
2019-09-09 02:15:00	23.6	26.7138	26.7364	27.2689	26.0907	26.929	25.9094	27.3369	25.6715	25.6375	27.3708	27.6994	22.8846	24.38	26.0907	20.4579	-0.277563	13.1011
2019-09-09 02:30:00	23.2	26.6798	26.7138	27.2236	25.9434	26.8837	25.7621	27.2915	25.6602	25.6035	27.3142	27.6881	22.8846	24.3687	26.0793	20.4664	-0.277563	13.1011
2019-09-09 02:45:00	23.2	26.6458	26.6684	27.1896	25.8188	26.8497	25.6262	27.2576	25.6488	25.5582	27.3369	27.6767	22.8732	24.3687	26.0793	20.4687	-0.623551	14.5245
2019-09-09 03:00:00	22.9	26.6118	26.6345	27.1443	25.7055	26.7931	25.5016	27.2236	25.6375	25.5242	27.3255	27.6767	22.8846	24.3687	26.068	20.4764	-0.277563	13.457
2019-09-09 03:15:00	22.5	26.5891	26.5778	27.0876	25.5242	26.7478	25.3769	27.1896	25.6149	25.4789	27.2915	27.6541	22.8846	24.3573	26.068	20.4816	-0.277563	16.3037
2019-09-09 03:30:00	22.4	26.5438	26.5325	27.0423	25.4109	26.6911	25.2523	27.1103	25.5922	25.4336	27.2689	27.6314	22.8846	24.3573	26.0567	20.4885	-0.277563	15.2362
2019-09-09 03:45:00	22.1	26.4985	26.4985	26.9857	25.2523	26.6458	25.0937	27.0763	25.5809	25.3883	27.2576	27.6201	22.8846	24.346	26.034	20.4913	-0.277563	15.592
2019-09-09 04:00:00	21.8	26.4419	26.4532	26.929	25.1277	26.5778	24.9238	27.031	25.5582	25.3316	27.2122	27.5974	22.8846	24.346	26.0227	20.5003	-0.277563	17.0154
2019-09-09 04:15:00	21.7	26.4192	26.3966	26.8724	25.0597	26.5212	24.8105	26.9743	25.5355	25.275	27.1896	27.5861	22.8846	24.3233	26	20.504	-0.277563	15.9479
2019-09-09 04:30:00	22.1	26.3739	26.3399	26.8157	25.0144	26.4645	24.8445	26.9517	25.5129	25.2523	27.1669	27.5634	22.8846	24.312	25.9887	20.5115	0.0684247	13.457
2019-09-09 04:45:00	22.5	26.3399	26.3059	26.7478	25.0257	26.3966	24.8785	26.9064	25.4902	25.241	27.1329	27.5408	22.8846	24.312	25.9661	20.5162	-0.277563	13.1011
2019-09-09 05:00:00	23	26.3173	26.2719	26.6798	25.105	26.3399	24.9691	26.8837	25.4789	25.241	27.1103	27.5295	22.8959	24.2894	25.9434	20.5242	0.0684247	10.2544
2019-09-09 05:15:00	23.6	26.2719	26.2493	26.6231	25.2183	26.2719	25.105	26.8724	25.4676	25.241	27.099	27.5068	22.8959	24.278	25.9207	20.5289	0.0684247	11.3219
2019-09-09 05:30:00	24.1	26.2719	26.2153	26.5665	25.3543	26.2153	25.275	26.861	25.4562	25.2523	27.0536	27.4955	22.8959	24.278	25.9094	20.5364	0.0684247	4.20504
2019-09-09 05:45:00	24.7	26.2379	26.2153	26.5098	25.4676	26.1586	25.3203	26.895	25.4562	25.2863	27.031	27.4841	22.8846	24.2667	25.8867	20.5412	0.0684247	7.40763
2019-09-09 06:00:00	25.2	26.2153	26.17	26.4532	25.6262	26.1133	25.5582	26.895	25.4449	25.2976	27.0083	27.4728	22.8846	24.2667	25.8641	20.5487	0.0684247	2.42582
2019-09-09 06:15:00	25.6	26.1926	26.1586	26.3966	25.7735	26.0567	25.7735	26.9177	25.4336	25.3203	27.0083	27.4728	22.8959	24.2554	25.8414	20.5528	0.0684247	-1.13262
2019-09-09 06:30:00	26.2	26.1926	26.1586	26.3512	25.9321	26.0227	25.9207	26.929	25.4336	25.3316	26.9857	27.4615	22.8959	24.244	25.8188	20.5608	0.0684247	-2.20015
2019-09-09 06:45:00	26.7	26.17	26.1473	26.3173	26.1247	25.9774	26.17	26.9743	25.4336	25.3656	26.9743	27.4502	22.8959	24.244	25.8074	20.5658	0.414412	-4.69106
2019-09-09 07:00:00	27.5	26.1926	26.1473	26.2833	26.3286	25.9547	26.4079	26.997	25.4449	25.4109	26.9743	27.4388	22.8959	24.2327	25.7961	20.573	0.414412	-7.53781
2019-09-09 07:15:00	28.1	26.2153	26.136	26.2606	26.5552	25.9321	26.6571	27.0536	25.4562	25.4789	26.963	27.4388	22.9072	24.2327	25.7735	20.577	0.414412	-9.31703
2019-09-09 07:30:00	28.5	26.2493	26.136	26.2493	26.7251	25.9207	26.8044	27.0763	25.4562	25.5695	26.963	27.4388	22.9072	24.2327	25.7621	20.5856	0.414412	-10.7404
2019-09-09 07:45:00	28.9	26.2946	26.1586	26.2379	26.9064	25.9094	27.0083	27.1216	25.4676	25.5922	26.997	27.4388	22.9185	24.244	25.7621	20.5894	0.414412	-12.5196
2019-09-09 08:00:00	29.4	26.3626	26.17	26.2266	27.1216	25.9094	27.2009	27.1783	25.4902	25.6262	26.9857	27.4502	22.9072	24.244	25.7508	20.5977	0.414412	-13.5872
2019-09-09 08:15:00	29.9	26.4192	26.2153	26.2266	27.2915	25.9207	27.4841	27.2236	25.4902	25.7168	27.0083	27.4502	22.9299	24.244	25.7508	20.6004	0.414412	-16.0781
2019-09-09 08:30:00	30.4	26.5212	26.2379	26.2379	27.5295	25.9321	27.7107	27.2802	25.5129	25.7281	27.0423	27.4615	22.9299	24.2554	25.7508	20.6087	0.414412	-18.9248
2019-09-09 08:45:00	30.9	26.6231	26.2946	26.2606	27.7334	25.9547	27.9713	27.3595	25.5355	25.7961	27.031	27.4728	22.9412	24.2667	25.7508	20.613	0.414412	-21.0599
2019-09-09 09:00:00	31.4	26.6911	26.3286	26.2833	28.0166	25.9887	28.1752	27.4048	25.5582	25.8641	27.0763	27.4841	22.9412	24.2894	25.7621	20.6211	0.414412	-20.3482
2019-09-09 09:15:00	32	26.7817	26.3739	26.3173	28.2319	26.0227	28.4131	27.4841	25.5809	25.9434	27.099	27.4955	22.9525	24.2894	25.7621	20.6253	0.414412	-23.5508
2019-09-09 09:30:00	32.5	26.8724	26.4305	26.3626	28.4698	26.068	28.753	27.5181	25.6035	26.0114	27.1216	27.5068	22.9525	24.312	25.7848	20.6324	0.7604	-21.4157
2019-09-09 09:45:00	33	26.997	26.4872	26.4079	28.753	26.1247	29.0249	27.5861	25.6488	26.102	27.1556	27.5295	22.9639	24.3233	25.7961	20.6369	0.7604	-25.33
2019-09-09 10:00:00	33.5	27.1103	26.5552	26.4645	28.9796	26.1813	29.2741	27.6654	25.6715	26.1813	27.2236	27.5521	22.9752	24.346	25.8188	20.6439	0.7604	-26.0417
2019-09-09 10:15:00	34	27.1896	26.6118	26.5212	29.2061	26.2379	29.614	27.79	25.7055	26.2946	27.2236	27.5861	22.9752	24.3687	25.8414	20.6481	0.414412	-23.1949
2019-09-09 10:30:00	34.4	27.3029	26.6458	26.5891	29.4667	26.3173	29.7839	27.8807	25.7395	26.3626	27.3142	27.5974	22.9865	24.38	25.8641	20.6543	0.414412	-28.5326
2019-09-09 10:45:00	34.5	27.3708	26.7251	26.6684	29.58	26.3852	29.9312	27.9713	25.7848	26.4419	27.3369	27.6427	22.9979	24.414	25.8981	20.6585	0.414412	-31.3794
2019-09-09 11:00:00	34.5	27.4275	26.7931	26.7478	29.7726	26.4645	30.0671	28.0166	25.8188	26.4985	27.4048	27.6654	23.0092	24.448	25.9321	20.6658	0.414412	-29.2443
2019-09-09 11:15:00	34.6	27.5068	26.8271	26.8271	29.8972	26.5552	30.1351	28.0959	25.8641	26.5778	27.4728	27.7107	23.0092	24.4593	25.9661	20.6684	0.414412	-24.2625
2019-09-09 11:30:00	34.7	27.5748	26.895	26.9177	29.9765	26.6458	30.3164	28.1525	25.8981	26.6345	27.5181	27.7334	23.0205	24.4933	26.0114	20.677	0.414412	-30.3118
2019-09-09 11:45:00	34.8	27.6314	26.9743	27.0083	30.1691	26.7364	30.3844	28.2092	25.9434	26.7024	27.5634	27.7787	23.0318	24.5273	26.0567	20.6802	0.414412	-29.6001
2019-09-09 12:00:00	34.9	27.7447	27.0536	27.099	30.2371	26.8271	30.577	28.2772	25.9887	26.7704	27.6201	27.8127	23.0432	24.5499	26.0907	20.6867	0.414412	-22.8391
2019-09-09 12:15:00	35	27.8127	27.1329	27.1896	30.3844	26.929	30.6336	28.3225	26.0227	26.8157	27.7107	27.8467	23.0545	24.5839	26.136	20.6896	0.414412	-24.9742
2019-09-09 12:30:00	35.1	27.8693	27.1896	27.2915	30.509	27.0196	30.6902	28.4244	26.068	26.895	27.7447	27.892	23.0772	24.6292	26.1926	20.6965	0.414412	-27.8209
2019-09-09 12:45:00	35.2	27.926	27.2689	27.3822	30.5996	27.1216	30.8715	28.5151	26.102	26.9517	27.8127	27.9373	23.0885	24.6632	26.2379	20.7009	0.414412	-25.33
2019-09-09 13:00:00	35.3	28.0732	27.3595	27.4841	30.7242	27.2236	31.0075	28.5831	26.1473	27.0196	27.8807	27.9713	23.0885	24.6859	26.2946	20.7061	0.414412	-27.8209
2019-09-09 13:15:00	35.4	28.1412	27.4388	27.5861	30.8035	27.3255	31.0981	28.6737	26.1813	27.0876	27.9486	28.0279	23.0998	24.7425	26.3512	20.7101	0.0684247	-26.3975
2019-09-09 13:30:00	35.5	28.2205	27.5068	27.6881	30.9395	27.4275	31.2114	28.719	26.204	27.1556	28.0053	28.0619	23.1225	24.7652	26.3966	20.7159	0.414412	-24.2625
2019-09-09 13:45:00	35.7	28.2998	27.6088	27.79	31.0641	27.5181	31.2794	28.787	26.2493	27.2236	28.0393	28.1186	23.1225	24.8105	26.4532	20.7207	0.0684247	-23.1949
2019-09-09 14:00:00	35.7	28.3451	27.6881	27.892	31.1661	27.6201	31.4606	28.8663	26.2946	27.2915	28.1186	28.1525	23.1338	24.8445	26.5098	20.7268	0.0684247	-26.3975
2019-09-09 14:15:00	35.8	28.4244	27.7674	27.9939	31.2454	27.722	31.5286	28.9229	26.3512	27.3595	28.1865	28.1979	23.1451	24.8898	26.5778	20.7295	0.0684247	-26.7534
2019-09-09 14:30:00	35.9	28.5491	27.8467	28.0959	31.3813	27.824	31.6079	28.9796	26.4079	27.4388	28.2205	28.2545	23.1678	24.9351	26.6345	20.7364	0.0684247	-21.0599
2019-09-09 14:45:00	36	28.617	27.926	28.2092	31.5173	27.926	31.7552	29.0589	26.4645	27.5068	28.3225	28.2885	23.1791	24.9691	26.6911	20.739	0.0684247	-24.9742
2019-09-09 15:00:00	36.1	28.6737	28.0166	28.3112	31.6192	28.0279	31.9138	29.1268	26.5212	27.5748	28.3791	28.3338	23.1904	25.0257	26.7591	20.7458	0.0684247	-26.0417
2019-09-09 15:15:00	36.3	28.8096	28.0959	28.4131	31.7552	28.1186	32.0044	29.1835	26.5665	27.6427	28.4358	28.3905	23.2018	25.0711	26.8157	20.7491	0.0684247	-28.1768
2019-09-09 15:30:00	36.2	28.8663	28.1639	28.5151	31.8118	28.2205	32.0157	29.2854	26.6005	27.6994	28.5151	28.4471	23.2131	25.105	26.8837	20.7548	0.0684247	-25.33
2019-09-09 15:45:00	35.1	28.9003	28.2319	28.617	31.7212	28.3225	31.8685	29.3194	26.6684	27.7334	28.5604	28.4811	23.2244	25.1504	26.9403	20.7586	0.0684247	-21.4157
2019-09-09 16:00:00	35.1	28.9229	28.3112	28.719	31.7325	28.4131	31.9251	29.3308	26.7138	27.7674	28.617	28.5264	23.2358	25.207	27.0083	20.7634	0.0684247	-20.3482
2019-09-09 16:15:00	35.1	28.9909	28.3678	28.8096	31.7778	28.5151	31.9251	29.3874	26.7704	27.8127	28.6737	28.5717	23.2584	25.241	27.065	20.7691	0.0684247	-17.8573
2019-09-09 16:30:00	34.8	29.0136	28.4584	28.9116	31.7778	28.6057	31.8798	29.4441	26.8157	27.8467	28.7417	28.617	23.2697	25.2863	27.1329	20.7735	0.0684247	-16.7898
2019-09-09 16:45:00	34.5	29.0589	28.5264	29.0022	31.7212	28.6963	31.8118	29.4667	26.861	27.9033	28.7983	28.6624	23.2924	25.3316	27.1896	20.7773	0.0684247	-18.9248
2019-09-09 17:00:00	34.2	29.0362	28.5944	29.0929	31.6645	28.787	31.8005	29.4894	26.9064	27.9373	28.8549	28.7077	23.2924	25.3769	27.2576	20.7839	0.0684247	-13.943
2019-09-09 17:15:00	33.9	29.0702	28.651	29.1835	31.6419	28.8663	31.7325	29.4894	26.9403	27.9713	28.9229	28.753	23.2924	25.4223	27.3142	20.7876	-0.277563	-13.5872
2019-09-09 17:30:00	33.7	29.1268	28.7303	29.2628	31.5966	28.9456	31.6759	29.5234	26.9857	27.9939	28.9682	28.7983	23.3151	25.4676	27.3822	20.7934	0.0684247	-13.5872
2019-09-09 17:45:00	33.4	29.1495	28.787	29.3421	31.5512	29.0249	31.6079	29.5347	27.0196	28.0279	29.0022	28.8323	23.3264	25.4902	27.4388	20.7969	-0.277563	-12.8755
2019-09-09 18:00:00	33.2	29.1835	28.8549	29.4214	31.4493	29.0929	31.5059	29.5913	27.0536	28.0619	29.0702	28.8776	23.3377	25.5355	27.4955	20.8031	-0.277563	-11.0962
2019-09-09 18:15:00	32.9	29.1722	28.9116	29.4894	31.404	29.1608	31.4493	29.58	27.099	28.0846	29.1042	28.9229	23.3491	25.5695	27.5408	20.8064	-0.277563	-8.96119
2019-09-09 18:30:00	32.6	29.1948	28.9456	29.5573	31.336	29.2288	31.37	29.58	27.1216	28.1186	29.1495	28.9569	23.3717	25.6149	27.6088	20.8138	-0.277563	-8.96119
2019-09-09 18:45:00	32.4	29.2288	29.0022	29.614	31.2567	29.2854	31.2794	29.6366	27.1556	28.1412	29.2061	29.0022	23.3717	25.6488	27.6541	20.8175	-0.277563	-6.82612
2019-09-09 19:00:00	32.1	29.2515	29.0249	29.6706	31.1661	29.3308	31.1887	29.6253	27.1896	28.1412	29.2401	29.0362	23.383	25.6828	27.7107	20.825	-0.277563	-7.18197
2019-09-09 19:15:00	31.8	29.2628	29.0815	29.7273	31.0754	29.3874	31.1094	29.7159	27.2122	28.1525	29.2628	29.0702	23.3944	25.7168	27.756	20.8273	-0.277563	-5.40275
2019-09-09 19:30:00	31.6	29.2854	29.1042	29.7726	31.0075	29.4327	31.0075	29.682	27.2349	28.1752	29.3421	29.1042	23.4057	25.7395	27.8127	20.8352	-0.277563	-5.0469
2019-09-09 19:45:00	31.3	29.3081	29.1382	29.8066	30.9282	29.4667	30.9055	29.6593	27.2689	28.1865	29.3421	29.1382	23.417	25.7735	27.858	20.839	-0.277563	-3.26768
2019-09-09 20:00:00	30.9	29.2968	29.1948	29.8519	30.7695	29.5007	30.577	29.6593	27.2802	28.1752	29.3761	29.1608	23.417	25.8074	27.9033	20.845	-0.277563	4.91673
2019-09-09 20:15:00	30.9	29.3081	29.2061	29.8859	30.7469	29.5347	30.7242	29.6593	27.3142	28.1752	29.4214	29.1948	23.4397	25.8414	27.9486	20.8498	-0.623551	-2.556
2019-09-09 20:30:00	30.7	29.3194	29.2288	29.9085	30.6676	29.5573	30.6223	29.6593	27.3369	28.1752	29.4214	29.2288	23.451	25.8641	27.9826	20.8568	-0.277563	-1.48846
2019-09-09 20:45:00	30.3	29.3194	29.2515	29.9425	30.5316	29.58	30.475	29.6706	27.3482	28.1752	29.4441	29.2515	23.4623	25.8867	28.0166	20.861	-0.277563	-0.0650878
2019-09-09 21:00:00	30	29.2515	29.2854	29.9539	30.4297	29.6027	30.3504	29.6593	27.3595	28.1525	29.4894	29.2741	23.4623	25.9094	28.0619	20.8683	-0.623551	0.6466
2019-09-09 21:15:00	29.9	29.2968	29.3194	29.9765	30.3617	29.614	30.3051	29.6593	27.3708	28.1299	29.478	29.3081	23.4737	25.9321	28.0846	20.8732	-0.277563	0.6466
2019-09-09 21:30:00	29.6	29.2288	29.3194	29.9765	30.2484	29.6253	30.1804	29.6593	27.3935	28.1186	29.5234	29.3308	23.4737	25.9661	28.1186	20.8815	-0.623551	2.06998
2019-09-09 21:45:00	29	29.2401	29.3308	29.9878	30.0785	29.6253	29.9878	29.648	27.3935	28.0959	29.512	29.3421	23.485	25.9887	28.1412	20.887	-0.277563	4.20504
2019-09-09 22:00:00	29	29.2175	29.3308	29.9992	30.0105	29.6253	29.9085	29.6253	27.4162	28.0846	29.546	29.3534	23.4963	26	28.1639	20.8937	-0.623551	3.13751
2019-09-09 22:15:00	28.8	29.2288	29.3194	29.9992	29.9085	29.6253	29.8179	29.6253	27.4048	28.0732	29.546	29.3761	23.5077	26.0114	28.1865	20.8986	-0.623551	4.56088
2019-09-09 22:30:00	28.4	29.2061	29.3534	29.9878	29.7499	29.614	29.6366	29.6253	27.4162	28.0393	29.546	29.3874	23.519	26.034	28.2092	20.9069	-0.623551	5.98426
2019-09-09 22:45:00	27.9	29.1948	29.2741	29.9765	29.6253	29.614	29.5007	29.6027	27.4162	27.9939	29.5347	29.4101	23.519	26.0454	28.2319	20.9118	-0.623551	6.3401
2019-09-09 23:00:00	28.1	29.2061	29.2741	29.9765	29.5573	29.5913	29.4441	29.6027	27.4162	27.9826	29.546	29.4214	23.5303	26.068	28.2545	20.9202	-0.623551	5.62841
2019-09-09 23:15:00	27.6	29.1948	29.2741	29.9539	29.3761	29.58	29.2628	29.5687	27.4162	27.96	29.546	29.4327	23.5303	26.0793	28.2772	20.9233	-0.623551	8.11932
2019-09-09 23:30:00	27.2	29.1608	29.2515	29.9312	29.2401	29.5573	29.0702	29.5913	27.4162	27.9146	29.5347	29.4327	23.5416	26.0907	28.2885	20.9351	-0.623551	7.40763
2019-09-09 23:45:00	27.2	29.1495	29.2288	29.9199	29.1495	29.5347	29.0136	29.546	27.4048	27.9033	29.5234	29.4441	23.5416	26.0907	28.2998	20.9388	-0.623551	8.83101
2019-09-10	26.9	29.1608	29.2288	29.8859	29.0136	29.5007	28.8776	29.5347	27.4048	27.858	29.5347	29.4441	23.5416	26.102	28.3112	20.9478	-0.623551	10.6102
2019-09-10 00:15:00	26.5	29.1382	29.2061	29.8632	28.8776	29.478	28.719	29.5234	27.3935	27.824	29.5007	29.4441	23.553	26.1133	28.3112	20.9519	-0.623551	9.18685
2019-09-10 00:30:00	26.4	29.1042	29.1835	29.8179	28.753	29.4327	28.5944	29.4441	27.3935	27.8013	29.5234	29.4554	23.5643	26.1133	28.3112	20.9619	-0.623551	10.6102
2019-09-10 00:45:00	26.1	29.0815	29.1495	29.7839	28.6284	29.3987	28.4471	29.4441	27.3822	27.756	29.478	29.4441	23.5643	26.1133	28.3225	20.9669	-0.623551	12.0336
2019-09-10 01:00:00	25.8	29.0475	29.1042	29.7499	28.4358	29.3534	28.2885	29.3648	27.3822	27.7107	29.4667	29.4441	23.5643	26.1133	28.3112	20.9766	-0.623551	14.1687
2019-09-10 01:15:00	25.6	29.0022	29.0702	29.7046	28.3112	29.3081	28.1525	29.3194	27.3595	27.6767	29.4554	29.4327	23.5643	26.1247	28.3225	20.9816	-0.623551	12.0336
2019-09-10 01:30:00	25.3	28.9682	29.0249	29.6593	28.1412	29.2628	27.9826	29.2854	27.3595	27.6314	29.4327	29.4327	23.5756	26.1247	28.3112	20.9931	-0.623551	13.1011
2019-09-10 01:45:00	24.9	28.9456	28.9796	29.6027	28.0053	29.2175	27.8467	29.2401	27.3369	27.5861	29.4101	29.4214	23.5756	26.1133	28.2998	20.997	-0.623551	14.5245
2019-09-10 02:00:00	24.8	28.8889	28.9229	29.5573	27.892	29.1608	27.722	29.2061	27.3255	27.5408	29.3648	29.4101	23.5756	26.1133	28.2998	21.0072	-0.623551	14.1687
2019-09-10 02:15:00	24.6	28.8549	28.8889	29.5007	27.7787	29.1042	27.5634	29.1382	27.3029	27.4841	29.3761	29.3987	23.5756	26.1133	28.2885	21.012	-0.277563	14.8804
2019-09-10 02:30:00	24.2	28.821	28.8323	29.4441	27.5521	29.0475	27.3595	29.0929	27.2802	27.4388	29.3421	29.3874	23.587	26.102	28.2658	21.0218	-0.623551	19.1505
2019-09-10 02:45:00	23.9	28.7756	28.8096	29.3761	27.4502	28.9796	27.2122	29.0475	27.2576	27.3822	29.2854	29.3648	23.587	26.0907	28.2545	21.0267	-0.623551	15.9479
2019-09-10 03:00:00	23.8	28.719	28.753	29.3081	27.3029	28.9229	27.0876	29.0022	27.2236	27.3369	29.2968	29.3421	23.587	26.0793	28.2432	21.0369	-0.277563	18.7946
2019-09-10 03:15:00	23.4	28.685	28.6963	29.2401	27.1216	28.8549	26.9177	28.9342	27.2009	27.2802	29.2401	29.3194	23.5983	26.068	28.2205	21.0432	-0.623551	18.4388
2019-09-10 03:30:00	23.1	28.6057	28.6397	29.1722	26.9517	28.787	26.7024	28.8889	27.1783	27.2236	29.2175	29.2968	23.587	26.0567	28.1979	21.0536	-0.277563	16.6596
2019-09-10 03:45:00	23	28.5717	28.5604	29.1042	26.8271	28.7077	26.6118	28.8436	27.1443	27.1669	29.1722	29.2741	23.5983	26.034	28.1752	21.0593	-0.277563	20.5739
2019-09-10 04:00:00	22.6	28.5037	28.5151	29.0249	26.6458	28.6397	26.4532	28.787	27.1216	27.1103	29.1268	29.2515	23.587	26.0227	28.1412	21.0705	-0.277563	19.5063
2019-09-10 04:15:00	22.4	28.4698	28.4471	28.9456	26.4985	28.5604	26.204	28.7077	27.099	27.0423	29.0929	29.2175	23.5756	26	28.1072	21.0752	-0.277563	28.4024
2019-09-10 04:30:00	22.8	28.4244	28.3791	28.8776	26.5098	28.4811	26.3173	28.6624	27.0536	27.0083	29.0475	29.1835	23.587	25.9774	28.0846	21.0867	-0.277563	18.083
2019-09-10 04:45:00	23.2	28.3791	28.3225	28.7983	26.5098	28.4018	26.3173	28.6284	27.031	26.9743	29.0136	29.1495	23.5756	25.9661	28.0506	21.0908	-0.277563	17.0154
2019-09-10 05:00:00	23.5	28.3451	28.2772	28.7077	26.4985	28.3338	26.3399	28.5831	27.0083	26.963	28.9909	29.1268	23.5756	25.9434	28.0166	21.1026	-0.277563	14.8804
2019-09-10 05:15:00	23.8	28.2885	28.2205	28.6397	26.5438	28.2432	26.3852	28.5491	26.9857	26.9517	28.9116	29.0929	23.5756	25.9207	27.9826	21.1071	-0.277563	11.6778
2019-09-10 05:30:00	24.1	28.2545	28.1865	28.5604	26.6118	28.1639	26.4532	28.5491	26.963	26.929	28.9003	29.0589	23.5756	25.9094	27.9486	21.1178	-0.277563	12.7453
2019-09-10 05:45:00	24.6	28.2092	28.1299	28.4811	26.6798	28.0959	26.5325	28.5264	26.9403	26.929	28.8549	29.0362	23.5756	25.8981	27.926	21.123	0.0684247	11.6778
2019-09-10 06:00:00	25.1	28.1639	28.0846	28.4018	26.7704	28.0166	26.6798	28.4924	26.929	26.9064	28.8096	29.0136	23.5756	25.8867	27.892	21.1334	0.0684247	6.3401
2019-09-10 06:15:00	25.5	28.1299	28.0279	28.3338	26.861	27.9486	26.8044	28.4698	26.9064	26.9177	28.7983	28.9909	23.5756	25.8641	27.858	21.1392	0.0684247	5.98426
2019-09-10 06:30:00	25.8	28.0959	28.0053	28.2658	26.9517	27.8807	26.9177	28.4924	26.8837	26.9064	28.753	28.9682	23.587	25.8414	27.824	21.1497	0.0684247	4.91673
2019-09-10 06:45:00	26.2	28.0732	27.9713	28.1979	27.0536	27.824	27.031	28.4811	26.8837	26.9177	28.7303	28.9456	23.587	25.8301	27.79	21.1549	0.414412	3.13751
2019-09-10 07:00:00	26.6	28.0279	27.9486	28.1412	27.1783	27.7674	27.1783	28.4698	26.861	26.9064	28.7303	28.9342	23.587	25.8074	27.7674	21.1647	0.0684247	1.35829
2019-09-10 07:15:00	26.9	28.0053	27.9146	28.0846	27.2915	27.722	27.2915	28.4811	26.861	26.9177	28.6737	28.9229	23.587	25.8074	27.7334	21.1711	0.0684247	0.6466
2019-09-10 07:30:00	27.3	27.96	27.9033	28.0393	27.4162	27.6767	27.4388	28.4924	26.861	26.929	28.6624	28.9003	23.587	25.7961	27.7107	21.1817	0.414412	-1.13262
2019-09-10 07:45:00	27.7	27.96	27.8693	27.9939	27.5295	27.6427	27.5295	28.5377	26.8497	26.9403	28.6397	28.8889	23.587	25.7961	27.6767	21.1854	0.414412	-1.84431
2019-09-10 08:00:00	28.2	27.9486	27.858	27.96	27.6654	27.6088	27.6994	28.5377	26.8497	26.9743	28.6284	28.8776	23.587	25.7735	27.6541	21.1962	0.414412	-1.13262
2019-09-10 08:15:00	28.6	27.9373	27.858	27.926	27.8127	27.5861	27.8807	28.5377	26.8384	27.0083	28.617	28.8663	23.5983	25.7621	27.6314	21.2014	0.414412	-5.0469
2019-09-10 08:30:00	29.2	27.9486	27.858	27.9033	28.0279	27.5634	28.1186	28.5831	26.8384	27.065	28.6057	28.8663	23.5983	25.7621	27.6201	21.2103	0.414412	-8.2495
2019-09-10 08:45:00	29.6	27.9826	27.8693	27.892	28.1865	27.5521	28.2772	28.651	26.8384	27.1103	28.5944	28.8549	23.5983	25.7508	27.5974	21.2164	0.414412	-8.60534
2019-09-10 09:00:00	29.9	28.0279	27.8807	27.8807	28.3225	27.5521	28.4131	28.6624	26.8497	27.1443	28.5944	28.8549	23.5983	25.7508	27.5861	21.2266	0.414412	-9.31703
2019-09-10 09:15:00	30.2	28.0619	27.9033	27.8693	28.4698	27.5521	28.5831	28.6963	26.8497	27.1783	28.5944	28.8549	23.5983	25.7508	27.5748	21.231	0.414412	-11.0962
2019-09-10 09:30:00	30.6	28.0959	27.9146	27.8693	28.617	27.5521	28.753	28.7077	26.861	27.2122	28.617	28.8549	23.6096	25.7508	27.5748	21.2402	0.414412	-11.8079
2019-09-10 09:45:00	30.9	28.1639	27.9486	27.8807	28.8096	27.5634	28.9342	28.7643	26.8724	27.2462	28.617	28.8436	23.6096	25.7508	27.5634	21.2449	0.7604	-12.5196
2019-09-10 10:00:00	31.3	28.1979	27.9713	27.892	28.9456	27.5861	29.0929	28.7983	26.8837	27.2802	28.6624	28.8549	23.6096	25.7508	27.5521	21.2537	0.414412	-15.0105
2019-09-10 10:15:00	31.7	28.2658	27.9939	27.9033	29.1382	27.6088	29.2968	28.8323	26.895	27.3029	28.6624	28.8549	23.6096	25.7508	27.5634	21.2587	0.7604	-17.5014
2019-09-10 10:30:00	32.1	28.3338	28.0279	27.926	29.3081	27.6314	29.5007	28.8889	26.9177	27.3708	28.6737	28.8663	23.6209	25.7621	27.5634	21.2675	0.7604	-16.0781
2019-09-10 10:45:00	32.5	28.4131	28.0619	27.96	29.478	27.6654	29.7046	28.9796	26.9403	27.4275	28.719	28.8663	23.6436	25.7621	27.5634	21.2719	0.7604	-15.0105
2019-09-10 11:00:00	32.9	28.4811	28.1072	27.9939	29.6933	27.6994	29.8859	29.0136	26.963	27.4955	28.719	28.8889	23.6436	25.7735	27.5748	21.2814	0.7604	-17.1456
2019-09-10 11:15:00	33.3	28.5377	28.1525	28.0393	29.8859	27.7447	30.0785	29.0589	26.9857	27.5408	28.753	28.9003	23.6549	25.7735	27.5861	21.2855	0.7604	-19.9923
2019-09-10 11:30:00	33.7	28.6284	28.1979	28.0846	30.0671	27.8013	30.2711	29.1042	27.0196	27.6201	28.7756	28.9116	23.6549	25.7961	27.5974	21.2943	0.7604	-21.0599
2019-09-10 11:45:00	34.1	28.7077	28.2432	28.1299	30.2597	27.8467	30.577	29.1495	27.0423	27.6994	28.7983	28.9229	23.6663	25.8074	27.6201	21.2984	0.7604	-22.8391
2019-09-10 12:00:00	34.4	28.787	28.3112	28.1865	30.4297	27.9033	30.7242	29.2288	27.0763	27.7447	28.8549	28.9456	23.6663	25.8188	27.6314	21.3071	0.7604	-20.3482
2019-09-10 12:15:00	34.8	28.8889	28.3678	28.2432	30.6336	27.9713	30.8942	29.3194	27.099	27.8353	28.9003	28.9682	23.6776	25.8414	27.6541	21.3111	0.414412	-23.9066
2019-09-10 12:30:00	35.1	28.9909	28.4244	28.3112	30.8602	28.0393	31.1434	29.3874	27.1443	27.9146	28.9456	28.9909	23.6889	25.8641	27.6767	21.32	0.7604	-28.8884
2019-09-10 12:45:00	35.5	29.0702	28.4811	28.3791	31.0981	28.1072	31.37	29.5007	27.1896	27.9939	28.9909	29.0136	23.6889	25.8754	27.7107	21.3228	0.7604	-24.2625
2019-09-10 13:00:00	35.9	29.1608	28.5491	28.4471	31.302	28.1865	31.6192	29.5687	27.2349	28.0732	29.0362	29.0475	23.7003	25.8981	27.7447	21.3309	0.7604	-26.0417
2019-09-10 13:15:00	36.3	29.2515	28.617	28.5264	31.5059	28.2658	31.8571	29.6593	27.2915	28.1525	29.0815	29.0702	23.7116	25.9094	27.7787	21.3347	0.414412	-29.956
2019-09-10 13:30:00	36.7	29.3421	28.6737	28.6057	31.7438	28.3565	32.1064	29.7613	27.3482	28.2432	29.1382	29.1155	23.7229	25.9547	27.8127	21.3419	0.7604	-30.6677
2019-09-10 13:45:00	37.1	29.4441	28.7417	28.6963	31.9591	28.4358	32.3556	29.8519	27.3822	28.3451	29.1835	29.1382	23.7456	25.9774	27.8467	21.3465	0.414412	-35.2936
2019-09-10 14:00:00	37.4	29.5687	28.821	28.787	32.2197	28.5377	32.5482	29.9312	27.4275	28.4358	29.2401	29.1722	23.7456	26.0114	27.892	21.3542	0.414412	-27.8209
2019-09-10 14:15:00	37.8	29.6027	28.9116	28.8776	32.3896	28.6284	32.8314	30.0218	27.4841	28.5151	29.3421	29.2061	23.7569	26.034	27.9373	21.3578	0.414412	-35.2936
2019-09-10 14:30:00	38	29.7726	28.9682	28.9796	32.5255	28.7303	32.9107	30.1011	27.5068	28.617	29.3648	29.2515	23.7682	26.0793	27.9826	21.3638	0.414412	-32.091
2019-09-10 14:45:00	37.4	29.8519	29.0589	29.0815	32.5935	28.8323	32.8201	30.1918	27.5748	28.6397	29.4327	29.2854	23.7796	26.1133	28.0279	21.3679	0.414412	-23.9066
2019-09-10 15:00:00	36.6	29.8632	29.1155	29.1835	32.5255	28.9456	32.7295	30.2031	27.6088	28.6624	29.4894	29.3308	23.7909	26.136	28.0846	21.3745	0.414412	-23.5508
2019-09-10 15:15:00	36.7	29.9425	29.1948	29.2968	32.6502	29.0475	32.8994	30.2711	27.6541	28.6963	29.546	29.3761	23.8022	26.1813	28.1299	21.378	0.414412	-26.3975
2019-09-10 15:30:00	36.6	29.9765	29.2854	29.3987	32.6502	29.1608	32.8767	30.3164	27.6994	28.7756	29.5913	29.4101	23.8249	26.204	28.1865	21.3845	0.0684247	-23.5508
2019-09-10 15:45:00	36.3	30.0445	29.3421	29.5007	32.6388	29.2628	32.8541	30.339	27.7447	28.821	29.6593	29.4554	23.8249	26.2493	28.2432	21.3879	0.414412	-23.5508
2019-09-10 16:00:00	36	30.1125	29.4441	29.6027	32.6615	29.3648	32.8428	30.3844	27.79	28.8549	29.7046	29.5007	23.8362	26.2719	28.2998	21.3946	0.0684247	-20.704
2019-09-10 16:15:00	35.7	30.1238	29.5007	29.7159	32.6162	29.4667	32.8314	30.4183	27.8353	28.9003	29.7839	29.546	23.8589	26.3286	28.3565	21.3989	0.414412	-16.4339
2019-09-10 16:30:00	35.4	30.1351	29.546	29.8179	32.5935	29.5687	32.7861	30.4183	27.8693	28.9116	29.8066	29.58	23.8589	26.3626	28.4131	21.4052	0.414412	-20.704
2019-09-10 16:45:00	35.3	30.1351	29.6253	29.9085	32.5935	29.6593	32.7635	30.4637	27.9033	28.9456	29.8746	29.6253	23.8815	26.3966	28.4698	21.4088	0.0684247	-15.7222
2019-09-10 17:00:00	35	30.2371	29.6933	29.9992	32.5255	29.7499	32.6615	30.4863	27.9486	28.9909	29.9312	29.6706	23.8815	26.4305	28.5264	21.4156	0.0684247	-15.7222
2019-09-10 17:15:00	34.7	30.2258	29.7386	30.0898	32.5029	29.8406	32.6275	30.4977	27.9939	29.0022	29.9652	29.7046	23.8928	26.4645	28.5831	21.4188	0.0684247	-15.0105
2019-09-10 17:30:00	34.4	30.2484	29.8066	30.1804	32.4462	29.9199	32.5029	30.5656	28.0279	29.0589	29.9992	29.7499	23.9042	26.5098	28.6397	21.4251	0.0684247	-12.1638
2019-09-10 17:45:00	34.3	30.2711	29.8746	30.2597	32.4236	29.9992	32.4916	30.577	28.0619	29.0702	30.0558	29.7839	23.9268	26.5438	28.6963	21.4277	0.0684247	-11.0962
2019-09-10 18:00:00	34	30.3051	29.9425	30.339	32.3669	30.0671	32.4462	30.577	28.1072	29.1155	30.1125	29.8292	23.9382	26.5778	28.7417	21.4361	0.0684247	-10.0287
2019-09-10 18:15:00	33.7	30.3164	29.9992	30.407	32.2876	30.1351	32.3103	30.5883	28.1299	29.1382	30.1351	29.8632	23.9382	26.6118	28.7983	21.4387	0.0684247	-10.3846
2019-09-10 18:30:00	33.4	30.3277	30.0558	30.4863	32.2197	30.2031	32.265	30.6109	28.1639	29.1608	30.2031	29.8972	23.9608	26.6571	28.8436	21.4451	0.0684247	-8.96119
2019-09-10 18:45:00	33.2	30.3277	30.0898	30.543	32.163	30.2597	32.197	30.6336	28.1979	29.1608	30.2484	29.9425	23.9608	26.6798	28.8889	21.4481	0.0684247	-6.47028
2019-09-10 19:00:00	33	30.3617	30.1351	30.5996	32.095	30.3164	32.1064	30.6449	28.2092	29.1835	30.3051	29.9652	23.9721	26.7138	28.9456	21.4553	0.0684247	-8.96119
2019-09-10 19:15:00	32.7	30.3617	30.1918	30.6449	31.9931	30.3617	32.0044	30.6449	28.2432	29.1948	30.3164	29.9992	23.9948	26.7478	28.9909	21.4586	-0.277563	-6.82612
2019-09-10 19:30:00	32.5	30.373	30.2144	30.7016	31.9138	30.407	31.9138	30.6449	28.2545	29.2061	30.3504	30.0332	24.0061	26.7704	29.0362	21.4649	0.0684247	-5.40275
2019-09-10 19:45:00	32.2	30.3957	30.2371	30.7469	31.8345	30.4523	31.8231	30.6336	28.2772	29.2061	30.3844	30.0671	23.9948	26.8044	29.0702	21.4681	-0.277563	-3.97937
2019-09-10 20:00:00	31.7	30.407	30.2711	30.7809	31.7325	30.4863	31.6872	30.6449	28.2885	29.2175	30.4297	30.0898	24.0175	26.8157	29.1155	21.4756	-0.277563	-3.62353
2019-09-10 20:15:00	31.8	30.4183	30.2937	30.8149	31.6759	30.5203	31.6419	30.6563	28.3112	29.1948	30.4297	30.1238	24.0288	26.8497	29.1495	21.4804	-0.277563	-2.91184
2019-09-10 20:30:00	31.6	30.4297	30.3504	30.8488	31.5966	30.543	31.5626	30.6676	28.3338	29.2061	30.4863	30.1465	24.0401	26.8837	29.1948	21.486	-0.277563	-1.13262
2019-09-10 20:45:00	31.3	30.4183	30.373	30.8715	31.4833	30.5656	31.438	30.6676	28.3451	29.1835	30.475	30.1691	24.0401	26.8837	29.2175	21.4908	-0.277563	0.290756
2019-09-10 21:00:00	30.8	30.373	30.3844	30.8942	31.3473	30.5883	31.234	30.6789	28.3565	29.1722	30.4977	30.1918	24.0628	26.929	29.2515	21.4988	-0.277563	1.00244
2019-09-10 21:15:00	30.8	30.373	30.3957	30.9168	31.2907	30.5996	31.2227	30.6676	28.3791	29.1608	30.543	30.2144	24.0628	26.9403	29.2854	21.5011	-0.277563	0.6466
2019-09-10 21:30:00	30.5	30.3504	30.3957	30.9282	31.1887	30.6109	31.1094	30.6449	28.3791	29.1608	30.5203	30.2371	24.0628	26.963	29.3081	21.5093	-0.277563	1.71413
2019-09-10 21:45:00	30.2	30.3617	30.407	30.9282	31.0754	30.6223	30.9961	30.6449	28.4018	29.1382	30.543	30.2597	24.0741	26.9857	29.3421	21.5129	-0.277563	2.42582
2019-09-10 22:00:00	30	30.3617	30.407	30.9395	30.9735	30.6223	30.8828	30.6449	28.4018	29.1268	30.543	30.2711	24.0968	26.997	29.3648	21.5199	-0.277563	3.49335
2019-09-10 22:15:00	29.5	30.3164	30.407	30.9395	30.8149	30.6223	30.7129	30.6223	28.4131	29.0815	30.5656	30.2937	24.0854	27.0083	29.3761	21.5245	-0.277563	3.8492
2019-09-10 22:30:00	29.5	30.3504	30.3957	30.9395	30.7356	30.6223	30.6223	30.5996	28.4131	29.0702	30.5543	30.3051	24.0968	27.031	29.3987	21.5325	-0.277563	4.56088
2019-09-10 22:45:00	29.3	30.339	30.4183	30.9282	30.6449	30.6109	30.543	30.6223	28.4131	29.0589	30.577	30.3164	24.1081	27.0423	29.4101	21.5363	-0.277563	5.27257
2019-09-10 23:00:00	28.9	30.339	30.3844	30.9282	30.4977	30.5996	30.373	30.577	28.4131	29.0249	30.5656	30.3277	24.1081	27.0536	29.4327	21.5443	-0.277563	7.05179
2019-09-10 23:15:00	28.5	30.2937	30.3844	30.9168	30.3504	30.577	30.2144	30.5656	28.4244	28.9796	30.5656	30.339	24.1081	27.065	29.4441	21.5487	-0.277563	7.05179
2019-09-10 23:30:00	28.6	30.2824	30.3617	30.8942	30.2824	30.5656	30.1578	30.543	28.4018	28.9682	30.577	30.3504	24.1194	27.0763	29.4554	21.5571	-0.277563	7.05179
2019-09-10 23:45:00	28.3	30.2597	30.3277	30.8715	30.1465	30.543	29.9992	30.5203	28.4018	28.9456	30.5883	30.3504	24.1308	27.0763	29.4667	21.5614	-0.277563	9.5427
2019-09-11	27.9	30.2371	30.3051	30.8488	29.9992	30.509	29.8519	30.5316	28.4018	28.9003	30.5656	30.3617	24.1421	27.099	29.478	21.5704	-0.277563	10.6102
2019-09-11 00:15:00	27.9	30.2371	30.2824	30.8262	29.9085	30.4863	29.7386	30.4863	28.3905	28.8549	30.5316	30.3504	24.1421	27.099	29.478	21.5734	-0.277563	10.2544
2019-09-11 00:30:00	27.5	30.2031	30.2597	30.7922	29.7839	30.4523	29.614	30.4523	28.3905	28.8323	30.543	30.3617	24.1421	27.099	29.478	21.5826	-0.277563	11.6778
2019-09-11 00:45:00	27.1	30.2031	30.2258	30.7582	29.614	30.4183	29.4441	30.4297	28.3791	28.787	30.543	30.3617	24.1534	27.099	29.4894	21.5868	-0.277563	10.6102
2019-09-11 01:00:00	27	30.1578	30.1918	30.7242	29.512	30.373	29.3421	30.373	28.3678	28.753	30.543	30.3504	24.1761	27.099	29.478	21.5957	-0.623551	12.3894
2019-09-11 01:15:00	26.8	30.1465	30.1691	30.6789	29.3534	30.339	29.1948	30.3164	28.3565	28.719	30.4977	30.3504	24.1534	27.1103	29.478	21.6011	-0.277563	12.0336
2019-09-11 01:30:00	26.4	30.1011	30.1238	30.6336	29.1948	30.2937	29.0249	30.3164	28.3451	28.685	30.475	30.339	24.1647	27.099	29.4667	21.6106	-0.277563	13.8128
2019-09-11 01:45:00	26.1	30.0671	30.0785	30.5883	29.0589	30.2371	28.8663	30.2144	28.3225	28.6397	30.475	30.339	24.1647	27.0876	29.4554	21.6144	-0.277563	12.7453
2019-09-11 02:00:00	26	30.0332	30.0558	30.543	28.9569	30.1918	28.7983	30.2144	28.2998	28.5944	30.441	30.3164	24.1761	27.0876	29.4554	21.6227	-0.277563	13.457
2019-09-11 02:15:00	25.7	29.9878	29.9992	30.4863	28.8096	30.1351	28.5831	30.1578	28.2885	28.5491	30.4523	30.3051	24.1647	27.0876	29.4327	21.6285	-0.277563	15.9479
2019-09-11 02:30:00	25.4	29.9539	29.9425	30.4297	28.617	30.0785	28.3451	30.1238	28.2658	28.5037	30.3957	30.2937	24.1647	27.0763	29.4214	21.6382	-0.277563	26.2674
2019-09-11 02:45:00	25.3	29.9085	29.8972	30.373	28.5264	30.0218	28.3112	30.0445	28.2432	28.4584	30.3844	30.2711	24.1761	27.065	29.4101	21.6418	-0.277563	17.0154
2019-09-11 03:00:00	25	29.8859	29.8519	30.3164	28.3905	29.9652	28.1525	30.0218	28.2205	28.4018	30.3617	30.2597	24.1761	27.0536	29.3874	21.6518	-0.277563	18.4388
2019-09-11 03:15:00	24.6	29.8179	29.7953	30.2484	28.2092	29.8972	28.0053	29.9765	28.1865	28.3451	30.3051	30.2371	24.1761	27.0536	29.3648	21.6573	-0.277563	19.1505
2019-09-11 03:30:00	24.5	29.7613	29.7273	30.1804	28.0959	29.8292	27.8807	29.9199	28.1525	28.2885	30.2711	30.2258	24.1761	27.031	29.3421	21.6663	-0.277563	18.7946
2019-09-11 03:45:00	24.3	29.7159	29.6933	30.1125	27.9486	29.7613	27.7334	29.8406	28.1299	28.2432	30.2371	30.1918	24.1761	27.0083	29.3194	21.6708	-0.277563	18.4388
2019-09-11 04:00:00	23.9	29.6706	29.614	30.0445	27.756	29.6933	27.5408	29.8066	28.0959	28.1865	30.1804	30.1691	24.1647	26.997	29.2854	21.6804	-0.277563	19.8622
2019-09-11 04:15:00	23.8	29.6253	29.58	29.9765	27.6427	29.6253	27.4162	29.7386	28.0619	28.1299	30.1691	30.1351	24.1761	26.9857	29.2515	21.6863	-0.277563	20.9297
2019-09-11 04:30:00	24	29.58	29.512	29.8972	27.6088	29.546	27.4048	29.6933	28.0506	28.0959	30.1125	30.1125	24.1647	26.9517	29.2288	21.6971	-0.277563	18.4388
2019-09-11 04:45:00	24.4	29.5347	29.4667	29.8292	27.6088	29.478	27.4388	29.648	28.0053	28.0506	30.0671	30.0785	24.1761	26.9403	29.1948	21.7014	-0.277563	17.3713
2019-09-11 05:00:00	24.8	29.4894	29.3987	29.7499	27.6427	29.3987	27.4841	29.648	27.9826	28.0393	30.0218	30.0558	24.1761	26.9177	29.1608	21.7099	-0.277563	13.457
2019-09-11 05:15:00	25.1	29.4554	29.3761	29.6706	27.6881	29.3194	27.5181	29.6027	27.96	28.0279	29.9765	30.0332	24.1761	26.9064	29.1382	21.7146	0.0684247	11.6778
2019-09-11 05:30:00	25.4	29.4101	29.3194	29.5913	27.7447	29.2515	27.6088	29.546	27.9486	28.0166	29.9652	29.9992	24.1647	26.8837	29.0929	21.7253	0.0684247	10.2544
2019-09-11 05:45:00	25.9	29.3648	29.2741	29.5234	27.824	29.1722	27.722	29.5347	27.926	28.0053	29.9312	29.9765	24.1647	26.8724	29.0702	21.7301	0.0684247	7.76348
2019-09-11 06:00:00	26.4	29.3308	29.2401	29.4554	27.9486	29.1042	27.858	29.512	27.9033	28.0053	29.8746	29.9425	24.1647	26.861	29.0362	21.7397	0.0684247	5.98426
2019-09-11 06:15:00	26.8	29.2968	29.1835	29.3874	28.0393	29.0362	27.96	29.5234	27.892	28.0053	29.8519	29.9199	24.1761	26.8384	29.0022	21.7446	0.0684247	4.56088
2019-09-11 06:30:00	27.2	29.2628	29.1495	29.3194	28.1412	28.9796	28.0959	29.5347	27.8693	28.0053	29.8292	29.8972	24.1761	26.8271	28.9682	21.7546	0.414412	3.8492
2019-09-11 06:45:00	27.5	29.2288	29.1382	29.2628	28.2319	28.9229	28.1299	29.5573	27.8693	28.0053	29.7953	29.8746	24.1761	26.8044	28.9456	21.758	0.0684247	4.20504
2019-09-11 07:00:00	27.9	29.1948	29.1042	29.2061	28.3678	28.8776	28.3451	29.546	27.858	28.0053	29.7499	29.8632	24.1647	26.8044	28.9116	21.7688	0.414412	0.6466
2019-09-11 07:15:00	28.3	29.1722	29.0702	29.1608	28.5037	28.8323	28.5151	29.546	27.8467	28.0166	29.7273	29.8519	24.1761	26.7817	28.8889	21.7727	0.414412	-1.13262
2019-09-11 07:30:00	28.7	29.1608	29.0475	29.1155	28.6397	28.787	28.6624	29.5687	27.8353	28.0393	29.7159	29.8292	24.1761	26.7704	28.8549	21.7826	0.414412	-1.84431
2019-09-11 07:45:00	29.1	29.1382	29.0249	29.0702	28.7756	28.753	28.7983	29.5913	27.8353	28.0506	29.7273	29.8179	24.1761	26.7704	28.8323	21.7874	0.414412	-1.13262
2019-09-11 08:00:00	29.7	29.1268	29.0249	29.0475	28.9456	28.7303	28.9796	29.614	27.8353	28.0846	29.6933	29.8066	24.1761	26.7704	28.821	21.797	0.414412	-5.75859
2019-09-11 08:15:00	30.3	29.1495	29.0362	29.0249	29.1268	28.7077	29.2061	29.648	27.8353	28.1412	29.6933	29.7953	24.1874	26.7478	28.7983	21.8021	0.7604	-6.47028
2019-09-11 08:30:00	30.6	29.1608	29.0475	29.0022	29.2628	28.6963	29.3648	29.682	27.8467	28.1752	29.6706	29.7839	24.1874	26.7478	28.7756	21.8102	0.7604	-8.2495
2019-09-11 08:45:00	30.9	29.2061	29.0589	28.9909	29.4101	28.685	29.512	29.7159	27.8467	28.2205	29.6593	29.7839	24.1874	26.7478	28.7643	21.8151	0.7604	-9.31703
2019-09-11 09:00:00	31.2	29.2175	29.0702	28.9796	29.5573	28.685	29.6593	29.7046	27.858	28.2545	29.6706	29.7726	24.1874	26.7364	28.753	21.824	0.414412	-9.67287
2019-09-11 09:15:00	31.6	29.2628	29.0929	28.9796	29.7273	28.685	29.8292	29.7726	27.858	28.2885	29.6933	29.7726	24.1987	26.7364	28.7417	21.8289	0.7604	-10.0287
2019-09-11 09:30:00	32	29.3194	29.1155	28.9909	29.8972	28.6963	30.0105	29.8066	27.8807	28.3338	29.6933	29.7726	24.1987	26.7364	28.7303	21.8388	0.7604	-11.8079
2019-09-11 09:45:00	32.4	29.3534	29.1382	29.0022	30.0332	28.719	30.1804	29.8179	27.892	28.3678	29.7159	29.7839	24.1987	26.7364	28.7303	21.8416	0.7604	-13.2313
2019-09-11 10:00:00	32.8	29.4327	29.1722	29.0136	30.2031	28.7417	30.373	29.8859	27.9146	28.4244	29.7386	29.7839	24.1987	26.7364	28.7303	21.851	0.414412	-17.8573
2019-09-11 10:15:00	33.1	29.4894	29.1835	29.0362	30.4183	28.7643	30.577	29.9425	27.926	28.4471	29.7499	29.7953	24.2101	26.7364	28.7303	21.8537	0.7604	-17.8573
2019-09-11 10:30:00	33.5	29.5573	29.2288	29.0702	30.577	28.7983	30.7582	29.9992	27.96	28.5151	29.7839	29.7953	24.2214	26.7591	28.7303	21.8634	0.7604	-16.4339
2019-09-11 10:45:00	33.9	29.648	29.2854	29.1042	30.7809	28.8323	30.9735	30.0558	27.9939	28.5717	29.7953	29.8066	24.2214	26.7591	28.7417	21.867	0.7604	-18.2131
2019-09-11 11:00:00	34.3	29.6933	29.3194	29.1382	30.9735	28.8776	31.1774	30.0898	28.0166	28.6284	29.8066	29.8179	24.2327	26.7704	28.753	21.8764	0.7604	-21.0599
2019-09-11 11:15:00	34.7	29.7726	29.3648	29.1835	31.1661	28.9229	31.37	30.1465	28.0506	28.685	29.8519	29.8406	24.244	26.7704	28.7643	21.8801	0.7604	-19.6365
2019-09-11 11:30:00	35.1	29.8519	29.4214	29.2288	31.3473	28.9796	31.5966	30.2031	28.0846	28.7643	29.8632	29.8519	24.244	26.7931	28.7756	21.8883	0.7604	-23.9066
2019-09-11 11:45:00	35.4	29.9652	29.4667	29.2854	31.6079	29.0362	31.8345	30.2937	28.1186	28.8323	29.9199	29.8746	24.2554	26.8044	28.7983	21.8915	0.7604	-22.4833
2019-09-11 12:00:00	35.9	30.0105	29.5347	29.3421	31.7778	29.0929	32.0271	30.373	28.1525	28.9342	29.9425	29.8972	24.2667	26.8271	28.821	21.8997	0.7604	-24.2625
2019-09-11 12:15:00	36.3	30.1351	29.58	29.4101	31.9931	29.1608	32.265	30.441	28.1865	28.9796	29.9878	29.9199	24.2667	26.8271	28.8436	21.9032	0.7604	-22.1274
2019-09-11 12:30:00	36.6	30.2371	29.6366	29.478	32.1743	29.2401	32.4689	30.5316	28.2092	29.0702	30.0558	29.9425	24.278	26.8497	28.8663	21.9116	0.7604	-26.7534
2019-09-11 12:45:00	37	30.2937	29.7046	29.546	32.4123	29.3081	32.7295	30.6336	28.2432	29.1382	30.1011	29.9765	24.2894	26.8837	28.9003	21.9148	0.7604	-30.3118
2019-09-11 13:00:00	37.4	30.4297	29.7613	29.6253	32.6502	29.3874	32.956	30.7242	28.2772	29.2515	30.1578	29.9992	24.3007	26.9064	28.9229	21.9216	0.7604	-28.1768
2019-09-11 13:15:00	37.8	30.5203	29.8179	29.7159	32.8994	29.478	33.194	30.8149	28.3225	29.3194	30.1918	30.0332	24.312	26.929	28.9682	21.9248	0.7604	-28.8884
2019-09-11 13:30:00	38.1	30.6336	29.8859	29.7953	33.126	29.5687	33.4319	30.8828	28.3451	29.3987	30.2371	30.0671	24.3233	26.9517	29.0022	21.9334	0.7604	-27.8209
2019-09-11 13:45:00	38.5	30.7016	29.9765	29.8859	33.3072	29.6593	33.7038	30.9621	28.3905	29.5007	30.3051	30.1011	24.3347	26.9857	29.0475	21.9369	0.414412	-29.956
2019-09-11 14:00:00	38.9	30.8375	30.0445	29.9878	33.6018	29.7613	33.8397	31.0641	28.4358	29.6027	30.3844	30.1351	24.3347	27.0196	29.0929	21.9438	0.7604	-33.5144
2019-09-11 14:15:00	39.2	30.9282	30.1465	30.0898	33.7604	29.8632	34.0776	31.1547	28.4924	29.6706	30.441	30.1804	24.3573	27.0423	29.1382	21.9459	0.414412	-26.7534
2019-09-11 14:30:00	39.4	31.0754	30.2258	30.1918	33.953	29.9652	34.2929	31.2454	28.5264	29.7839	30.4977	30.2144	24.3687	27.0763	29.1835	21.9534	0.414412	-30.3118
2019-09-11 14:45:00	38.6	31.0981	30.2937	30.2937	33.8624	30.0671	34.1682	31.3247	28.5604	29.8406	30.5656	30.2597	24.3687	27.1216	29.2288	21.956	0.414412	-26.3975
2019-09-11 15:00:00	37.9	31.1434	30.373	30.407	33.919	30.1804	34.2136	31.336	28.617	29.8292	30.6336	30.3051	24.3913	27.1443	29.2854	21.9623	0.414412	-23.9066
2019-09-11 15:15:00	38	31.2114	30.4523	30.5203	33.9643	30.2937	34.1909	31.3926	28.6737	29.8972	30.6676	30.339	24.4026	27.1896	29.3421	21.966	0.414412	-19.6365
2019-09-11 15:30:00	37.9	31.2567	30.5316	30.6336	33.9643	30.3957	34.2136	31.438	28.719	29.9539	30.7469	30.3957	24.414	27.2236	29.3874	21.9718	0.414412	-19.9923
2019-09-11 15:45:00	37.5	31.3247	30.5883	30.7469	34.0096	30.509	34.1456	31.4833	28.7643	29.9539	30.7922	30.441	24.4253	27.2802	29.4554	21.9761	0.414412	-19.6365
2019-09-11 16:00:00	37.2	31.3247	30.6789	30.8488	33.9417	30.6109	34.1003	31.5286	28.7983	29.9878	30.8602	30.475	24.4366	27.3029	29.512	21.9832	0.414412	-19.9923
2019-09-11 16:15:00	36.8	31.3247	30.7469	30.9508	33.885	30.7129	34.0323	31.5739	28.8549	30.0445	30.9168	30.5203	24.448	27.3482	29.5687	21.9855	0.414412	-17.1456
2019-09-11 16:30:00	36.6	31.3813	30.8262	31.0528	33.8624	30.8149	33.9757	31.6192	28.9003	30.0785	30.9508	30.5656	24.4706	27.3822	29.6253	21.9922	0.414412	-13.943
2019-09-11 16:45:00	36.2	31.404	30.8715	31.1547	33.8284	30.9168	33.919	31.6419	28.9456	30.1011	31.0075	30.6109	24.4706	27.4162	29.682	21.9953	0.0684247	-16.7898
2019-09-11 17:00:00	36	31.4493	30.9168	31.2454	33.7717	31.0075	33.8737	31.6306	29.0022	30.1351	31.0528	30.6449	24.4933	27.4615	29.7386	22.0025	0.0684247	-13.5872
2019-09-11 17:15:00	35.8	31.4833	30.9848	31.336	33.7038	31.0868	33.817	31.6759	29.0362	30.1691	31.1094	30.6902	24.5046	27.4955	29.7953	22.0048	0.0684247	-14.2988
2019-09-11 17:30:00	35.5	31.5059	31.0528	31.4266	33.6584	31.1661	33.7377	31.6759	29.0702	30.1804	31.1661	30.7356	24.5046	27.5295	29.8519	22.011	0.0684247	-12.5196
2019-09-11 17:45:00	35.1	31.4833	31.1094	31.5059	33.5678	31.2454	33.6358	31.6645	29.0929	30.2144	31.1887	30.7695	24.5273	27.5634	29.9085	22.014	0.0684247	-11.4521
2019-09-11 18:00:00	34.8	31.5059	31.1887	31.5852	33.4998	31.3247	33.5338	31.6872	29.1155	30.2258	31.2227	30.8149	24.5386	27.6088	29.9652	22.0216	0.0684247	-8.96119
2019-09-11 18:15:00	34.6	31.5059	31.234	31.6532	33.4319	31.3813	33.4432	31.6985	29.1495	30.2484	31.2794	30.8488	24.5386	27.6427	30.0105	22.0241	0.0684247	-8.60534
2019-09-11 18:30:00	34.3	31.5512	31.302	31.7212	33.3299	31.4493	33.3412	31.6759	29.1835	30.2711	31.336	30.8828	24.5613	27.6767	30.0671	22.0305	0.0684247	-7.53781
2019-09-11 18:45:00	34	31.5512	31.336	31.7778	33.2393	31.5059	33.2393	31.6872	29.2175	30.2937	31.3813	30.9168	24.5726	27.7107	30.1125	22.0339	0.0684247	-7.18197
2019-09-11 19:00:00	33.5	31.5626	31.37	31.8345	33.126	31.5512	33.1033	31.6985	29.2515	30.2824	31.4153	30.9508	24.5839	27.7334	30.1578	22.0405	0.0684247	-4.33521
2019-09-11 19:15:00	33.4	31.5739	31.3926	31.8798	33.0467	31.5966	33.0353	31.6759	29.2741	30.2937	31.438	30.9848	24.5726	27.7674	30.2031	22.0441	-0.277563	-4.69106
2019-09-11 19:30:00	33.2	31.5852	31.4266	31.9251	32.9787	31.6419	32.9447	31.6759	29.2854	30.2711	31.438	31.0075	24.5952	27.79	30.2484	22.0501	-0.277563	-3.62353
2019-09-11 19:45:00	32.8	31.5852	31.4606	31.9591	32.8428	31.6759	32.7861	31.6985	29.3194	30.2824	31.4833	31.0414	24.6066	27.824	30.2937	22.0543	-0.277563	-1.48846
2019-09-11 20:00:00	32.5	31.5739	31.4719	31.9931	32.7068	31.7099	32.5935	31.6872	29.3308	30.2597	31.5286	31.0641	24.6066	27.8467	30.3164	22.0598	0.0684247	4.56088
2019-09-11 20:15:00	32.4	31.5739	31.4946	32.0271	32.6615	31.7325	32.5822	31.6985	29.3534	30.2711	31.5286	31.0981	24.6292	27.8693	30.3617	22.0645	0.0684247	-0.420932
2019-09-11 20:30:00	32.1	31.5739	31.5286	32.0497	32.5482	31.7552	32.4689	31.7099	29.3648	30.2484	31.5399	31.1207	24.6292	27.8807	30.3844	22.0705	-0.277563	0.6466
2019-09-11 20:45:00	31.5	31.5059	31.5512	32.0611	32.3669	31.7665	32.2763	31.7099	29.3761	30.2371	31.5966	31.1434	24.6519	27.9146	30.4183	22.0752	-0.277563	2.78166
2019-09-11 21:00:00	31.2	31.5059	31.5626	32.0724	32.2423	31.7778	32.1404	31.6872	29.3874	30.1918	31.5852	31.1547	24.6519	27.9373	30.4523	22.0823	-0.277563	3.13751
2019-09-11 21:15:00	31.2	31.5286	31.5626	32.0837	32.1743	31.7778	32.0837	31.6759	29.3874	30.1804	31.5966	31.1774	24.6632	27.96	30.475	22.0852	-0.277563	2.78166
2019-09-11 21:30:00	30.8	31.4719	31.5626	32.095	32.0044	31.7778	31.9024	31.6759	29.3987	30.1691	31.5966	31.2	24.6632	27.9713	30.4977	22.0926	-0.277563	4.91673
2019-09-11 21:45:00	30.2	31.5059	31.5626	32.095	31.8345	31.7778	31.6419	31.6645	29.4101	30.1351	31.6306	31.2114	24.6859	27.9939	30.509	22.0964	-0.277563	6.69595
2019-09-11 22:00:00	30.3	31.4946	31.5399	32.0837	31.7778	31.7778	31.6419	31.6306	29.3987	30.1125	31.6306	31.2227	24.6859	28.0053	30.5316	22.104	-0.277563	5.62841
2019-09-11 22:15:00	29.9	31.4833	31.5399	32.0837	31.6192	31.7665	31.4833	31.6079	29.4101	30.0785	31.6079	31.234	24.6859	28.0053	30.5543	22.1088	-0.277563	6.69595
2019-09-11 22:30:00	29.5	31.438	31.5173	32.0724	31.4719	31.7438	31.3133	31.5739	29.4101	30.0445	31.6306	31.2454	24.6859	28.0279	30.5656	22.1158	-0.277563	8.11932
2019-09-11 22:45:00	29.4	31.4493	31.5059	32.0497	31.3587	31.7212	31.1887	31.5626	29.3987	30.0105	31.6192	31.2567	24.6972	28.0393	30.5883	22.1198	-0.623551	8.47517
2019-09-11 23:00:00	29	31.4153	31.4946	32.0271	31.1887	31.6985	31.0301	31.5286	29.3987	29.9765	31.6419	31.268	24.7085	28.0393	30.5883	22.1278	-0.277563	9.89854
2019-09-11 23:15:00	28.6	31.4153	31.4606	32.0044	31.1774	31.6759	31.0075	31.5173	29.3874	29.9312	31.6419	31.268	24.7085	28.0393	30.5883	22.1325	-0.277563	4.91673
2019-09-11 23:30:00	28.8	31.404	31.438	31.9704	31.1887	31.6419	30.9961	31.438	29.3874	29.8746	31.6079	31.268	24.7085	28.0506	30.5996	22.1402	-0.277563	4.91673
2019-09-11 23:45:00	28.9	31.3813	31.4153	31.9364	31.1547	31.6079	30.9508	31.4266	29.3761	29.8406	31.5966	31.268	24.7199	28.0506	30.5996	22.1448	-0.277563	4.91673
2019-09-12	28.9	31.37	31.3926	31.9024	31.1094	31.5739	30.9055	31.3813	29.3648	29.8292	31.6079	31.2794	24.7312	28.0506	30.6109	22.1534	-0.277563	4.91673
